# Supplementary material for: APP intracellular domain acts as a transcriptional regulator of miR-663 suppressing neuronal differentiation
Source: Cell Death Dis. 2015 Feb 19;6(2):e1651–. doi: 10.1038/cddis.2015.10 (PMC4669786; doi:10.1038/cddis.2015.10)
Supplement: Supplementary Table 1 [file cddis201510x2.xls]

## Sheet: 工作表1
Table S1. List of the microRNA hits from the first ChIP-seq dataset.
PeakID	Chr	Start	End	Strand	Peak Score	Focus Ratio/Region Size	Annotation	Detailed Annotation	Distance to SSS	Nearest PromoterID	Entrez ID	Nearest Unigene	Nearest Refseq	Nearest Ensembl	Gene Name	Gene Alias	Gene Description
MACS_peak_12423	chr21	9825273	9827759	+	3100	NA	TTS (NR_037421)	TTS (NR_037421)	313	NR_037458	100500815		NR_037458		MIR3687	-	microRNA 3687
MACS_peak_12093	chr20	26188564	26190666	+	1697.89	NA	promoter-TSS (NR_030386)	promoter-TSS (NR_030386)	-701	NR_030386	724033		NR_030386		MIR663	MIRN663|hsa-mir-663	microRNA 663
MACS_peak_5421	chr13	36531932	36532876	+	327.78	NA	intron (NM_004734, intron 3 of 17)	(CCA)n|Simple_repeat|Simple_repeat	-17022	NR_031646	100302239		NR_031646		MIR548F5	MIR548F-5|MIRN548F5|hsa-mir-548f-5	microRNA 548f-5
MACS_peak_9117	chr18	56179601	56180702	+	257.92	NA	intron (NM_052947, intron 10 of 12)	(TG)n|Simple_repeat|Simple_repeat	61845	NR_029667	406906		NR_029667		MIR122	MIR122A|MIRN122|MIRN122A|hsa-mir-122|miRNA122|miRNA122A	microRNA 122
MACS_peak_20518	chr9	94473028	94474733	+	235.1	NA	Intergenic	(TG)n|Simple_repeat|Simple_repeat	-75253	NR_037489	100500902		NR_037489		MIR3910-2	-	microRNA 3910-2
MACS_peak_20555	chr9	96927827	96929643	+	231.32	NA	Intergenic	CpG	-9504	NR_029476	406881		NR_029476		MIRLET7A1	LET7A1|MIRNLET7A1|let-7a-1	microRNA let-7a-1
MACS_peak_334	chr1	26232193	26233725	+	222.23	NA	promoter-TSS (NM_001145454)	promoter-TSS (NM_001145454)	-14	NR_037481	100500808		NR_037481		MIR3917	-	microRNA 3917
MACS_peak_15950	chr5	159930970	159932662	+	195.98	NA	Intergenic	(TG)n|Simple_repeat|Simple_repeat	19457	NR_029701	406938		NR_029701		MIR146A	MIRN146|MIRN146A|miR-146a|miRNA146A	microRNA 146a
MACS_peak_20504	chr9	92924009	92925431	+	195.76	NA	Intergenic	(CA)n|Simple_repeat|Simple_repeat	-138903	NR_036253	100422963		NR_036253		MIR4290	-	microRNA 4290
MACS_peak_8039	chr17	29876137	29877625	+	194.04	NA	Intergenic	CpG	-10134	NR_029710	406968		NR_029710		MIR193A	MIRN193|MIRN193A	microRNA 193a
MACS_peak_7561	chr16	69599285	69600694	+	191.16	NA	promoter-TSS (NR_031719)	promoter-TSS (NR_031719)	-218	NR_031719	100302119		NR_031719		MIR1538	MIRN1538|hsa-mir-1538	microRNA 1538
MACS_peak_12421	chr21	9698773	9700581	+	189.01	NA	Intergenic	ACRO1|Satellite|acro	-126155	NR_037421	100500862		NR_037421		MIR3648	-	microRNA 3648
MACS_peak_17760	chr7	43237162	43238815	+	188.65	NA	intron (NM_015052, intron 2 of 29)	(CTCA)n|Simple_repeat|Simple_repeat	47494	NR_037508	100500829		NR_037508		MIR3943	-	microRNA 3943
MACS_peak_19225	chr7	157939984	157940993	+	186.74	NA	intron (NM_130843, intron 6 of 21)	intron (NM_130843, intron 6 of 21)	385017	NR_030325	693180		NR_030325		MIR595	MIRN595|hsa-mir-595	microRNA 595
MACS_peak_9116	chr18	56086713	56087600	+	185.3	NA	Intergenic	(TGGA)n|Simple_repeat|Simple_repeat	-31150	NR_029667	406906		NR_029667		MIR122	MIR122A|MIRN122|MIRN122A|hsa-mir-122|miRNA122|miRNA122A	microRNA 122
MACS_peak_15153	chr5	6830229	6831424	+	178.68	NA	Intergenic	(CA)n|Simple_repeat|Simple_repeat	-2792	NR_036242	100422999		NR_036242		MIR4278	-	microRNA 4278
MACS_peak_18753	chr7	125692083	125692956	+	176.15	NA	Intergenic	ERV3-16A3_I-int|LTR|ERVL	1005719	NR_030323	693177		NR_030323		MIR592	MIRN592|hsa-mir-592	microRNA 592
MACS_peak_19207	chr7	157337035	157338626	+	174.49	NA	intron (NM_130843, intron 21 of 21)	(TG)n|Simple_repeat|Simple_repeat	29284	NR_029689	406945		NR_029689		MIR153-2	MIRN153-2	microRNA 153-2
MACS_peak_19217	chr7	157631846	157633713	+	173.67	NA	intron (NM_130843, intron 11 of 21)	intron (NM_130843, intron 11 of 21)	-265665	NR_029689	406945		NR_029689		MIR153-2	MIRN153-2	microRNA 153-2
MACS_peak_20502	chr9	92860627	92861914	+	171.76	NA	Intergenic	Intergenic	-75453	NR_036253	100422963		NR_036253		MIR4290	-	microRNA 4290
MACS_peak_12415	chr21	9431686	9432981	+	165.49	NA	Intergenic	MER52A|LTR|ERV1	-393499	NR_037421	100500862		NR_037421		MIR3648	-	microRNA 3648
MACS_peak_19233	chr7	158232769	158235028	+	163.97	NA	intron (NM_130842, intron 1 of 21)	(ATGGTG)n|Simple_repeat|Simple_repeat	91607	NR_030325	693180		NR_030325		MIR595	MIRN595|hsa-mir-595	microRNA 595
MACS_peak_11213	chr2	134877379	134879231	+	160.68	NA	Intergenic	CpG	-6391	NR_037450	100500878		NR_037450		MIR3679	-	microRNA 3679
MACS_peak_1665	chr1	199305450	199306857	+	160.05	NA	Intergenic	L1PA13|LINE|L1	-477871	NR_029626	406995		NR_029626		MIR181A1	MIR213|MIRN181A1|MIRN213|hsa-mir-181a-1|mir-213	microRNA 181a-1
MACS_peak_18193	chr7	79276980	79278125	+	156.7	NA	Intergenic	L1PA13|LINE|L1	-123020	NR_031667	100313772		NR_031667		MIR548M	MIRN548M	microRNA 548m
MACS_peak_4934	chr12	98372655	98373871	+	155.56	NA	Intergenic	L1MA4A|LINE|L1	15963	NR_036189	100422924		NR_036189		MIR4303	-	microRNA 4303
MACS_peak_5710	chr13	100066566	100067894	+	153.05	NA	Intergenic	(CA)n|Simple_repeat|Simple_repeat	58845	NR_030353	693208		NR_030353		MIR623	MIRN623|hsa-mir-623	microRNA 623
MACS_peak_12416	chr21	9438328	9440038	+	151.03	NA	Intergenic	CpG	-386649	NR_037421	100500862		NR_037421		MIR3648	-	microRNA 3648
MACS_peak_21134	chrX	45531979	45533295	+	149.16	NA	Intergenic	L1MB3|LINE|L1	73057	NR_029635	407006		NR_029635		MIR221	MIRN221|miRNA221|mir-221	microRNA 221
MACS_peak_868	chr1	94311813	94313656	+	147.92	NA	TTS (NR_030621)	TTS (NR_030621)	346	NR_030621	100126348		NR_030621		MIR760	MIRN760|hsa-mir-760	microRNA 760
MACS_peak_18805	chr7	129464507	129466249	+	147.67	NA	Intergenic	Intergenic	-50524	NR_029615	406959		NR_029615		MIR183	MIRN183|miR-183|miRNA183	microRNA 183
MACS_peak_4781	chr12	63025291	63026685	+	146.38	NA	Intergenic	CpG	28522	NR_029661	406891		NR_029661		MIRLET7I	LET7I|MIRNLET7I|hsa-let-7i	microRNA let-7i
MACS_peak_5621	chr13	78271366	78273005	+	145.77	NA	promoter-TSS (NR_037438)	promoter-TSS (NR_037438)	66	NR_037438	100500861		NR_037438		MIR3665	-	microRNA 3665
MACS_peak_19023	chr7	147404486	147405963	+	145.52	NA	intron (NM_014141, intron 13 of 23)	L1M2|LINE|L1	-150262	NR_031690	100302191		NR_031690		MIR548I4	MIR548I-4|MIRN548I4|hsa-mir-548i-4	microRNA 548i-4
MACS_peak_15887	chr5	148801887	148802983	+	144.46	NA	intron (NR_027180, intron 2 of 2)	intron (NR_027180, intron 2 of 2)	-6046	NR_029684	406935		NR_029684		MIR143	MIRN143	microRNA 143
MACS_peak_227	chr1	16891781	16894306	+	140.44	NA	intron (NM_017940, intron 25 of 28)	intron (NM_017940, intron 25 of 28)	17634	NR_037446	100500876		NR_037446		MIR3675	-	microRNA 3675
MACS_peak_12719	chr22	18483402	18484796	+	139.98	NA	intron (NM_001136004, intron 1 of 22)	CpG	-20372	NR_030378	693233		NR_030378		MIR648	MIRN648|hsa-mir-648	microRNA 648
MACS_peak_7317	chr16	30885913	30887013	+	138.76	NA	Intergenic	CpG	-18761	NR_031576	100313837		NR_031576		MIR762	hsa-mir-762	microRNA 762
MACS_peak_18752	chr7	125680524	125682040	+	138.02	NA	Intergenic	MER52A|LTR|ERV1	1016956	NR_030323	693177		NR_030323		MIR592	MIRN592|hsa-mir-592	microRNA 592
MACS_peak_19205	chr7	157272920	157275841	+	137.17	NA	Intergenic	Intergenic	92734	NR_029689	406945		NR_029689		MIR153-2	MIRN153-2	microRNA 153-2
MACS_peak_2502	chr10	14490965	14492012	+	135.37	NA	Intergenic	(CA)n|Simple_repeat|Simple_repeat	12913	NR_031668	100302116		NR_031668		MIR1265	MIRN1265|hsa-mir-1265	microRNA 1265
MACS_peak_9528	chr19	10828395	10829809	+	135.29	NA	promoter-TSS (NR_030368)	promoter-TSS (NR_030368)	22	NR_030368	693223		NR_030368		MIR638	MIRN638|hsa-mir-638	microRNA 638
MACS_peak_18779	chr7	127724268	127726118	+	135.05	NA	intron (NM_014390, intron 19 of 23)	intron (NM_014390, intron 19 of 23)	3280	NR_030324	693178		NR_030324		MIR593	MIRN593|hsa-mir-593	microRNA 593
MACS_peak_14345	chr4	38868982	38870345	+	131.99	NA	promoter-TSS (NR_030300)	promoter-TSS (NR_030300)	10	NR_030300	693159		NR_030300		MIR574	MIRN574|hsa-mir-574	microRNA 574
MACS_peak_3381	chr11	567488	569334	+	130.88	NA	promoter-TSS (NR_029623)	promoter-TSS (NR_029623)	-213	NR_029623	406992		NR_029623		MIR210	MIRN210|mir-210	microRNA 210
MACS_peak_8242	chr17	46088841	46090521	+	130.48	NA	Intergenic	CpG	24932	NR_029687	406943		NR_029687		MIR152	MIRN152	microRNA 152
MACS_peak_20563	chr9	97845138	97846425	+	129.98	NA	intron (NM_032823, intron 14 of 14)	(CACAG)n|Simple_repeat|Simple_repeat	-1709	NR_029664	407011		NR_029664		MIR23B	MIRN23B|hsa-mir-23b|miRNA23B	microRNA 23b
MACS_peak_13509	chr3	75766387	75768435	+	129.77	NA	Intergenic	Intergenic	-20020	NR_036235	100422955		NR_036235		MIR4273	-	microRNA 4273
MACS_peak_346	chr1	26946711	26948268	+	129.3	NA	Intergenic	CpG	66456	NR_031740	100302190		NR_031740		MIR1976	hsa-mir-1976	microRNA 1976
MACS_peak_15549	chr5	87956268	87957405	+	129.09	NA	intron (NR_015436, intron 3 of 4)	CpG	5921	NR_030741	407047		NR_030741		MIR9-2	MIRN9-2|hsa-mir-9-2|miRNA9-2	microRNA 9-2
MACS_peak_3765	chr11	59333241	59333974	+	127.64	NA	Intergenic	Intergenic	29024	NR_036120	100422880		NR_036120		MIR3162	-	microRNA 3162
MACS_peak_19235	chr7	158331996	158333278	+	125.23	NA	intron (NM_130843, intron 1 of 21)	intron (NM_130843, intron 1 of 21)	-7132	NR_030325	693180		NR_030325		MIR595	MIRN595|hsa-mir-595	microRNA 595
MACS_peak_3318	chr10	132587938	132590370	+	124.77	NA	Intergenic	(CA)n|Simple_repeat|Simple_repeat	171777	NR_036180	100422867		NR_036180		MIR378C	-	microRNA 378c
MACS_peak_17461	chr7	19634798	19635917	+	123.42	NA	Intergenic	L1PA13|LINE|L1	109702	NR_036101	100422967		NR_036101		MIR3146	-	microRNA 3146
MACS_peak_17543	chr7	25989875	25991434	+	122.17	NA	Intergenic	CpG	-1048	NR_029597	406940		NR_029597		MIR148A	MIRN148|MIRN148A|hsa-mir-148	microRNA 148a
MACS_peak_19214	chr7	157581814	157583318	+	122.15	NA	intron (NM_130843, intron 11 of 21)	(TG)n|Simple_repeat|Simple_repeat	-215452	NR_029689	406945		NR_029689		MIR153-2	MIRN153-2	microRNA 153-2
MACS_peak_17988	chr7	63249811	63251013	+	122	NA	Intergenic	CpG	168944	NR_036270	100422848		NR_036270		MIR4283-2	-	microRNA 4283-2
MACS_peak_11865	chr2	240196388	240199017	+	121.72	NA	intron (NM_006037, intron 2 of 26)	intron (NM_006037, intron 2 of 26)	-29455	NR_036229	100423043		NR_036229		MIR4269	-	microRNA 4269
MACS_peak_20480	chr9	91345038	91346142	+	121.71	NA	Intergenic	(TCCA)n|Simple_repeat|Simple_repeat	15230	NR_036252	100423015		NR_036252		MIR4289	-	microRNA 4289
MACS_peak_19224	chr7	157922693	157926037	+	120.87	NA	intron (NM_130842, intron 8 of 21)	intron (NM_130842, intron 8 of 21)	401140	NR_030325	693180		NR_030325		MIR595	MIRN595|hsa-mir-595	microRNA 595
MACS_peak_18763	chr7	126731114	126732285	+	120.85	NA	intron (NM_001127323, intron 3 of 10)	(CATCC)n|Simple_repeat|Simple_repeat	-33461	NR_030323	693177		NR_030323		MIR592	MIRN592|hsa-mir-592	microRNA 592
MACS_peak_16396	chr6	36584644	36585421	+	120.6	NA	Intergenic	Intergenic	5257	NR_037491	100500885		NR_037491		MIR3925	-	microRNA 3925
MACS_peak_4381	chr12	1770563	1771629	+	120.19	NA	Intergenic	CpG	-1550	NR_037422	100500816		NR_037422		MIR3649	-	microRNA 3649
MACS_peak_17462	chr7	19667150	19668813	+	119.91	NA	Intergenic	L1M1|LINE|L1	77078	NR_036101	100422967		NR_036101		MIR3146	-	microRNA 3146
MACS_peak_10042	chr19	49804365	49805770	+	119.7	NA	intron (NM_014037, intron 7 of 11)	intron (NM_014037, intron 7 of 11)	7058	NR_036209	100422979		NR_036209		MIR4324	-	microRNA 4324
MACS_peak_19220	chr7	157800045	157801154	+	119.3	NA	intron (NM_130843, intron 10 of 21)	(TG)n|Simple_repeat|Simple_repeat	-433485	NR_029689	406945		NR_029689		MIR153-2	MIRN153-2	microRNA 153-2
MACS_peak_8964	chr18	27390929	27392010	+	119.29	NA	Intergenic	L1PA15|LINE|L1	-487407	NR_031684	100302131		NR_031684		MIR302F	MIRN302F|hsa-mir-302f	microRNA 302f
MACS_peak_14702	chr4	117519421	117520989	+	119.12	NA	Intergenic	Intergenic	299324	NR_031737	100302290		NR_031737		MIR1973	hsa-mir-1973	microRNA 1973
MACS_peak_2541	chr10	21784415	21786478	+	117.79	NA	TTS (NR_031736)	TTS (NR_031736)	124	NR_031736	100302129		NR_031736		MIR1915	MIRN1915|hsa-mir-1915	microRNA 1915
MACS_peak_20253	chr9	29462433	29463115	+	117.74	NA	Intergenic	L1PA13|LINE|L1	-573821	NR_030618	100126316		NR_030618		MIR873	MIRN873|hsa-mir-873	microRNA 873
MACS_peak_7879	chr17	8089186	8090877	+	117.24	NA	promoter-TSS (NR_037447)	promoter-TSS (NR_037447)	-462	NR_037447	100500892		NR_037447		MIR3676	-	microRNA 3676
MACS_peak_12369	chr20	60329326	60331266	+	116.94	NA	intron (NM_001794, intron 3 of 15)	THE1A|LTR|ERVL-MaLR	198422	NR_031658	100302168		NR_031658		MIR1257	MIRN1257|hsa-mir-1257	microRNA 1257
MACS_peak_20939	chr9	137650794	137653636	+	115.41	NA	intron (NM_000093, intron 18 of 65)	(CA)n|Simple_repeat|Simple_repeat	89903	NR_037469	100500906		NR_037469		MIR3689B	-	microRNA 3689b
MACS_peak_15974	chr5	168312029	168313073	+	115.12	NA	intron (NM_003062, intron 4 of 35)	intron (NM_003062, intron 4 of 35)	-117291	NR_029632	407001		NR_029632		MIR218-2	MIRN218-2|mir-218-2	microRNA 218-2
MACS_peak_7197	chr16	14379166	14380234	+	114.95	NA	Intergenic	CpG	-18124	NR_030177	574455		NR_030177		MIR193B	MIRN193B	microRNA 193b
MACS_peak_19348	chr8	9625619	9626599	+	114.93	NA	intron (NM_003747, intron 25 of 26)	intron (NM_003747, intron 25 of 26)	26927	NR_030327	693182		NR_030327		MIR597	MIRN597|hsa-mir-597	microRNA 597
MACS_peak_19232	chr7	158222875	158225066	+	114.08	NA	intron (NM_130842, intron 1 of 21)	intron (NM_130842, intron 1 of 21)	101535	NR_030325	693180		NR_030325		MIR595	MIRN595|hsa-mir-595	microRNA 595
MACS_peak_8751	chr17	79111089	79114147	+	113.99	NA	intron (NM_001080395, intron 1 of 13)	(CA)n|Simple_repeat|Simple_repeat	-5510	NR_031652	100302229		NR_031652		MIR1250	MIRN1250|hsa-mir-1250	microRNA 1250
MACS_peak_19025	chr7	147500292	147501334	+	113.96	NA	intron (NM_014141, intron 13 of 23)	LFSINE_Vert|SINE|SINE	-91558	NR_031644	100302159		NR_031644		MIR548F3	MIR548F-3|MIRN548F3|hsa-mir-548f-3	microRNA 548f-3
MACS_peak_10479	chr2	25513472	25514694	+	113.76	NA	intron (NM_175630, intron 3 of 3)	intron (NM_175630, intron 3 of 3)	37507	NR_031570	100302246		NR_031570		MIR1301	MIRN1301|hsa-mir-1301	microRNA 1301
MACS_peak_12384	chr20	61203596	61204629	+	113.34	NA	Intergenic	Intergenic	41993	NR_029676	406923		NR_029676		MIR133A2	MIRN133A2	microRNA 133a-2
MACS_peak_14688	chr4	114319859	114320696	+	113.13	NA	Intergenic	(CA)n|Simple_repeat|Simple_repeat	292258	NR_031641	100302188		NR_031641		MIR1243	MIRN1243|hsa-mir-1243	microRNA 1243
MACS_peak_10006	chr19	47729314	47732669	+	112.53	NA	promoter-TSS (NR_036159)	promoter-TSS (NR_036159)	-715	NR_036159	100422832		NR_036159		MIR3191	-	microRNA 3191
MACS_peak_6495	chr15	35652307	35653443	+	112.03	NA	Intergenic	L1M3a|LINE|L1	11690	NR_037507	100500904		NR_037507		MIR3942	-	microRNA 3942
MACS_peak_8963	chr18	27317265	27317934	+	111.18	NA	Intergenic	L1PREC2|LINE|L1	-561277	NR_031684	100302131		NR_031684		MIR302F	MIRN302F|hsa-mir-302f	microRNA 302f
MACS_peak_17204	chr7	1067293	1068855	+	110.51	NA	intron (NM_032350, intron 2 of 4)	CpG	-5412	NR_029898	442907		NR_029898		MIR339	MIRN339|hsa-mir-339	microRNA 339
MACS_peak_18820	chr7	130513953	130514692	+	110.26	NA	Intergenic	L1M4c|LINE|L1	47247	NR_029503	407021		NR_029503		MIR29A	MIRN29|MIRN29A|hsa-mir-29|hsa-mir-29a|miRNA29A	microRNA 29a
MACS_peak_11430	chr2	177502102	177502958	+	109.38	NA	Intergenic	CpG	-36750	NR_031648	100302142		NR_031648		MIR1246	MIRN1246|hsa-mir-1246	microRNA 1246
MACS_peak_730	chr1	65532087	65533505	+	108.11	NA	Intergenic	CpG	-8605	NR_029516	406893		NR_029516		MIR101-1	MIRN101-1	microRNA 101-1
MACS_peak_12234	chr20	43032859	43033925	+	107.65	NA	intron (NM_178849, intron 1 of 9)	(TG)n|Simple_repeat|Simple_repeat	-3368	NR_037419	100500813		NR_037419		MIR3646	-	microRNA 3646
MACS_peak_1189	chr1	156390763	156391964	+	107.19	NA	intron (NM_006365, intron 2 of 6)	CpG	-1142	NR_029691	407046		NR_029691		MIR9-1	MIRN9-1|hsa-mir-9-1|miRNA9-1	microRNA 9-1
MACS_peak_19016	chr7	146867229	146868175	+	107.15	NA	intron (NM_014141, intron 8 of 23)	L1P4a|LINE|L1	207511	NR_031645	100313895		NR_031645		MIR548F4	MIR548F-4|MIRN548F4|hsa-mir-548f-4	microRNA 548f-4
MACS_peak_20503	chr9	92887231	92887626	+	107.03	NA	Intergenic	L1M4c|LINE|L1	-101611	NR_036253	100422963		NR_036253		MIR4290	-	microRNA 4290
MACS_peak_19208	chr7	157348475	157350323	+	105.64	NA	intron (NM_130843, intron 20 of 21)	(CA)n|Simple_repeat|Simple_repeat	17715	NR_029689	406945		NR_029689		MIR153-2	MIRN153-2	microRNA 153-2
MACS_peak_13282	chr3	44040126	44041451	+	105.61	NA	Intergenic	CpG	-114916	NR_029700	406929		NR_029700		MIR138-1	MIRN138-1	microRNA 138-1
MACS_peak_2132	chr1	231146569	231147800	+	105.24	NA	Intergenic	(ATG)n|Simple_repeat|Simple_repeat	8486	NR_031593	100302132		NR_031593		MIR1182	MIRN1182|hsa-mir-1182	microRNA 1182
MACS_peak_4020	chr11	78830498	78831286	+	104.72	NA	intron (NM_001098816, intron 4 of 33)	intron (NM_001098816, intron 4 of 33)	282261	NR_030598	100126333		NR_030598		MIR708	MIRN708|hsa-mir-708	microRNA 708
MACS_peak_19018	chr7	147281607	147282450	+	104.65	NA	intron (NM_014141, intron 12 of 23)	intron (NM_014141, intron 12 of 23)	-27066	NR_031690	100302191		NR_031690		MIR548I4	MIR548I-4|MIRN548I4|hsa-mir-548i-4	microRNA 548i-4
MACS_peak_17986	chr7	63030777	63031491	+	103.89	NA	Intergenic	(CATG)n|Simple_repeat|Simple_repeat	-50334	NR_036246	100422917		NR_036246		MIR4283-1	-	microRNA 4283-1
MACS_peak_5539	chr13	55739178	55739911	+	103.48	NA	Intergenic	L1PA15|LINE|L1	-853361	NR_031628	100302187		NR_031628		MIR1297	MIRN1297|hsa-mir-1297	microRNA 1297
MACS_peak_17098	chr6	166920371	166921961	+	103.33	NA	intron (NM_001006932, intron 6 of 21)	(CA)n|Simple_repeat|Simple_repeat	1755	NR_031734	100302141		NR_031734		MIR1913	MIRN1913|hsa-mir-1913	microRNA 1913
MACS_peak_19221	chr7	157806708	157807855	+	103.08	NA	intron (NM_130843, intron 10 of 21)	(TCCA)n|Simple_repeat|Simple_repeat	-440167	NR_029689	406945		NR_029689		MIR153-2	MIRN153-2	microRNA 153-2
MACS_peak_12758	chr22	22011245	22012713	+	102.86	NA	Intergenic	CpG	4386	NR_029845	406920		NR_029845		MIR130B	MIRN130B|mir-130b	microRNA 130b
MACS_peak_1483	chr1	180347681	180348546	+	102.53	NA	intron (NM_032360, intron 6 of 7)	L1MA4A|LINE|L1	59412	NR_036067	100423032		NR_036067		MIR3121	-	microRNA 3121
MACS_peak_7795	chr17	2651887	2653389	+	101.93	NA	Intergenic	CpG	-1162	NR_031654	100302208		NR_031654		MIR1253	MIRN1253|hsa-mir-1253	microRNA 1253
MACS_peak_17464	chr7	19731533	19732403	+	101.84	NA	Intergenic	LTR12C|LTR|ERV1	13091	NR_036101	100422967		NR_036101		MIR3146	-	microRNA 3146
MACS_peak_18674	chr7	114372635	114373650	+	101.24	NA	Intergenic	L1MA4A|LINE|L1	79742	NR_037439	100500896		NR_037439		MIR3666	-	microRNA 3666
MACS_peak_15259	chr5	32002450	32003768	+	100.75	NA	intron (NM_178140, intron 4 of 23)	(CA)n|Simple_repeat|Simple_repeat	-66844	NR_036241	100422874		NR_036241		MIR4279	-	microRNA 4279
MACS_peak_20500	chr9	92684452	92685289	+	100.39	NA	Intergenic	Intergenic	100947	NR_036253	100422963		NR_036253		MIR4290	-	microRNA 4290
MACS_peak_1663	chr1	199186855	199188226	+	100.38	NA	Intergenic	L1PA13|LINE|L1	-359258	NR_029626	406995		NR_029626		MIR181A1	MIR213|MIRN181A1|MIRN213|hsa-mir-181a-1|mir-213	microRNA 181a-1
MACS_peak_20820	chr9	130546621	130549304	+	100.02	NA	promoter-TSS (NM_001261)	promoter-TSS (NM_001261)	-235	NR_036055	100422910		NR_036055		MIR2861	BMND15|MIRN2861	microRNA 2861
MACS_peak_14895	chr4	160023666	160025508	+	99.44	NA	Intergenic	CpG	25459	NR_037459	100500881		NR_037459		MIR3688-1	MIR3688	microRNA 3688-1
MACS_peak_11214	chr2	134917863	134919174	+	99.12	NA	Intergenic	Intergenic	33822	NR_037450	100500878		NR_037450		MIR3679	-	microRNA 3679
MACS_peak_12418	chr21	9647394	9648535	+	98.88	NA	Intergenic	CpG	-177868	NR_037421	100500862		NR_037421		MIR3648	-	microRNA 3648
MACS_peak_20251	chr9	28899414	28900338	+	98.53	NA	Intergenic	L1MA8|LINE|L1	-10923	NR_030618	100126316		NR_030618		MIR873	MIRN873|hsa-mir-873	microRNA 873
MACS_peak_867	chr1	94292094	94293479	+	98.44	NA	Intergenic	Intergenic	-19602	NR_030621	100126348		NR_030621		MIR760	MIRN760|hsa-mir-760	microRNA 760
MACS_peak_3933	chr11	70808547	70809641	+	98.07	NA	intron (NM_012309, intron 5 of 22)	(TG)n|Simple_repeat|Simple_repeat	-90621	NR_037437	100500844		NR_037437		MIR3664	-	microRNA 3664
MACS_peak_19383	chr8	12443187	12444061	+	97.89	NA	Intergenic	(TGGA)n|Simple_repeat|Simple_repeat	-141122	NR_037495	100500838		NR_037495		MIR3926-2	-	microRNA 3926-2
MACS_peak_13579	chr3	104249485	104250687	+	97	NA	Intergenic	L1PA13|LINE|L1	-303981	NR_030330	693127		NR_030330		MIR548A3	MIRN548A3	microRNA 548a-3
MACS_peak_20562	chr9	97766341	97767600	+	96.96	NA	intron (NM_032823, intron 9 of 14)	CpG	-80520	NR_029664	407011		NR_029664		MIR23B	MIRN23B|hsa-mir-23b|miRNA23B	microRNA 23b
MACS_peak_20780	chr9	127421308	127422003	+	96.68	NA	intron (NM_033334, intron 2 of 9)	intron (NM_033334, intron 2 of 9)	-33066	NR_029611	406954		NR_029611		MIR181A2	MIRN181A|MIRN181A2|hsa-mir-181a-2	microRNA 181a-2
MACS_peak_8243	chr17	46100552	46101972	+	96.65	NA	Intergenic	CpG	13351	NR_029687	406943		NR_029687		MIR152	MIRN152	microRNA 152
MACS_peak_1376	chr1	170160243	170161410	+	96.56	NA	Intergenic	L1PA11|LINE|L1	-40223	NR_036064	100422839		NR_036064		MIR3119-1	-	microRNA 3119-1
MACS_peak_19937	chr8	113086034	113086912	+	95.77	NA	Intergenic	L1M2|LINE|L1	-569249	NR_031745	100302225		NR_031745		MIR2053	hsa-mir-2053	microRNA 2053
MACS_peak_18433	chr7	98543923	98544702	+	95.47	NA	intron (NM_003496, intron 31 of 70)	(CA)n|Simple_repeat|Simple_repeat	65039	NR_037403	100500819		NR_037403		MIR3609	-	microRNA 3609
MACS_peak_12870	chr22	35738537	35740386	+	95.25	NA	intron (NR_024195, intron 11 of 13)	(CA)n|Simple_repeat|Simple_repeat	7828	NR_037471	100500826		NR_037471		MIR3909	-	microRNA 3909
MACS_peak_8966	chr18	27933190	27933933	+	94.71	NA	Intergenic	MER52A|LTR|ERV1	54685	NR_031684	100302131		NR_031684		MIR302F	MIRN302F|hsa-mir-302f	microRNA 302f
MACS_peak_20431	chr9	86580449	86581496	+	94.38	NA	Intergenic	Intergenic	3800	NR_029605	407043		NR_029605		MIR7-1	MIRN7-1|hsa-mir-7-1|mir-7-1	microRNA 7-1
MACS_peak_12370	chr20	60414178	60415397	+	93.72	NA	intron (NM_001794, intron 4 of 15)	(TG)n|Simple_repeat|Simple_repeat	113931	NR_031658	100302168		NR_031658		MIR1257	MIRN1257|hsa-mir-1257	microRNA 1257
MACS_peak_19478	chr8	27778977	27780008	+	92.98	NA	exon (NM_173833, exon 4 of 9)	exon (NM_173833, exon 4 of 9)	-35859	NR_036249	100422828		NR_036249		MIR4287	-	microRNA 4287
MACS_peak_18436	chr7	98593126	98594224	+	92.91	NA	intron (NM_003496, intron 65 of 70)	intron (NM_003496, intron 65 of 70)	114402	NR_037403	100500819		NR_037403		MIR3609	-	microRNA 3609
MACS_peak_18757	chr7	126307599	126308252	+	92.43	NA	intron (NM_001127323, intron 7 of 10)	intron (NM_001127323, intron 7 of 10)	390313	NR_030323	693177		NR_030323		MIR592	MIRN592|hsa-mir-592	microRNA 592
MACS_peak_18898	chr7	136778052	136778981	+	92.33	NA	Intergenic	L1PA15|LINE|L1	190602	NR_030165	574443		NR_030165		MIR490	MIRN490|hsa-mir-490	microRNA 490
MACS_peak_4017	chr11	78712761	78713724	+	92.29	NA	intron (NM_001098816, intron 6 of 33)	L1PA13|LINE|L1	399911	NR_030598	100126333		NR_030598		MIR708	MIRN708|hsa-mir-708	microRNA 708
MACS_peak_12420	chr21	9695553	9696337	+	91.81	NA	Intergenic	Intergenic	-129887	NR_037421	100500862		NR_037421		MIR3648	-	microRNA 3648
MACS_peak_19360	chr8	10873022	10874447	+	91.64	NA	intron (NM_173683, intron 1 of 2)	CpG	19078	NR_030328	693183		NR_030328		MIR598	MIRN598|hsa-mir-598	microRNA 598
MACS_peak_11431	chr2	177713379	177714345	+	91.62	NA	Intergenic	Intergenic	-248082	NR_031648	100302142		NR_031648		MIR1246	MIRN1246|hsa-mir-1246	microRNA 1246
MACS_peak_19935	chr8	112623729	112624576	+	91.57	NA	Intergenic	MER52A|LTR|ERV1	-1031570	NR_031745	100302225		NR_031745		MIR2053	hsa-mir-2053	microRNA 2053
MACS_peak_8854	chr18	6340338	6341040	+	91.53	NA	intron (NM_173464, intron 1 of 19)	L1MA10|LINE|L1	33735	NR_036205	100422840		NR_036205		MIR4317	-	microRNA 4317
MACS_peak_4310	chr11	126668642	126669520	+	91.16	NA	intron (NM_001161707, intron 1 of 13)	(TG)n|Simple_repeat|Simple_repeat	189357	NR_036126	100422918		NR_036126		MIR3167	-	microRNA 3167
MACS_peak_1278	chr1	162277878	162278525	+	90.67	NA	intron (NM_001164757, intron 4 of 9)	LTR41B|LTR|ERVL	-34135	NR_030283	693141		NR_030283		MIR556	MIRN556|hsa-mir-556	microRNA 556
MACS_peak_19234	chr7	158261124	158262207	+	90.64	NA	intron (NM_130842, intron 1 of 21)	intron (NM_130842, intron 1 of 21)	63840	NR_030325	693180		NR_030325		MIR595	MIRN595|hsa-mir-595	microRNA 595
MACS_peak_19228	chr7	158040998	158042686	+	90.56	NA	intron (NM_130843, intron 3 of 21)	intron (NM_130843, intron 3 of 21)	283663	NR_030325	693180		NR_030325		MIR595	MIRN595|hsa-mir-595	microRNA 595
MACS_peak_20517	chr9	94457550	94458141	+	90.54	NA	Intergenic	(TG)n|Simple_repeat|Simple_repeat	-59218	NR_037489	100500902		NR_037489		MIR3910-2	-	microRNA 3910-2
MACS_peak_8654	chr17	75383239	75386407	+	90.31	NA	intron (NM_001113494, intron 1 of 10)	intron (NM_001113494, intron 1 of 10)	8313	NR_036200	100422851		NR_036200		MIR4316	-	microRNA 4316
MACS_peak_19229	chr7	158054539	158056863	+	90.23	NA	intron (NM_130843, intron 3 of 21)	(CA)n|Simple_repeat|Simple_repeat	269804	NR_030325	693180		NR_030325		MIR595	MIRN595|hsa-mir-595	microRNA 595
MACS_peak_21135	chrX	45818946	45819809	+	90.06	NA	Intergenic	L1P4a|LINE|L1	-212847	NR_029636	407007		NR_029636		MIR222	MIRN222|miRNA222|mir-222	microRNA 222
MACS_peak_8489	chr17	64574043	64576035	+	89.89	NA	intron (NM_002737, intron 3 of 16)	intron (NM_002737, intron 3 of 16)	-208151	NR_030364	693219		NR_030364		MIR634	MIRN634|hsa-mir-634	microRNA 634
MACS_peak_21221	chrX	63098806	63099911	+	89.59	NA	Intergenic	L1M2|LINE|L1	-93391	NR_031567	100302115		NR_031567		MIR1468	MIRN1468|hsa-mir-1468	microRNA 1468
MACS_peak_3976	chr11	75039235	75040148	+	89.26	NA	intron (NM_020251, intron 1 of 14)	intron (NM_020251, intron 1 of 14)	6539	NR_029891	442900		NR_029891		MIR326	MIRN326|hsa-mir-326	microRNA 326
MACS_peak_5658	chr13	90966484	90967005	+	89.02	NA	Intergenic	(CA)n|Simple_repeat|Simple_repeat	83308	NR_030754	693207		NR_030754		MIR622	MIRN622|hsa-mir-622	microRNA 622
MACS_peak_6582	chr15	45753301	45754397	+	88.91	NA	Intergenic	HAL1-2a_MD|LINE|L1	28601	NR_030599	100126311		NR_030599		MIR147B	MIRN147B	microRNA 147b
MACS_peak_12718	chr22	18413421	18414679	+	88.78	NA	intron (NM_001136004, intron 1 of 22)	L1ME3|LINE|L1	49677	NR_030378	693233		NR_030378		MIR648	MIRN648|hsa-mir-648	microRNA 648
MACS_peak_20565	chr9	97864963	97867031	+	88.74	NA	intron (NM_000136, intron 14 of 14)	intron (NM_000136, intron 14 of 14)	-17621	NR_036109	100422842		NR_036109		MIR3074	-	microRNA 3074
MACS_peak_21491	chrX	146470771	146471573	+	88.72	NA	Intergenic	L1PA13|LINE|L1	-104926	NR_030239	574517		NR_030239		MIR514-2	MIRN514-2	microRNA 514-2
MACS_peak_14743	chr4	126665876	126666682	+	88.33	NA	Intergenic	LTR12C|LTR|ERV1	237865	NR_031746	100302267		NR_031746		MIR2054	hsa-mir-2054	microRNA 2054
MACS_peak_4755	chr12	57584551	57586445	+	87.4	NA	intron (NM_002332, intron 44 of 88)	(CA)n|Simple_repeat|Simple_repeat	-2789	NR_031597	100302201		NR_031597		MIR1228	MIRN1228|hsa-mir-1228	microRNA 1228
MACS_peak_14701	chr4	117473995	117474665	+	87.38	NA	Intergenic	L1PA13|LINE|L1	253449	NR_031737	100302290		NR_031737		MIR1973	hsa-mir-1973	microRNA 1973
MACS_peak_2948	chr10	88043156	88045486	+	87.27	NA	intron (NM_017551, intron 2 of 15)	intron (NM_017551, intron 2 of 15)	-19776	NR_029907	442911		NR_029907		MIR346	MIRN346|hsa-mir-346|miR-346|miRNA346	microRNA 346
MACS_peak_17295	chr7	5530592	5532549	+	85.67	NA	intron (NM_024963, intron 3 of 4)	intron (NM_024963, intron 3 of 4)	3978	NR_030318	693174		NR_030318		MIR589	MIRN589|hsa-mir-589	microRNA 589
MACS_peak_3672	chr11	43568682	43570189	+	85.58	NA	Intergenic	CpG	-11771	NR_031577	100313777		NR_031577		MIR670	hsa-mir-670	microRNA 670
MACS_peak_21387	chrX	118803064	118804151	+	85.54	NA	intron (NM_145799, intron 2 of 10)	MER63A|DNA|hAT-Blackjack	-22796	NR_030413	768218		NR_030413		MIR766	MIRN766|hsa-mir-766	microRNA 766
MACS_peak_3855	chr11	65210941	65214850	+	85.48	NA	TTS (NR_030343)	TTS (NR_030343)	966	NR_030343	693197		NR_030343		MIR612	MIRN612|hsa-mir-612	microRNA 612
MACS_peak_5097	chr12	115889455	115890776	+	85.3	NA	Intergenic	Intergenic	696344	NR_030351	693205		NR_030351		MIR620	MIRN620|hsa-mir-620	microRNA 620
MACS_peak_15097	chr5	1745532	1747107	+	85.27	NA	Intergenic	Intergenic	-37336	NR_036240	100422966		NR_036240		MIR4277	-	microRNA 4277
MACS_peak_19211	chr7	157482313	157484200	+	85.2	NA	intron (NM_130843, intron 11 of 21)	CpG	-116142	NR_029689	406945		NR_029689		MIR153-2	MIRN153-2	microRNA 153-2
MACS_peak_10078	chr19	52191880	52193308	+	84.92	NA	Intergenic	Intergenic	-3271	NR_029843	407056		NR_029843		MIR99B	MIRN99B	microRNA 99b
MACS_peak_13576	chr3	103845259	103845882	+	84.86	NA	Intergenic	LTR28|LTR|ERV1	100535	NR_030330	693127		NR_030330		MIR548A3	MIRN548A3	microRNA 548a-3
MACS_peak_21284	chrX	78153535	78154384	+	84.31	NA	Intergenic	Intergenic	2787	NR_036258	100422932		NR_036258		MIR4328	-	microRNA 4328
MACS_peak_9515	chr19	10340386	10342513	+	84.09	NA	TTS (NR_036206)	TTS (NR_036206)	360	NR_036206	100422925		NR_036206		MIR4322	-	microRNA 4322
MACS_peak_21510	chrX	151476255	151477107	+	84.04	NA	intron (NM_000808, intron 3 of 9)	L1PA13|LINE|L1	84090	NR_029521	406897		NR_029521		MIR105-1	MIRN105-1	microRNA 105-1
MACS_peak_231	chr1	17018846	17020667	+	83.97	NA	intron (NR_026567, intron 10 of 10)	CpG	12006	NR_037446	100500876		NR_037446		MIR3675	-	microRNA 3675
MACS_peak_12417	chr21	9548352	9549986	+	83.9	NA	Intergenic	C-rich|Low_complexity|Low_complexity	-276663	NR_037421	100500862		NR_037421		MIR3648	-	microRNA 3648
MACS_peak_10356	chr2	10344199	10345248	+	83.85	NA	intron (NM_182626, intron 3 of 3)	intron (NM_182626, intron 3 of 3)	-11926	NR_036222	100422929		NR_036222		MIR4261	-	microRNA 4261
MACS_peak_11053	chr2	109787825	109788905	+	83.82	NA	intron (NM_001099289, intron 1 of 9)	intron (NM_001099289, intron 1 of 9)	-30321	NR_036223	100422863		NR_036223		MIR4265	-	microRNA 4265
MACS_peak_5538	chr13	54335720	54336427	+	83.53	NA	Intergenic	L1PA13|LINE|L1	550110	NR_031628	100302187		NR_031628		MIR1297	MIRN1297|hsa-mir-1297	microRNA 1297
MACS_peak_12984	chr22	48622137	48622962	+	83.31	NA	Intergenic	Intergenic	-47627	NR_036172	100422916		NR_036172		MIR3201	-	microRNA 3201
MACS_peak_4933	chr12	98079724	98080362	+	83.23	NA	Intergenic	MIR|SINE|MIR	122453	NR_029678	406926		NR_029678		MIR135A2	MIRN135-2|MIRN135A2	microRNA 135a-2
MACS_peak_7318	chr16	30893445	30894533	+	83.06	NA	Intergenic	L2c|LINE|L2	-11235	NR_031576	100313837		NR_031576		MIR762	hsa-mir-762	microRNA 762
MACS_peak_20943	chr9	137753558	137754440	+	82.9	NA	Intergenic	(TG)n|Simple_repeat|Simple_repeat	-11509	NR_037460	100500846		NR_037460		MIR3689A	-	microRNA 3689a
MACS_peak_5715	chr13	100382022	100382677	+	82.88	NA	intron (NM_206808, intron 1 of 8)	intron (NM_206808, intron 1 of 8)	87036	NR_036191	100422861		NR_036191		MIR4306	-	microRNA 4306
MACS_peak_19219	chr7	157743982	157746548	+	82.74	NA	intron (NM_130843, intron 10 of 21)	LTR47A|LTR|ERVL	-378151	NR_029689	406945		NR_029689		MIR153-2	MIRN153-2	microRNA 153-2
MACS_peak_19029	chr7	147910059	147911089	+	82.56	NA	intron (NM_014141, intron 18 of 23)	intron (NM_014141, intron 18 of 23)	283889	NR_036093	100422849		NR_036093		MIR548T	-	microRNA 548t
MACS_peak_8040	chr17	29885734	29886847	+	82.54	NA	promoter-TSS (NR_029710)	promoter-TSS (NR_029710)	-725	NR_029710	406968		NR_029710		MIR193A	MIRN193|MIRN193A	microRNA 193a
MACS_peak_14060	chr3	189606910	189607703	+	82.42	NA	intron (NM_001114981, intron 10 of 10)	intron (NM_001114981, intron 10 of 10)	59595	NR_030642	100126340		NR_030642		MIR944	MIRN944|hsa-mir-944	microRNA 944
MACS_peak_12422	chr21	9708515	9709161	+	82.38	NA	Intergenic	Intergenic	-116994	NR_037421	100500862		NR_037421		MIR3648	-	microRNA 3648
MACS_peak_5656	chr13	89837607	89838185	+	82.16	NA	Intergenic	MER52A|LTR|ERV1	-1045540	NR_030754	693207		NR_030754		MIR622	MIRN622|hsa-mir-622	microRNA 622
MACS_peak_18755	chr7	125893660	125894108	+	81.93	NA	Intergenic	L1MA4A|LINE|L1	804354	NR_030323	693177		NR_030323		MIR592	MIRN592|hsa-mir-592	microRNA 592
MACS_peak_6319	chr14	101475888	101477132	+	81.8	NA	Intergenic	Intergenic	-11893	NR_029871	494328		NR_029871		MIR379	MIRN379|hsa-mir-379	microRNA 379
MACS_peak_3305	chr10	131516673	131517858	+	81.79	NA	intron (NM_002412, intron 3 of 4)	intron (NM_002412, intron 3 of 4)	124373	NR_036179	100422873		NR_036179		MIR4297	-	microRNA 4297
MACS_peak_3150	chr10	114388682	114389132	+	81.66	NA	intron (NM_145206, intron 5 of 7)	intron (NM_145206, intron 5 of 7)	-5022	NR_036177	100422909		NR_036177		MIR4295	-	microRNA 4295
MACS_peak_15682	chr5	117543449	117544281	+	81.39	NA	Intergenic	LTR12E|LTR|ERV1	-766416	NR_036052	100302285		NR_036052		MIR1244-1	MIR1244|MIRN1244|hsa-mir-1244|hsa-mir-1244-1	microRNA 1244-1
MACS_peak_2758	chr10	58854626	58855355	+	81.35	NA	Intergenic	MER52A|LTR|ERV1	209329	NR_037490	100500834		NR_037490		MIR3924	-	microRNA 3924
MACS_peak_6679	chr15	63220260	63221224	+	81.29	NA	Intergenic	Intergenic	104586	NR_029709	406965		NR_029709		MIR190	MIRN190|miR-190	microRNA 190
MACS_peak_4019	chr11	78777204	78778171	+	81.17	NA	intron (NM_001098816, intron 5 of 33)	(CA)n|Simple_repeat|Simple_repeat	335466	NR_030598	100126333		NR_030598		MIR708	MIRN708|hsa-mir-708	microRNA 708
MACS_peak_19884	chr8	100507798	100508319	+	80.9	NA	intron (NM_152564, intron 25 of 61)	intron (NM_152564, intron 25 of 61)	40900	NR_030329	693184		NR_030329		MIR599	MIRN599|hsa-mir-599	microRNA 599
MACS_peak_8430	chr17	60780069	60781812	+	80.85	NA	intron (NM_152598, intron 10 of 10)	intron (NM_152598, intron 10 of 10)	-17918	NR_036146	100422923		NR_036146		MIR548W	-	microRNA 548w
MACS_peak_19216	chr7	157609967	157611405	+	80.78	NA	intron (NM_130843, intron 11 of 21)	intron (NM_130843, intron 11 of 21)	-243572	NR_029689	406945		NR_029689		MIR153-2	MIRN153-2	microRNA 153-2
MACS_peak_2504	chr10	14645468	14646579	+	80.66	NA	intron (NM_031453, intron 2 of 4)	CpG	167448	NR_031668	100302116		NR_031668		MIR1265	MIRN1265|hsa-mir-1265	microRNA 1265
MACS_peak_10786	chr2	69404343	69405173	+	80.48	NA	intron (NM_032208, intron 14 of 17)	intron (NM_032208, intron 14 of 17)	73944	NR_036073	100423030		NR_036073		MIR3126	-	microRNA 3126
MACS_peak_17108	chr6	167410950	167412505	+	80.45	NA	promoter-TSS (NR_037504)	promoter-TSS (NR_037504)	-327	NR_037504	100500857		NR_037504		MIR3939	-	microRNA 3939
MACS_peak_18380	chr7	95857708	95858753	+	80.45	NA	intron (NR_027662, intron 3 of 16)	LTR12C|LTR|ERV1	-9162	NR_030322	693176		NR_030322		MIR591	MIRN591|hsa-mir-591	microRNA 591
MACS_peak_1444	chr1	176980546	176981033	+	80.39	NA	intron (NM_207108, intron 8 of 21)	(CA)n|Simple_repeat|Simple_repeat	17792	NR_030163	574441		NR_030163		MIR488	MIRN488|hsa-mir-488	microRNA 488
MACS_peak_1661	chr1	198935567	198936093	+	80.31	NA	Intergenic	L1PB2|LINE|L1	-107548	NR_029626	406995		NR_029626		MIR181A1	MIR213|MIRN181A1|MIRN213|hsa-mir-181a-1|mir-213	microRNA 181a-1
MACS_peak_14320	chr4	29543460	29543815	+	80	NA	Intergenic	MER52A|LTR|ERV1	722433	NR_036237	100422937		NR_036237		MIR4275	-	microRNA 4275
MACS_peak_3931	chr11	70622570	70623806	+	79.96	NA	intron (NM_012309, intron 11 of 22)	(TCCA)n|Simple_repeat|Simple_repeat	95285	NR_037437	100500844		NR_037437		MIR3664	-	microRNA 3664
MACS_peak_21368	chrX	112022141	112022947	+	79.91	NA	exon (NM_001113490, exon 10 of 11)	exon (NM_001113490, exon 10 of 11)	1472	NR_036255	100423009		NR_036255		MIR4329	-	microRNA 4329
MACS_peak_8519	chr17	66431909	66432768	+	79.47	NA	intron (NM_017983, intron 5 of 12)	intron (NM_017983, intron 5 of 12)	-11649	NR_030365	693220		NR_030365		MIR635	MIRN635|hsa-mir-635	microRNA 635
MACS_peak_6657	chr15	59435176	59436452	+	79.44	NA	intron (NM_004998, intron 26 of 27)	intron (NM_004998, intron 26 of 27)	27647	NR_031750	100313886		NR_031750		MIR2116	-	microRNA 2116
MACS_peak_17987	chr7	63040380	63041130	+	79.3	NA	Intergenic	Intergenic	-40713	NR_036246	100422917		NR_036246		MIR4283-1	-	microRNA 4283-1
MACS_peak_16488	chr6	45200716	45201393	+	79.19	NA	intron (NM_003599, intron 2 of 10)	L1M2|LINE|L1	-35547	NR_030313	693171		NR_030313		MIR586	MIRN586|hsa-mir-586	microRNA 586
MACS_peak_12383	chr20	61188419	61190739	+	79.16	NA	Intergenic	Intergenic	27460	NR_029676	406923		NR_029676		MIR133A2	MIRN133A2	microRNA 133a-2
MACS_peak_19020	chr7	147323154	147323833	+	78.99	NA	intron (NM_014141, intron 12 of 23)	L1PB2|LINE|L1	-68531	NR_031690	100302191		NR_031690		MIR548I4	MIR548I-4|MIRN548I4|hsa-mir-548i-4	microRNA 548i-4
MACS_peak_8851	chr18	6138946	6139859	+	78.78	NA	intron (NM_173464, intron 13 of 19)	intron (NM_173464, intron 13 of 19)	235022	NR_036205	100422840		NR_036205		MIR4317	-	microRNA 4317
MACS_peak_3521	chr11	11681760	11683562	+	78.77	NA	Intergenic	Intergenic	-4392	NR_036184	100423026		NR_036184		MIR4299	-	microRNA 4299
MACS_peak_9727	chr19	20426293	20426764	+	78.69	NA	Intergenic	Intergenic	83635	NR_036053	100302179		NR_036053		MIR1270-1	MIR1270|MIRN1270|hsa-mir-1270|hsa-mir-1270-1	microRNA 1270-1
MACS_peak_9602	chr19	13956999	13959008	+	78.69	NA	Intergenic	Intergenic	-10530	NR_029495	407010		NR_029495		MIR23A	MIRN23A|hsa-mir-23a|miRNA23A	microRNA 23a
MACS_peak_6756	chr15	70325786	70327396	+	78.45	NA	Intergenic	MIR|SINE|MIR	45216	NR_030714	693214		NR_030714		MIR629	MIRN629|hsa-mir-629	microRNA 629
MACS_peak_9685	chr19	18498779	18499882	+	78.23	NA	exon (NM_004864, exon 2 of 2)	exon (NM_004864, exon 2 of 2)	1958	NR_036156	100422943		NR_036156		MIR3189	-	microRNA 3189
MACS_peak_6466	chr15	31369615	31370585	+	78.2	NA	intron (NM_002420, intron 1 of 26)	(TG)n|Simple_repeat|Simple_repeat	-12756	NR_029624	406993		NR_029624		MIR211	MIRN211|mir-211	microRNA 211
MACS_peak_1188	chr1	156369759	156372188	+	78.03	NA	Intergenic	Intergenic	19248	NR_029691	407046		NR_029691		MIR9-1	MIRN9-1|hsa-mir-9-1|miRNA9-1	microRNA 9-1
MACS_peak_17096	chr6	166861973	166862596	+	78.01	NA	exon (NM_021135, exon 14 of 21)	exon (NM_021135, exon 14 of 21)	60637	NR_031734	100302141		NR_031734		MIR1913	MIRN1913|hsa-mir-1913	microRNA 1913
MACS_peak_6717	chr15	66315247	66316777	+	77.78	NA	intron (NM_032445, intron 5 of 22)	intron (NM_032445, intron 5 of 22)	-16559	NR_036196	100422905		NR_036196		MIR4311	-	microRNA 4311
MACS_peak_18356	chr7	93036136	93036838	+	77.64	NA	Intergenic	Intergenic	75680	NR_030388	724023		NR_030388		MIR653	MIRN653|hsa-mir-653	microRNA 653
MACS_peak_19028	chr7	147880050	147880519	+	77.59	NA	intron (NM_014141, intron 18 of 23)	intron (NM_014141, intron 18 of 23)	253599	NR_036093	100422849		NR_036093		MIR548T	-	microRNA 548t
MACS_peak_1393	chr1	172113664	172114362	+	76.84	NA	promoter-TSS (NR_029618)	promoter-TSS (NR_029618)	-229	NR_029618	406977		NR_029618		MIR199A2	MIR-199-s|MIRN199A2	microRNA 199a-2
MACS_peak_10480	chr2	25533686	25536325	+	76.77	NA	intron (NM_175630, intron 2 of 3)	intron (NM_175630, intron 2 of 3)	16585	NR_031570	100302246		NR_031570		MIR1301	MIRN1301|hsa-mir-1301	microRNA 1301
MACS_peak_3319	chr10	132622167	132622942	+	76.58	NA	Intergenic	(CA)n|Simple_repeat|Simple_repeat	138377	NR_036180	100422867		NR_036180		MIR378C	-	microRNA 378c
MACS_peak_13231	chr3	37987235	37988129	+	76.47	NA	intron (NM_005808, intron 1 of 6)	intron (NM_005808, intron 1 of 6)	-23213	NR_029499	407015		NR_029499		MIR26A1	MIR26A|MIRN26A1	microRNA 26a-1
MACS_peak_20834	chr9	131006079	131008604	+	76.31	NA	promoter-TSS (NR_029619)	promoter-TSS (NR_029619)	-32	NR_036110	100422893		NR_036110		MIR3154	-	microRNA 3154
MACS_peak_5439	chr13	40339853	40340696	+	76.3	NA	intron (NM_001145079, intron 18 of 18)	intron (NM_001145079, intron 18 of 18)	-102002	NR_036190	100422940		NR_036190		MIR4305	-	microRNA 4305
MACS_peak_15683	chr5	117583209	117583995	+	76.07	NA	Intergenic	L1MA4A|LINE|L1	-726679	NR_036052	100302285		NR_036052		MIR1244-1	MIR1244|MIRN1244|hsa-mir-1244|hsa-mir-1244-1	microRNA 1244-1
MACS_peak_9018	chr18	35359918	35361840	+	75.98	NA	Intergenic	(CA)n|Simple_repeat|Simple_repeat	123781	NR_036202	100422857		NR_036202		MIR4318	-	microRNA 4318
MACS_peak_20027	chr8	135843868	135845120	+	75.93	NA	Intergenic	CpG	-27306	NR_029599	407033		NR_029599		MIR30D	MIRN30D	microRNA 30d
MACS_peak_3940	chr11	71752018	71753202	+	75.93	NA	intron (NM_006185, intron 2 of 26)	intron (NM_006185, intron 2 of 26)	30738	NR_036123	100422953		NR_036123		MIR3165	-	microRNA 3165
MACS_peak_19015	chr7	146782244	146782817	+	75.61	NA	intron (NM_014141, intron 4 of 23)	MER1B|DNA|hAT-Charlie	292683	NR_031645	100313895		NR_031645		MIR548F4	MIR548F-4|MIRN548F4|hsa-mir-548f-4	microRNA 548f-4
MACS_peak_15566	chr5	92956578	92957279	+	75.32	NA	promoter-TSS (NR_031754)	promoter-TSS (NR_031754)	-434	NR_031754	100313887		NR_031754		MIR2277	-	microRNA 2277
MACS_peak_59	chr1	3045294	3046333	+	75.26	NA	intron (NM_022114, intron 1 of 16)	(TG)n|Simple_repeat|Simple_repeat	1274	NR_036215	100422968		NR_036215		MIR4251	-	microRNA 4251
MACS_peak_20942	chr9	137738646	137739912	+	75.22	NA	Intergenic	(TG)n|Simple_repeat|Simple_repeat	2839	NR_037469	100500906		NR_037469		MIR3689B	-	microRNA 3689b
MACS_peak_19394	chr8	14675377	14676021	+	75.15	NA	intron (NM_139167, intron 1 of 7)	intron (NM_139167, intron 1 of 7)	35320	NR_029875	494332		NR_029875		MIR383	MIRN383|hsa-mir-383	microRNA 383
MACS_peak_11054	chr2	109882086	109883084	+	74.93	NA	intron (NM_001099289, intron 1 of 9)	(TG)n|Simple_repeat|Simple_repeat	47496	NR_036224	100423027		NR_036224		MIR4266	-	microRNA 4266
MACS_peak_21275	chrX	76177662	76178463	+	74.76	NA	Intergenic	L1PA15|LINE|L1	-38277	NR_029909	494333		NR_029909		MIR384	MIRN384|hsa-mir-384	microRNA 384
MACS_peak_10380	chr2	11969369	11970763	+	74.62	NA	Intergenic	Intergenic	7046	NR_036226	100422996		NR_036226		MIR4262	-	microRNA 4262
MACS_peak_13458	chr3	67297537	67298016	+	74.52	NA	Intergenic	Intergenic	21888	NR_036234	100422941		NR_036234		MIR4272	-	microRNA 4272
MACS_peak_4809	chr12	69652277	69653003	+	74.5	NA	exon (NM_007007, exon 6 of 10)	exon (NM_007007, exon 6 of 10)	14358	NR_031692	100302182		NR_031692		MIR1279	MIRN1279|hsa-mir-1279	microRNA 1279
MACS_peak_12094	chr20	26318179	26318687	+	74.5	NA	Intergenic	ALR/Alpha|Satellite|centr	-129519	NR_030386	724033		NR_030386		MIR663	MIRN663|hsa-mir-663	microRNA 663
MACS_peak_6321	chr14	101568896	101570426	+	74.47	NA	Intergenic	Intergenic	36600	NR_030392	724026		NR_030392		MIR656	MIRN656|hsa-mir-656	microRNA 656
MACS_peak_20255	chr9	30425307	30425816	+	74.38	NA	Intergenic	L1MA3|LINE|L1	-1536608	NR_030618	100126316		NR_030618		MIR873	MIRN873|hsa-mir-873	microRNA 873
MACS_peak_19231	chr7	158104256	158106265	+	74.29	NA	intron (NM_130843, intron 3 of 21)	intron (NM_130843, intron 3 of 21)	220245	NR_030325	693180		NR_030325		MIR595	MIRN595|hsa-mir-595	microRNA 595
MACS_peak_17761	chr7	43254115	43254693	+	73.85	NA	intron (NM_015052, intron 2 of 29)	LTR33|LTR|ERVL	63910	NR_037508	100500829		NR_037508		MIR3943	-	microRNA 3943
MACS_peak_7196	chr16	14340361	14341508	+	73.79	NA	exon (NM_014048, exon 12 of 17)	exon (NM_014048, exon 12 of 17)	-56890	NR_030177	574455		NR_030177		MIR193B	MIRN193B	microRNA 193b
MACS_peak_17293	chr7	5509008	5511115	+	73.77	NA	Intergenic	Intergenic	25487	NR_030318	693174		NR_030318		MIR589	MIRN589|hsa-mir-589	microRNA 589
MACS_peak_60	chr1	3062846	3064170	+	73.63	NA	intron (NM_022114, intron 1 of 16)	(TG)n|Simple_repeat|Simple_repeat	18969	NR_036215	100422968		NR_036215		MIR4251	-	microRNA 4251
MACS_peak_19362	chr8	10942421	10943479	+	73.58	NA	intron (NM_173683, intron 1 of 2)	intron (NM_173683, intron 1 of 2)	-50138	NR_030328	693183		NR_030328		MIR598	MIRN598|hsa-mir-598	microRNA 598
MACS_peak_19212	chr7	157543825	157547488	+	73.52	NA	intron (NM_130843, intron 11 of 21)	intron (NM_130843, intron 11 of 21)	-178542	NR_029689	406945		NR_029689		MIR153-2	MIRN153-2	microRNA 153-2
MACS_peak_19021	chr7	147355374	147356117	+	73.41	NA	intron (NM_014141, intron 13 of 23)	MamRep605|Unknown|Unknown	-100783	NR_031690	100302191		NR_031690		MIR548I4	MIR548I-4|MIRN548I4|hsa-mir-548i-4	microRNA 548i-4
MACS_peak_6678	chr15	63189275	63189913	+	73.22	NA	Intergenic	(TG)n|Simple_repeat|Simple_repeat	73438	NR_029709	406965		NR_029709		MIR190	MIRN190|miR-190	microRNA 190
MACS_peak_19012	chr7	146484907	146485688	+	73.19	NA	intron (NM_014141, intron 2 of 23)	LTR12D|LTR|ERV1	589916	NR_031645	100313895		NR_031645		MIR548F4	MIR548F-4|MIRN548F4|hsa-mir-548f-4	microRNA 548f-4
MACS_peak_2698	chr10	45719478	45720240	+	72.97	NA	Intergenic	CpG	60397	NR_036112	100422988		NR_036112		MIR3156-1	-	microRNA 3156-1
MACS_peak_7198	chr16	14431741	14432643	+	72.81	NA	Intergenic	(TCCA)n|Simple_repeat|Simple_repeat	29050	NR_029854	100126355		NR_029854		MIR365-1	MIRN365-1	microRNA 365-1
MACS_peak_9680	chr19	18405421	18406924	+	72.63	NA	Intergenic	(TCCA)n|Simple_repeat|Simple_repeat	13285	NR_036155	100422833		NR_036155		MIR3188	-	microRNA 3188
MACS_peak_19223	chr7	157884159	157885178	+	72.59	NA	intron (NM_130843, intron 9 of 21)	(TGGG)n|Simple_repeat|Simple_repeat	440837	NR_030325	693180		NR_030325		MIR595	MIRN595|hsa-mir-595	microRNA 595
MACS_peak_18080	chr7	71067618	71069283	+	72.58	NA	intron (NM_022479, intron 6 of 10)	intron (NM_022479, intron 6 of 10)	-295694	NR_037477	100500836		NR_037477		MIR3914-1	-	microRNA 3914-1
MACS_peak_16687	chr6	98552325	98552997	+	72.43	NA	Intergenic	L1PA14|LINE|L1	80254	NR_031579	100302164		NR_031579		MIR2113	hsa-mir-2113	microRNA 2113
MACS_peak_19218	chr7	157647056	157648123	+	72.1	NA	intron (NM_130843, intron 11 of 21)	intron (NM_130843, intron 11 of 21)	-280475	NR_029689	406945		NR_029689		MIR153-2	MIRN153-2	microRNA 153-2
MACS_peak_14912	chr4	166324742	166325544	+	71.83	NA	intron (NM_001873, intron 1 of 8)	intron (NM_001873, intron 1 of 8)	17749	NR_030304	693163		NR_030304		MIR578	MIRN578|hsa-mir-578	microRNA 578
MACS_peak_11413	chr2	176032219	176032854	+	71.83	NA	promoter-TSS (NR_030630)	promoter-TSS (NR_030630)	-99	NR_030630	100126350		NR_030630		MIR933	MIRN933|hsa-mir-933	microRNA 933
MACS_peak_18194	chr7	79552074	79552767	+	71.66	NA	Intergenic	MER52A|LTR|ERV1	151848	NR_031667	100313772		NR_031667		MIR548M	MIRN548M	microRNA 548m
MACS_peak_6755	chr15	70316690	70318271	+	71.56	NA	Intergenic	Intergenic	54327	NR_030714	693214		NR_030714		MIR629	MIRN629|hsa-mir-629	microRNA 629
MACS_peak_1660	chr1	198829521	198829875	+	71.52	NA	Intergenic	Intergenic	-1416	NR_029626	406995		NR_029626		MIR181A1	MIR213|MIRN181A1|MIRN213|hsa-mir-181a-1|mir-213	microRNA 181a-1
MACS_peak_21473	chrX	139947230	139948148	+	71.47	NA	Intergenic	L1PA15|LINE|L1	60695	NR_031725	100302169		NR_031725		MIR320D2	MIR320D-2|MIRN320D2|hsa-mir-320d-2	microRNA 320d-2
MACS_peak_12987	chr22	48727558	48728864	+	71.31	NA	Intergenic	(CA)n|Simple_repeat|Simple_repeat	58035	NR_036172	100422916		NR_036172		MIR3201	-	microRNA 3201
MACS_peak_3306	chr10	131678174	131679096	+	71.16	NA	intron (NM_001005463, intron 6 of 15)	(CA)n|Simple_repeat|Simple_repeat	-36997	NR_036179	100422873		NR_036179		MIR4297	-	microRNA 4297
MACS_peak_15353	chr5	53411672	53412516	+	71.16	NA	intron (NM_019087, intron 3 of 4)	LTR16A1|LTR|ERVL	-164665	NR_030307	693166		NR_030307		MIR581	MIRN581|hsa-mir-581	microRNA 581
MACS_peak_1320	chr1	166032190	166033543	+	71.15	NA	Intergenic	Intergenic	91169	NR_030626	100126349		NR_030626		MIR921	MIRN921|hsa-mir-921	microRNA 921
MACS_peak_6963	chr15	93447113	93447962	+	70.78	NA	promoter-TSS (NR_036136)	promoter-TSS (NR_036136)	-92	NR_036136	100422995		NR_036136		MIR3175	-	microRNA 3175
MACS_peak_2503	chr10	14637633	14638448	+	70.51	NA	intron (NM_031453, intron 2 of 4)	L2a|LINE|L2	159465	NR_031668	100302116		NR_031668		MIR1265	MIRN1265|hsa-mir-1265	microRNA 1265
MACS_peak_11211	chr2	134832571	134833316	+	70.48	NA	Intergenic	MER52A|LTR|ERV1	-51753	NR_037450	100500878		NR_037450		MIR3679	-	microRNA 3679
MACS_peak_7785	chr17	1952867	1954762	+	70.27	NA	promoter-TSS (NR_029674)	promoter-TSS (NR_029674)	-140	NR_029625	406994		NR_029625		MIR212	MIRN212|mir-212	microRNA 212
MACS_peak_15972	chr5	168173502	168174196	+	70.23	NA	intron (NM_003062, intron 20 of 35)	(GTGTG)n|Simple_repeat|Simple_repeat	21411	NR_029632	407001		NR_029632		MIR218-2	MIRN218-2|mir-218-2	microRNA 218-2
MACS_peak_14555	chr4	83652210	83652825	+	69.95	NA	intron (NM_024906, intron 1 of 3)	intron (NM_024906, intron 1 of 3)	22066	NR_030301	693160		NR_030301		MIR575	MIRN575|hsa-mir-575	microRNA 575
MACS_peak_18897	chr7	136766481	136766959	+	69.85	NA	Intergenic	Intergenic	178806	NR_030165	574443		NR_030165		MIR490	MIRN490|hsa-mir-490	microRNA 490
MACS_peak_5423	chr13	36561914	36562607	+	69.76	NA	intron (NM_004734, intron 3 of 17)	intron (NM_004734, intron 3 of 17)	-46878	NR_031646	100302239		NR_031646		MIR548F5	MIR548F-5|MIRN548F5|hsa-mir-548f-5	microRNA 548f-5
MACS_peak_19027	chr7	147850466	147851358	+	69.55	NA	intron (NM_014141, intron 17 of 23)	intron (NM_014141, intron 17 of 23)	224227	NR_036093	100422849		NR_036093		MIR548T	-	microRNA 548t
MACS_peak_19851	chr8	96100027	96100654	+	69.54	NA	Intergenic	Intergenic	-15116	NR_037484	100500907		NR_037484		MIR3150B	-	microRNA 3150b
MACS_peak_19395	chr8	14889825	14890438	+	69.53	NA	intron (NM_139167, intron 1 of 7)	L1MA8|LINE|L1	-179112	NR_029875	494332		NR_029875		MIR383	MIRN383|hsa-mir-383	microRNA 383
MACS_peak_6489	chr15	34806773	34807701	+	69.45	NA	Intergenic	CpG	13335	NR_036050	100302160		NR_036050		MIR1233-1	MIR1233|MIRN1233|hsa-mir-1233|hsa-mir-1233-1	microRNA 1233-1
MACS_peak_17966	chr7	56960156	56960861	+	69.41	NA	Intergenic	Intergenic	63063	NR_036246	100422917		NR_036246		MIR4283-1	-	microRNA 4283-1
MACS_peak_7217	chr16	18066131	18066844	+	69.22	NA	Intergenic	Intergenic	429637	NR_036142	100422956		NR_036142		MIR3180-2	-	microRNA 3180-2
MACS_peak_12986	chr22	48689327	48689912	+	69.15	NA	Intergenic	(CACAA)n|Simple_repeat|Simple_repeat	19443	NR_036172	100422916		NR_036172		MIR3201	-	microRNA 3201
MACS_peak_18754	chr7	125863454	125864085	+	68.9	NA	Intergenic	L1PB1|LINE|L1	834469	NR_030323	693177		NR_030323		MIR592	MIRN592|hsa-mir-592	microRNA 592
MACS_peak_1001	chr1	117250762	117251594	+	68.88	NA	Intergenic	Intergenic	36807	NR_031564	100302117		NR_031564		MIR320B1	MIR320B-1|MIRN320B1|hsa-mir-320b-1	microRNA 320b-1
MACS_peak_19361	chr8	10905911	10906828	+	68.83	NA	intron (NM_173683, intron 1 of 2)	intron (NM_173683, intron 1 of 2)	-13557	NR_030328	693183		NR_030328		MIR598	MIRN598|hsa-mir-598	microRNA 598
MACS_peak_3320	chr10	132722738	132724961	+	68.75	NA	Intergenic	(TG)n|Simple_repeat|Simple_repeat	37082	NR_036180	100422867		NR_036180		MIR378C	-	microRNA 378c
MACS_peak_14097	chr3	195423483	195424691	+	68.54	NA	Intergenic	AluSx|SINE|Alu	-2185	NR_030296	693155		NR_030296		MIR570	MIRN570|hsa-mir-570	microRNA 570
MACS_peak_18521	chr7	101960146	101962234	+	68.5	NA	intron (NM_020979, intron 6 of 6)	intron (NM_020979, intron 6 of 6)	24821	NR_036245	100422858		NR_036245		MIR4285	-	microRNA 4285
MACS_peak_13112	chr3	15519987	15520837	+	68.35	NA	intron (NM_080539, intron 4 of 15)	intron (NM_080539, intron 4 of 15)	17403	NR_036232	100422868		NR_036232		MIR4270	-	microRNA 4270
MACS_peak_5660	chr13	91056934	91057428	+	68.29	NA	Intergenic	MER52A|LTR|ERV1	173745	NR_030754	693207		NR_030754		MIR622	MIRN622|hsa-mir-622	microRNA 622
MACS_peak_19014	chr7	146731451	146732242	+	68.11	NA	intron (NM_014141, intron 3 of 23)	LTR1|LTR|ERV1	343367	NR_031645	100313895		NR_031645		MIR548F4	MIR548F-4|MIRN548F4|hsa-mir-548f-4	microRNA 548f-4
MACS_peak_2947	chr10	87862832	87864584	+	67.79	NA	intron (NM_017551, intron 4 of 15)	intron (NM_017551, intron 4 of 15)	160837	NR_029907	442911		NR_029907		MIR346	MIRN346|hsa-mir-346|miR-346|miRNA346	microRNA 346
MACS_peak_3161	chr10	115933743	115934389	+	67.75	NA	promoter-TSS (NR_031747)	promoter-TSS (NR_031747)	-128	NR_031747	100302224		NR_031747		MIR2110	hsa-mir-2110	microRNA 2110
MACS_peak_20833	chr9	130995324	130996614	+	67.56	NA	intron (NM_004408, intron 10 of 20)	intron (NM_004408, intron 10 of 20)	11140	NR_029619	406978		NR_029619		MIR199B	MIRN199B|mir-199b	microRNA 199b
MACS_peak_13508	chr3	75755355	75756410	+	67.56	NA	Intergenic	PRIMA41-int|LTR|ERV1	-31549	NR_036235	100422955		NR_036235		MIR4273	-	microRNA 4273
MACS_peak_3934	chr11	70818985	70820093	+	67.48	NA	intron (NM_012309, intron 5 of 22)	intron (NM_012309, intron 5 of 22)	-101066	NR_037437	100500844		NR_037437		MIR3664	-	microRNA 3664
MACS_peak_19993	chr8	129052898	129054338	+	66.54	NA	intron (NR_003367, intron 6 of 8)	(TG)n|Simple_repeat|Simple_repeat	-7780	NR_031612	100302175		NR_031612		MIR1207	MIRN1207|hsa-mir-1207	microRNA 1207
MACS_peak_19011	chr7	146475791	146476374	+	66.31	NA	intron (NM_014141, intron 2 of 23)	intron (NM_014141, intron 2 of 23)	599131	NR_031645	100313895		NR_031645		MIR548F4	MIR548F-4|MIRN548F4|hsa-mir-548f-4	microRNA 548f-4
MACS_peak_12419	chr21	9664365	9665089	+	66.24	NA	Intergenic	MER52A|LTR|ERV1	-161105	NR_037421	100500862		NR_037421		MIR3648	-	microRNA 3648
MACS_peak_14683	chr4	113627230	113628099	+	66.22	NA	Intergenic	Intergenic	-57951	NR_029857	442894		NR_029857		MIR302B	MIRN302B	microRNA 302b
MACS_peak_5540	chr13	56009883	56010626	+	66.14	NA	Intergenic	L1PA13|LINE|L1	-1124071	NR_031628	100302187		NR_031628		MIR1297	MIRN1297|hsa-mir-1297	microRNA 1297
MACS_peak_20519	chr9	94545942	94546851	+	66.1	NA	intron (NM_004560, intron 1 of 8)	L2a|LINE|L2	-147769	NR_037489	100500902		NR_037489		MIR3910-2	-	microRNA 3910-2
MACS_peak_12105	chr20	30194375	30195687	+	65.76	NA	promoter-TSS (NR_036161)	promoter-TSS (NR_036161)	42	NR_036161	100422904		NR_036161		MIR3193	-	microRNA 3193
MACS_peak_17967	chr7	57471657	57473198	+	65.7	NA	promoter-TSS (NR_036102)	promoter-TSS (NR_036102)	-304	NR_036102	100422939		NR_036102		MIR3147	-	microRNA 3147
MACS_peak_10961	chr2	97453931	97454579	+	65.63	NA	intron (NM_020184, intron 1 of 6)	intron (NM_020184, intron 1 of 6)	-9760	NR_036074	100422928		NR_036074		MIR3127	-	microRNA 3127
MACS_peak_7204	chr16	15248310	15248830	+	65.51	NA	TTS (NR_037466)	TTS (NR_037466)	289	NR_037466	100500852		NR_037466		MIR3180-4	-	microRNA 3180-4
MACS_peak_14346	chr4	38927749	38928892	+	65.49	NA	intron (NR_033290, intron 7 of 12)	AluSz|SINE|Alu	58667	NR_030300	693159		NR_030300		MIR574	MIRN574|hsa-mir-574	microRNA 574
MACS_peak_17296	chr7	5539717	5541064	+	65.39	NA	exon (NM_024963, exon 3 of 5)	exon (NM_024963, exon 3 of 5)	-4842	NR_030318	693174		NR_030318		MIR589	MIRN589|hsa-mir-589	microRNA 589
MACS_peak_6320	chr14	101485805	101487002	+	65.36	NA	Intergenic	(CATCC)n|Simple_repeat|Simple_repeat	-2000	NR_029871	494328		NR_029871		MIR379	MIRN379|hsa-mir-379	microRNA 379
MACS_peak_18896	chr7	136623078	136623613	+	65	NA	intron (NM_001006629, intron 1 of 1)	intron (NM_001006629, intron 1 of 1)	35431	NR_030165	574443		NR_030165		MIR490	MIRN490|hsa-mir-490	microRNA 490
MACS_peak_13449	chr3	64926647	64927101	+	64.99	NA	intron (NR_030317, intron 3 of 3)	intron (NR_030317, intron 3 of 3)	221191	NR_030317	693126		NR_030317		MIR548A2	MIRN548A2	microRNA 548a-2
MACS_peak_5904	chr14	28042319	28043078	+	64.82	NA	Intergenic	L1PA15|LINE|L1	664850	NR_036193	100423019		NR_036193		MIR4307	-	microRNA 4307
MACS_peak_4025	chr11	81541708	81542236	+	64.69	NA	Intergenic	L1MA4A|LINE|L1	59906	NR_036186	100422823		NR_036186		MIR4300	-	microRNA 4300
MACS_peak_17542	chr7	25896145	25897246	+	64.68	NA	Intergenic	Intergenic	92911	NR_029597	406940		NR_029597		MIR148A	MIRN148|MIRN148A|hsa-mir-148	microRNA 148a
MACS_peak_8431	chr17	60793824	60796413	+	64.59	NA	intron (NM_152598, intron 8 of 10)	LTR33|LTR|ERVL	-3740	NR_036146	100422923		NR_036146		MIR548W	-	microRNA 548w
MACS_peak_5098	chr12	116354695	116355445	+	64.58	NA	Intergenic	CpG	231389	NR_030351	693205		NR_030351		MIR620	MIRN620|hsa-mir-620	microRNA 620
MACS_peak_1555	chr1	186481841	186482712	+	64.42	NA	Intergenic	Intergenic	-35621	NR_031642	100302192		NR_031642		MIR548F1	MIR548F-1|MIRN548F1|hsa-mir-548f-1	microRNA 548f-1
MACS_peak_5659	chr13	91055598	91056204	+	64.37	NA	Intergenic	MER52A|LTR|ERV1	172465	NR_030754	693207		NR_030754		MIR622	MIRN622|hsa-mir-622	microRNA 622
MACS_peak_3409	chr11	1883785	1885808	+	64.21	NA	intron (NM_002339, intron 1 of 10)	intron (NM_002339, intron 1 of 10)	-4030	NR_036185	100423021		NR_036185		MIR4298	-	microRNA 4298
MACS_peak_15258	chr5	31944664	31945361	+	64.19	NA	intron (NM_178140, intron 1 of 23)	intron (NM_178140, intron 1 of 23)	-8747	NR_036241	100422874		NR_036241		MIR4279	-	microRNA 4279
MACS_peak_11681	chr2	219270799	219272083	+	64.06	NA	TTS (NM_021198)	TTS (NM_021198)	4072	NR_029500	407017		NR_029500		MIR26B	MIRN26B|hsa-mir-26b|miR-26b	microRNA 26b
MACS_peak_1000	chr1	117229619	117230180	+	63.97	NA	Intergenic	Intergenic	15528	NR_031564	100302117		NR_031564		MIR320B1	MIR320B-1|MIRN320B1|hsa-mir-320b-1	microRNA 320b-1
MACS_peak_1277	chr1	162269413	162270401	+	63.88	NA	intron (NM_001164757, intron 3 of 9)	intron (NM_001164757, intron 3 of 9)	-42429	NR_030283	693141		NR_030283		MIR556	MIRN556|hsa-mir-556	microRNA 556
MACS_peak_19936	chr8	112777973	112778828	+	63.83	NA	Intergenic	LTR1|LTR|ERV1	-877322	NR_031745	100302225		NR_031745		MIR2053	hsa-mir-2053	microRNA 2053
MACS_peak_8967	chr18	28211989	28212772	+	63.53	NA	Intergenic	MER52-int|LTR|ERV1	333504	NR_031684	100302131		NR_031684		MIR302F	MIRN302F|hsa-mir-302f	microRNA 302f
MACS_peak_1485	chr1	180406819	180407603	+	63.44	NA	TTS (NR_036067)	TTS (NR_036067)	314	NR_036067	100423032		NR_036067		MIR3121	-	microRNA 3121
MACS_peak_18759	chr7	126341126	126341510	+	63.36	NA	intron (NM_001127323, intron 7 of 10)	intron (NM_001127323, intron 7 of 10)	356920	NR_030323	693177		NR_030323		MIR592	MIRN592|hsa-mir-592	microRNA 592
MACS_peak_21488	chrX	145340656	145341050	+	63.34	NA	Intergenic	(TG)n|Simple_repeat|Simple_repeat	-231463	NR_030581	100126341		NR_030581		MIR891A	MIRN891A	microRNA 891a
MACS_peak_5541	chr13	56024705	56025391	+	63.28	NA	Intergenic	HERVL-int|LTR|ERVL	-1138865	NR_031628	100302187		NR_031628		MIR1297	MIRN1297|hsa-mir-1297	microRNA 1297
MACS_peak_12820	chr22	28468165	28468708	+	63.19	NA	intron (NM_001145418, intron 12 of 22)	intron (NM_001145418, intron 12 of 22)	-151836	NR_036169	100423034		NR_036169		MIR3199-1	-	microRNA 3199-1
MACS_peak_11492	chr2	189275681	189276380	+	63.09	NA	intron (NM_016315, intron 2 of 11)	HERVL-int|LTR|ERVL	113811	NR_030287	693146		NR_030287		MIR561	MIRN561|hsa-mir-561	microRNA 561
MACS_peak_20938	chr9	137639121	137640600	+	62.91	NA	intron (NM_000093, intron 11 of 65)	(CA)n|Simple_repeat|Simple_repeat	102258	NR_037469	100500906		NR_037469		MIR3689B	-	microRNA 3689b
MACS_peak_5336	chr13	24798945	24799581	+	62.85	NA	intron (NM_001166271, intron 2 of 12)	MER52A|LTR|ERV1	62708	NR_031753	100313842		NR_031753		MIR2276	-	microRNA 2276
MACS_peak_20501	chr9	92755156	92756510	+	62.84	NA	Intergenic	Intergenic	29984	NR_036253	100422963		NR_036253		MIR4290	-	microRNA 4290
MACS_peak_11769	chr2	232580225	232581514	+	62.82	NA	Intergenic	Intergenic	2845	NR_036052	100302285		NR_036052		MIR1244-1	MIR1244|MIRN1244|hsa-mir-1244|hsa-mir-1244-1	microRNA 1244-1
MACS_peak_9993	chr19	46517993	46519122	+	62.67	NA	intron (NM_001080402, intron 7 of 14)	CpG-13984	-3633	NR_030412	768217		NR_030412		MIR769	MIRN769|hsa-mir-769	microRNA 769
MACS_peak_17544	chr7	26020685	26021585	+	62.63	NA	Intergenic	L2|LINE|L2	-31529	NR_029597	406940		NR_029597		MIR148A	MIRN148|MIRN148A|hsa-mir-148	microRNA 148a
MACS_peak_20560	chr9	97689254	97690628	+	62.63	NA	intron (NM_001193329, intron 5 of 15)	intron (NM_001193329, intron 5 of 15)	117697	NR_031755	100313780		NR_031755		MIR2278	-	microRNA 2278
MACS_peak_3412	chr11	2152345	2153730	+	62.63	NA	3' UTR (NR_003512, exon 7 of 7)	3' UTR (NR_003512, exon 7 of 7)	2402	NR_030158	619552		NR_030158		MIR483	MIRN483|hsa-mir-483	microRNA 483
MACS_peak_5335	chr13	24767514	24768116	+	62.46	NA	intron (NM_153023, intron 1 of 11)	intron (NM_153023, intron 1 of 11)	31260	NR_031753	100313842		NR_031753		MIR2276	-	microRNA 2276
MACS_peak_18434	chr7	98556573	98557562	+	62.45	NA	exon (NM_003496, exon 43 of 71)	exon (NM_003496, exon 43 of 71)	77794	NR_037403	100500819		NR_037403		MIR3609	-	microRNA 3609
MACS_peak_6926	chr15	89901751	89902761	+	62.36	NA	Intergenic	CpG	-8992	NR_029692	407051		NR_029692		MIR9-3	MIRN9-3|hsa-mir-9-3|miRNA9-3	microRNA 9-3
MACS_peak_14687	chr4	114212476	114212885	+	62.27	NA	intron (NM_001127493, intron 21 of 46)	intron (NM_001127493, intron 21 of 46)	184661	NR_031641	100302188		NR_031641		MIR1243	MIRN1243|hsa-mir-1243	microRNA 1243
MACS_peak_7647	chr16	83544520	83545155	+	62.26	NA	intron (NM_001257, intron 7 of 13)	AluSx1|SINE|Alu	2886	NR_036147	100422853		NR_036147		MIR3182	-	microRNA 3182
MACS_peak_12092	chr20	26143820	26144375	+	62.02	NA	Intergenic	LTR1|LTR|ERV1	44817	NR_030386	724033		NR_030386		MIR663	MIRN663|hsa-mir-663	microRNA 663
MACS_peak_512	chr1	41235964	41236676	+	61.91	NA	intron (NM_001142587, intron 9 of 9)	intron (NM_001142587, intron 9 of 9)	13364	NR_029833	407031		NR_029833		MIR30C1	MIRN30C1	microRNA 30c-1
MACS_peak_19206	chr7	157310447	157311892	+	61.57	NA	Intergenic	Intergenic	55945	NR_029689	406945		NR_029689		MIR153-2	MIRN153-2	microRNA 153-2
MACS_peak_8392	chr17	57877882	57878454	+	61.46	NA	intron (NM_030938, intron 7 of 11)	AluSg|SINE|Alu	-40459	NR_029493	406991	Hs.444569	NR_029493		MIR21	MIRN21|hsa-mir-21|miR-21|miRNA21	microRNA 21
MACS_peak_1445	chr1	177001188	177002121	+	61.39	NA	exon (NM_004319, exon 3 of 23)	exon (NM_004319, exon 3 of 23)	-3073	NR_030163	574441		NR_030163		MIR488	MIRN488|hsa-mir-488	microRNA 488
MACS_peak_16686	chr6	98122948	98123511	+	61.26	NA	Intergenic	L1M3e|LINE|L1	-260946	NR_031679	100302287		NR_031679		MIR548H3	MIR548H-3|MIRN548H3|hsa-mir-548h-3	microRNA 548h-3
MACS_peak_20252	chr9	29118508	29119071	+	61.26	NA	Intergenic	L1M3a|LINE|L1	-229836	NR_030618	100126316		NR_030618		MIR873	MIRN873|hsa-mir-873	microRNA 873
MACS_peak_3856	chr11	65222239	65223220	+	61.21	NA	Intergenic	CpG	10800	NR_030343	693197		NR_030343		MIR612	MIRN612|hsa-mir-612	microRNA 612
MACS_peak_4380	chr12	1754625	1755462	+	61.14	NA	exon (NM_030775, exon 5 of 5)	exon (NM_030775, exon 5 of 5)	14503	NR_037422	100500816		NR_037422		MIR3649	-	microRNA 3649
MACS_peak_18762	chr7	126711848	126712456	+	61.05	NA	intron (NM_001127323, intron 3 of 10)	intron (NM_001127323, intron 3 of 10)	-13914	NR_030323	693177		NR_030323		MIR592	MIRN592|hsa-mir-592	microRNA 592
MACS_peak_1319	chr1	165909701	165911072	+	60.96	NA	Intergenic	Intergenic	33228	NR_037431	100500832		NR_037431		MIR3658	-	microRNA 3658
MACS_peak_19477	chr8	27528729	27529746	+	60.89	NA	3' UTR (NM_016240, exon 6 of 6)	3' UTR (NM_016240, exon 6 of 6)	-29957	NR_037417	100500858		NR_037417		MIR3622A	-	microRNA 3622a
MACS_peak_21470	chrX	139014875	139015556	+	60.8	NA	Intergenic	CpG	-8825	NR_030230	574508		NR_030230		MIR505	MIRN505|hsa-mir-505	microRNA 505
MACS_peak_18673	chr7	114271414	114271836	+	60.78	NA	exon (NM_148899, exon 5 of 9)	exon (NM_148899, exon 5 of 9)	-21775	NR_037439	100500896		NR_037439		MIR3666	-	microRNA 3666
MACS_peak_17001	chr6	158070197	158072599	+	60.77	NA	intron (NM_153746, intron 7 of 8)	L2b|LINE|L2	121234	NR_037463	100500899		NR_037463		MIR3692	-	microRNA 3692
MACS_peak_12985	chr22	48664542	48665422	+	60.61	NA	Intergenic	(CA)n|Simple_repeat|Simple_repeat	-5194	NR_036172	100422916		NR_036172		MIR3201	-	microRNA 3201
MACS_peak_8753	chr17	79122072	79123984	+	60.58	NA	intron (NM_001080395, intron 1 of 13)	intron (NM_001080395, intron 1 of 13)	-15920	NR_031652	100302229		NR_031652		MIR1250	MIRN1250|hsa-mir-1250	microRNA 1250
MACS_peak_13932	chr3	168330002	168330498	+	60.51	NA	intron (NR_021485, intron 4 of 15)	LTR1|LTR|ERV1	60608	NR_030294	693136		NR_030294		MIR551B	MIRN551B	microRNA 551b
MACS_peak_19384	chr8	12453086	12453635	+	60.44	NA	Intergenic	L2|LINE|L2	-131386	NR_037495	100500838		NR_037495		MIR3926-2	-	microRNA 3926-2
MACS_peak_20772	chr9	126360243	126360740	+	60.41	NA	intron (NM_024820, intron 11 of 20)	intron (NM_024820, intron 11 of 20)	-195609	NR_030332	693186		NR_030332		MIR601	MIRN601|hsa-mir-601	microRNA 601
MACS_peak_7168	chr16	9479299	9479792	+	60.37	NA	Intergenic	MIR|SINE|MIR	150771	NR_036166	100422920		NR_036166		MIR548X	-	microRNA 548x
MACS_peak_3932	chr11	70678705	70679616	+	60.25	NA	intron (NM_012309, intron 8 of 22)	intron (NM_012309, intron 8 of 22)	39313	NR_037437	100500844		NR_037437		MIR3664	-	microRNA 3664
MACS_peak_4536	chr12	26038383	26038851	+	60.19	NA	Intergenic	MER52D|LTR|ERV1	-11605	NR_036188	100422897		NR_036188		MIR4302	-	microRNA 4302
MACS_peak_17097	chr6	166904118	166905036	+	60.09	NA	intron (NM_001006932, intron 9 of 21)	intron (NM_001006932, intron 9 of 21)	18344	NR_031734	100302141		NR_031734		MIR1913	MIRN1913|hsa-mir-1913	microRNA 1913
MACS_peak_14258	chr4	11135688	11136072	+	59.73	NA	Intergenic	MER6|DNA|TcMar-Tigger	-234571	NR_030298	693157		NR_030298		MIR572	MIRN572|hsa-mir-572	microRNA 572
MACS_peak_2133	chr1	231163002	231164239	+	59.64	NA	intron (NM_198552, intron 1 of 1)	intron (NM_198552, intron 1 of 1)	-7950	NR_031593	100302132		NR_031593		MIR1182	MIRN1182|hsa-mir-1182	microRNA 1182
MACS_peak_20564	chr9	97852023	97853787	+	59.54	NA	Intergenic	Intergenic	-4529	NR_036109	100422842		NR_036109		MIR3074	-	microRNA 3074
MACS_peak_20940	chr9	137679793	137681241	+	59.45	NA	intron (NM_000093, intron 31 of 65)	(TAGA)n|Simple_repeat|Simple_repeat	61601	NR_037469	100500906		NR_037469		MIR3689B	-	microRNA 3689b
MACS_peak_21449	chrX	133663207	133664039	+	59.41	NA	Intergenic	Intergenic	10669	NR_030587	100126302		NR_030587		MIR450B	MIRN450B	microRNA 450b
MACS_peak_1443	chr1	176763795	176764539	+	59.21	NA	intron (NM_020318, intron 20 of 22)	intron (NM_020318, intron 20 of 22)	234414	NR_030163	574441		NR_030163		MIR488	MIRN488|hsa-mir-488	microRNA 488
MACS_peak_6744	chr15	69131672	69132418	+	59.19	NA	intron (NR_031680, intron 2 of 4)	intron (NR_031680, intron 2 of 4)	15742	NR_031680	100313884		NR_031680		MIR548H4	MIR548H-4|MIRN548H4|hsa-mir-548h-4	microRNA 548h-4
MACS_peak_18780	chr7	127775438	127776404	+	59.17	NA	Intergenic	CpG	54008	NR_030324	693178		NR_030324		MIR593	MIRN593|hsa-mir-593	microRNA 593
MACS_peak_21503	chrX	149405457	149406379	+	59.11	NA	Intergenic	Intergenic	9679	NR_031748	100313839		NR_031748		MIR2114	-	microRNA 2114
MACS_peak_13232	chr3	37998893	37999358	+	59.09	NA	intron (NM_001008392, intron 3 of 7)	intron (NM_001008392, intron 3 of 7)	-11770	NR_029499	407015		NR_029499		MIR26A1	MIR26A|MIRN26A1	microRNA 26a-1
MACS_peak_13501	chr3	75690135	75690997	+	58.97	NA	Intergenic	Intergenic	10652	NR_031714	100302212		NR_031714		MIR1324	MIRN1324|hsa-mir-1324	microRNA 1324
MACS_peak_21487	chrX	145285588	145286256	+	58.95	NA	Intergenic	L1M3c|LINE|L1	-176532	NR_030581	100126341		NR_030581		MIR891A	MIRN891A	microRNA 891a
MACS_peak_19022	chr7	147367700	147368363	+	58.82	NA	intron (NM_014141, intron 13 of 23)	LTR1D|LTR|ERV1	-113069	NR_031690	100302191		NR_031690		MIR548I4	MIR548I-4|MIRN548I4|hsa-mir-548i-4	microRNA 548i-4
MACS_peak_19024	chr7	147471489	147471928	+	58.71	NA	intron (NM_014141, intron 13 of 23)	MLT1A|LTR|ERVL-MaLR	-120663	NR_031644	100302159		NR_031644		MIR548F3	MIR548F-3|MIRN548F3|hsa-mir-548f-3	microRNA 548f-3
MACS_peak_19210	chr7	157476955	157478936	+	58.49	NA	intron (NM_130843, intron 11 of 21)	CpG	-110831	NR_029689	406945		NR_029689		MIR153-2	MIRN153-2	microRNA 153-2
MACS_peak_14319	chr4	29494962	29495556	+	58.44	NA	Intergenic	L1M3b|LINE|L1	674055	NR_036237	100422937		NR_036237		MIR4275	-	microRNA 4275
MACS_peak_10357	chr2	10373244	10374429	+	58.37	NA	Intergenic	(TG)n|Simple_repeat|Simple_repeat	-41039	NR_036222	100422929		NR_036222		MIR4261	-	microRNA 4261
MACS_peak_3321	chr10	132769050	132769841	+	58.24	NA	Intergenic	Intergenic	-8514	NR_036180	100422867		NR_036180		MIR378C	-	microRNA 378c
MACS_peak_18758	chr7	126324872	126325588	+	58.21	NA	intron (NM_001127323, intron 7 of 10)	MER52D|LTR|ERV1	373008	NR_030323	693177		NR_030323		MIR592	MIRN592|hsa-mir-592	microRNA 592
MACS_peak_11599	chr2	207978017	207978815	+	58.19	NA	intron (NM_003709, intron 2 of 3)	intron (NM_003709, intron 2 of 3)	-3619	NR_036227	100423036		NR_036227		MIR2355	-	microRNA 2355
MACS_peak_12308	chr20	50072866	50074366	+	58.12	NA	intron (NM_001136021, intron 5 of 10)	intron (NM_001136021, intron 5 of 10)	-4102	NR_036162	100422889		NR_036162		MIR3194	-	microRNA 3194
MACS_peak_11629	chr2	212399361	212399810	+	57.86	NA	intron (NM_005235, intron 20 of 27)	intron (NM_005235, intron 20 of 27)	891499	NR_031643	100313771		NR_031643		MIR548F2	MIR548F-2|MIRN548F2|hsa-mir-548f-2	microRNA 548f-2
MACS_peak_15920	chr5	153983271	153984176	+	57.82	NA	Intergenic	Intergenic	-8091	NR_036094	100422950		NR_036094		MIR3141	-	microRNA 3141
MACS_peak_6716	chr15	66273750	66275193	+	57.72	NA	intron (NM_032445, intron 6 of 22)	intron (NM_032445, intron 6 of 22)	-58100	NR_036196	100422905		NR_036196		MIR4311	-	microRNA 4311
MACS_peak_2949	chr10	88051458	88053032	+	57.7	NA	intron (NM_017551, intron 2 of 15)	intron (NM_017551, intron 2 of 15)	-27700	NR_029907	442911		NR_029907		MIR346	MIRN346|hsa-mir-346|miR-346|miRNA346	microRNA 346
MACS_peak_1356	chr1	168306620	168307295	+	57.69	NA	Intergenic	THE1A-int|LTR|ERVL-MaLR	-37805	NR_030284	693142		NR_030284		MIR557	MIRN557|hsa-mir-557	microRNA 557
MACS_peak_15260	chr5	32048889	32049573	+	57.65	NA	intron (NM_178140, intron 7 of 23)	intron (NM_178140, intron 7 of 23)	-112966	NR_036241	100422874		NR_036241		MIR4279	-	microRNA 4279
MACS_peak_18381	chr7	95880334	95880909	+	57.61	NA	intron (NM_014251, intron 3 of 17)	L2a|LINE|L2	-31553	NR_030322	693176		NR_030322		MIR591	MIRN591|hsa-mir-591	microRNA 591
MACS_peak_3766	chr11	59369950	59370574	+	57.59	NA	intron (NM_002556, intron 3 of 13)	AluJb|SINE|Alu	-7631	NR_036120	100422880		NR_036120		MIR3162	-	microRNA 3162
MACS_peak_7959	chr17	19224652	19225508	+	57.52	NA	intron (NM_148921, intron 6 of 9)	intron (NM_148921, intron 6 of 9)	22807	NR_031591	100302256		NR_031591		MIR1180	MIRN1180|hsa-mir-1180	microRNA 1180
MACS_peak_18804	chr7	129418610	129421948	+	57.5	NA	Intergenic	CpG	-5425	NR_029615	406959		NR_029615		MIR183	MIRN183|miR-183|miRNA183	microRNA 183
MACS_peak_1662	chr1	199015067	199015753	+	57.49	NA	Intergenic	L1PA16|LINE|L1	-187128	NR_029626	406995		NR_029626		MIR181A1	MIR213|MIRN181A1|MIRN213|hsa-mir-181a-1|mir-213	microRNA 181a-1
MACS_peak_20941	chr9	137719966	137721719	+	57.39	NA	intron (NM_000093, intron 63 of 65)	(CA)n|Simple_repeat|Simple_repeat	21276	NR_037469	100500906		NR_037469		MIR3689B	-	microRNA 3689b
MACS_peak_11866	chr2	240270168	240271844	+	57.39	NA	intron (NM_006037, intron 2 of 26)	intron (NM_006037, intron 2 of 26)	43849	NR_036229	100423043		NR_036229		MIR4269	-	microRNA 4269
MACS_peak_3322	chr10	132870489	132871605	+	57.35	NA	Intergenic	(CA)n|Simple_repeat|Simple_repeat	-110116	NR_036180	100422867		NR_036180		MIR378C	-	microRNA 378c
MACS_peak_1664	chr1	199243079	199243533	+	57.34	NA	Intergenic	Intergenic	-415024	NR_029626	406995		NR_029626		MIR181A1	MIR213|MIRN181A1|MIRN213|hsa-mir-181a-1|mir-213	microRNA 181a-1
MACS_peak_20735	chr9	122651996	122652667	+	57.21	NA	Intergenic	Intergenic	354997	NR_029604	406939		NR_029604		MIR147	MIRN147	microRNA 147
MACS_peak_21519	chrX	153247500	153248292	+	57.21	NA	exon (NM_003492, exon 2 of 2)	exon (NM_003492, exon 2 of 2)	-1269	NR_036175	100422877		NR_036175		MIR3202-2	-	microRNA 3202-2
MACS_peak_21490	chrX	146458352	146458961	+	57.14	NA	Intergenic	L1PA16|LINE|L1	-92410	NR_030239	574517		NR_030239		MIR514-2	MIRN514-2	microRNA 514-2
MACS_peak_21133	chrX	45523934	45524545	+	56.97	NA	Intergenic	LTR12C|LTR|ERV1	81455	NR_029635	407006		NR_029635		MIR221	MIRN221|miRNA221|mir-221	microRNA 221
MACS_peak_7082	chr16	2581662	2583273	+	56.97	NA	promoter-TSS (NR_036139)	promoter-TSS (NR_036139)	-461	NR_036139	100422974		NR_036139		MIR3178	-	microRNA 3178
MACS_peak_17460	chr7	19528717	19529457	+	56.95	NA	Intergenic	MER52A|LTR|ERV1	215972	NR_036101	100422967		NR_036101		MIR3146	-	microRNA 3146
MACS_peak_6008	chr14	55285022	55285865	+	56.89	NA	Intergenic	Intergenic	59468	NR_036194	100422984		NR_036194		MIR4308	-	microRNA 4308
MACS_peak_4018	chr11	78728789	78729687	+	56.89	NA	intron (NM_001098816, intron 6 of 33)	MER94|DNA|hAT-Blackjack	383915	NR_030598	100126333		NR_030598		MIR708	MIRN708|hsa-mir-708	microRNA 708
MACS_peak_17459	chr7	19496938	19497720	+	56.87	NA	Intergenic	L1PB4|LINE|L1	247730	NR_036101	100422967		NR_036101		MIR3146	-	microRNA 3146
MACS_peak_8655	chr17	75414816	75417009	+	56.72	NA	intron (NM_001113494, intron 2 of 10)	intron (NM_001113494, intron 2 of 10)	-22776	NR_036200	100422851		NR_036200		MIR4316	-	microRNA 4316
MACS_peak_5536	chr13	53389269	53389884	+	56.63	NA	Intergenic	LTR12C|LTR|ERV1	5391	NR_031582	100313778		NR_031582		MIR759	hsa-mir-759	microRNA 759
MACS_peak_2697	chr10	45675168	45675683	+	56.62	NA	intron (NR_033891, intron 6 of 7)	intron (NR_033891, intron 6 of 7)	15963	NR_036112	100422988		NR_036112		MIR3156-1	-	microRNA 3156-1
MACS_peak_20516	chr9	94345179	94346018	+	56.54	NA	Intergenic	(TGGA)n|Simple_repeat|Simple_repeat	-52935	NR_037472	100500821		NR_037472		MIR3910-1	-	microRNA 3910-1
MACS_peak_1861	chr1	212278345	212279110	+	56.53	NA	TTS (NM_016448)	TTS (NM_016448)	27772	NR_036068	100422947		NR_036068		MIR3122	-	microRNA 3122
MACS_peak_5440	chr13	40499973	40500590	+	56.46	NA	Intergenic	L1M2b|LINE|L1	-262009	NR_036190	100422940		NR_036190		MIR4305	-	microRNA 4305
MACS_peak_17463	chr7	19690659	19691626	+	56.4	NA	Intergenic	L1PREC2|LINE|L1	53917	NR_036101	100422967		NR_036101		MIR3146	-	microRNA 3146
MACS_peak_8750	chr17	79088129	79090880	+	56.37	NA	intron (NM_006340, intron 14 of 14)	intron (NM_006340, intron 14 of 14)	9669	NR_030394	724027		NR_030394		MIR657	MIRN657|hsa-mir-657	microRNA 657
MACS_peak_18435	chr7	98566226	98568889	+	56.3	NA	intron (NM_003496, intron 49 of 70)	intron (NM_003496, intron 49 of 70)	88284	NR_037403	100500819		NR_037403		MIR3609	-	microRNA 3609
MACS_peak_10381	chr2	12095797	12096645	+	56.3	NA	Intergenic	Intergenic	-119109	NR_036226	100422996		NR_036226		MIR4262	-	microRNA 4262
MACS_peak_5556	chr13	61687094	61688061	+	56.18	NA	Intergenic	MER52D|LTR|ERV1	86437	NR_036128	100422973		NR_036128		MIR3169	-	microRNA 3169
MACS_peak_16893	chr6	140198996	140199462	+	56.13	NA	Intergenic	LTR28|LTR|ERV1	-327160	NR_037441	100500879		NR_037441		MIR3668	-	microRNA 3668
MACS_peak_12770	chr22	23087441	23088009	+	56.1	NA	Intergenic	Intergenic	-77545	NR_030755	723778		NR_030755		MIR650	MIRN650|hsa-mir-650	microRNA 650
MACS_peak_7058	chr16	1776505	1777667	+	56.05	NA	intron (NM_015133, intron 2 of 31)	(TG)n|Simple_repeat|Simple_repeat	-7900	NR_036138	100423012		NR_036138		MIR3177	-	microRNA 3177
MACS_peak_14696	chr4	115650407	115651027	+	55.98	NA	Intergenic	Intergenic	72802	NR_030303	693162		NR_030303		MIR577	MIRN577|hsa-mir-577	microRNA 577
MACS_peak_17294	chr7	5517354	5519963	+	55.96	NA	3' UTR (NM_024963, exon 5 of 5)	3' UTR (NM_024963, exon 5 of 5)	16890	NR_030318	693174		NR_030318		MIR589	MIRN589|hsa-mir-589	microRNA 589
MACS_peak_13731	chr3	128068503	128069353	+	55.95	NA	intron (NM_021937, intron 5 of 6)	intron (NM_021937, intron 5 of 6)	-12080	NR_031703	100302200		NR_031703		MIR1280	MIRN1280|hsa-mir-1280	microRNA 1280
MACS_peak_4976	chr12	105001289	105001954	+	55.88	NA	intron (NM_018413, intron 2 of 2)	intron (NM_018413, intron 2 of 2)	16210	NR_037487	100500843		NR_037487		MIR3922	-	microRNA 3922
MACS_peak_9017	chr18	35326427	35327052	+	55.8	NA	Intergenic	Intergenic	89641	NR_036202	100422857		NR_036202		MIR4318	-	microRNA 4318
MACS_peak_17541	chr7	25782662	25783288	+	55.71	NA	Intergenic	Intergenic	206631	NR_029597	406940		NR_029597		MIR148A	MIRN148|MIRN148A|hsa-mir-148	microRNA 148a
MACS_peak_21185	chrX	53619601	53620072	+	55.63	NA	intron (NM_031407, intron 32 of 83)	MSTA|LTR|ERVL-MaLR	-35601	NR_029484	406889		NR_029484		MIRLET7F2	LET7F2|MIRNLET7F2|let-7f-2	microRNA let-7f-2
MACS_peak_21486	chrX	145127670	145128218	+	55.57	NA	Intergenic	LTR12C|LTR|ERV1	-18554	NR_030581	100126341		NR_030581		MIR891A	MIRN891A	microRNA 891a
MACS_peak_1392	chr1	172051784	172052421	+	55.55	NA	intron (NM_001136127, intron 12 of 19)	intron (NM_001136127, intron 12 of 19)	-55846	NR_036066	100422882		NR_036066		MIR3120	-	microRNA 3120
MACS_peak_17698	chr7	36964231	36965081	+	55.52	NA	intron (NM_001206480, intron 16 of 21)	MER20|DNA|hAT-Charlie	-5619	NR_031604	100302113		NR_031604		MIR1200	MIRN1200|hsa-mir-1200	microRNA 1200
MACS_peak_5422	chr13	36558893	36559512	+	55.46	NA	intron (NM_004734, intron 3 of 17)	intron (NM_004734, intron 3 of 17)	-43820	NR_031646	100302239		NR_031646		MIR548F5	MIR548F-5|MIRN548F5|hsa-mir-548f-5	microRNA 548f-5
MACS_peak_8432	chr17	60827097	60828754	+	55.43	NA	intron (NM_152598, intron 4 of 10)	intron (NM_152598, intron 4 of 10)	29067	NR_036146	100422923		NR_036146		MIR548W	-	microRNA 548w
MACS_peak_2759	chr10	58855622	58856335	+	55.39	NA	Intergenic	MER52A|LTR|ERV1	208341	NR_037490	100500834		NR_037490		MIR3924	-	microRNA 3924
MACS_peak_20561	chr9	97733695	97734666	+	55.24	NA	intron (NM_032823, intron 8 of 14)	intron (NM_032823, intron 8 of 14)	-113310	NR_029664	407011		NR_029664		MIR23B	MIRN23B|hsa-mir-23b|miRNA23B	microRNA 23b
MACS_peak_1318	chr1	165894104	165894646	+	55.18	NA	Intergenic	Intergenic	17217	NR_037431	100500832		NR_037431		MIR3658	-	microRNA 3658
MACS_peak_13125	chr3	17330366	17330919	+	55.12	NA	intron (NM_001134380, intron 15 of 21)	LTR28|LTR|ERV1	355954	NR_037465	100500913		NR_037465		MIR3714	-	microRNA 3714
MACS_peak_13124	chr3	17135902	17136455	+	55.12	NA	Intergenic	MLT1G3|LTR|ERVL-MaLR	161490	NR_037465	100500913		NR_037465		MIR3714	-	microRNA 3714
MACS_peak_2946	chr10	87674739	87675863	+	55.07	NA	intron (NM_017551, intron 5 of 15)	(CA)n|Simple_repeat|Simple_repeat	349244	NR_029907	442911		NR_029907		MIR346	MIRN346|hsa-mir-346|miR-346|miRNA346	microRNA 346
MACS_peak_11429	chr2	177354958	177355676	+	54.92	NA	Intergenic	CpG	110463	NR_031648	100302142		NR_031648		MIR1246	MIRN1246|hsa-mir-1246	microRNA 1246
MACS_peak_3952	chr11	72264428	72265287	+	54.89	NA	Intergenic	LTR16A1|LTR|ERVL	61317	NR_029603	406931		NR_029603		MIR139	MIRN139	microRNA 139
MACS_peak_19026	chr7	147675474	147676278	+	54.87	NA	intron (NM_014141, intron 15 of 23)	intron (NM_014141, intron 15 of 23)	49191	NR_036093	100422849		NR_036093		MIR548T	-	microRNA 548t
MACS_peak_13218	chr3	35994730	35995367	+	54.82	NA	Intergenic	L1PA15|LINE|L1	209080	NR_029824	406916		NR_029824		MIR128-2	MIR128B|MIRN128-2|MIRN128B|mir-128b	microRNA 128-2
MACS_peak_1375	chr1	170136503	170137060	+	54.77	NA	exon (NM_001136107, exon 4 of 4)	exon (NM_001136107, exon 4 of 4)	-16178	NR_036064	100422839		NR_036064		MIR3119-1	-	microRNA 3119-1
MACS_peak_16487	chr6	44889405	44889962	+	54.77	NA	intron (NM_003599, intron 10 of 10)	intron (NM_003599, intron 10 of 10)	275824	NR_030313	693171		NR_030313		MIR586	MIRN586|hsa-mir-586	microRNA 586
MACS_peak_8429	chr17	60757153	60758692	+	54.76	NA	intron (NM_006039, intron 16 of 29)	CpG-10983	-40936	NR_036146	100422923		NR_036146		MIR548W	-	microRNA 548w
MACS_peak_11428	chr2	177338226	177338969	+	54.69	NA	Intergenic	Intergenic	127183	NR_031648	100302142		NR_031648		MIR1246	MIRN1246|hsa-mir-1246	microRNA 1246
MACS_peak_13730	chr3	128035988	128037808	+	54.63	NA	intron (NM_021937, intron 4 of 6)	L2b|LINE|L2	-44110	NR_031703	100302200		NR_031703		MIR1280	MIRN1280|hsa-mir-1280	microRNA 1280
MACS_peak_14699	chr4	117281837	117282512	+	54.57	NA	Intergenic	HERVL18-int|LTR|ERVL	61293	NR_031737	100302290		NR_031737		MIR1973	hsa-mir-1973	microRNA 1973
MACS_peak_17696	chr7	36873499	36874517	+	54.49	NA	Intergenic	MLT1C|LTR|ERVL-MaLR	85029	NR_031604	100302113		NR_031604		MIR1200	MIRN1200|hsa-mir-1200	microRNA 1200
MACS_peak_14556	chr4	83674171	83674818	+	54.41	NA	promoter-TSS (NR_030301)	promoter-TSS (NR_030301)	89	NR_030301	693160		NR_030301		MIR575	MIRN575|hsa-mir-575	microRNA 575
MACS_peak_10382	chr2	12302240	12303101	+	54.39	NA	Intergenic	(CA)n|Simple_repeat|Simple_repeat	-325558	NR_036226	100422996		NR_036226		MIR4262	-	microRNA 4262
MACS_peak_19227	chr7	158028869	158029645	+	54.35	NA	intron (NM_130843, intron 3 of 21)	intron (NM_130843, intron 3 of 21)	296248	NR_030325	693180		NR_030325		MIR595	MIRN595|hsa-mir-595	microRNA 595
MACS_peak_11630	chr2	212677209	212677694	+	54.28	NA	intron (NM_005235, intron 3 of 27)	L1PA6|LINE|L1	613633	NR_031643	100313771		NR_031643		MIR548F2	MIR548F-2|MIRN548F2|hsa-mir-548f-2	microRNA 548f-2
MACS_peak_629	chr1	52312866	52313351	+	54.28	NA	intron (NM_002525, intron 1 of 32)	LTR12C|LTR|ERV1	-11034	NR_031580	100313892		NR_031580		MIR761	hsa-mir-761	microRNA 761
MACS_peak_4977	chr12	105063766	105064789	+	54.21	NA	intron (NM_018413, intron 2 of 2)	(CA)n|Simple_repeat|Simple_repeat	78866	NR_037487	100500843		NR_037487		MIR3922	-	microRNA 3922
MACS_peak_15154	chr5	6943491	6943966	+	54.19	NA	Intergenic	Intergenic	-115694	NR_036242	100422999		NR_036242		MIR4278	-	microRNA 4278
MACS_peak_16172	chr6	5130295	5130782	+	54.09	NA	intron (NM_020408, intron 2 of 2)	intron (NM_020408, intron 2 of 2)	18018	NR_037462	100500900		NR_037462		MIR3691	-	microRNA 3691
MACS_peak_1394	chr1	172218100	172218585	+	54.07	NA	intron (NM_001136127, intron 14 of 19)	MamRep1161|DNA|TcMar	-104558	NR_029618	406977		NR_029618		MIR199A2	MIR-199-s|MIRN199A2	microRNA 199a-2
MACS_peak_19386	chr8	12577280	12578018	+	53.91	NA	Intergenic	MER52A|LTR|ERV1	-7097	NR_037495	100500838		NR_037495		MIR3926-2	-	microRNA 3926-2
MACS_peak_18432	chr7	98514753	98515697	+	53.88	NA	exon (NM_003496, exon 20 of 71)	exon (NM_003496, exon 20 of 71)	35952	NR_037403	100500819		NR_037403		MIR3609	-	microRNA 3609
MACS_peak_4309	chr11	126595368	126595853	+	53.87	NA	intron (NM_001161707, intron 1 of 13)	intron (NM_001161707, intron 1 of 13)	262828	NR_036126	100422918		NR_036126		MIR3167	-	microRNA 3167
MACS_peak_9302	chr19	816084	817176	+	53.85	NA	intron (NM_024888, intron 2 of 6)	(TCCA)n|Simple_repeat|Simple_repeat	3046	NR_036154	100422854		NR_036154		MIR3187	-	microRNA 3187
MACS_peak_13281	chr3	44036106	44037823	+	53.82	NA	Intergenic	CpG	-118740	NR_029700	406929		NR_029700		MIR138-1	MIRN138-1	microRNA 138-1
MACS_peak_4027	chr11	81894354	81894922	+	53.82	NA	Intergenic	Intergenic	-292760	NR_036186	100422823		NR_036186		MIR4300	-	microRNA 4300
MACS_peak_3355	chr10	135068088	135069181	+	53.78	NA	Intergenic	Intergenic	-7510	NR_030170	574448		NR_030170		MIR202	MIRN202|hsa-mir-202	microRNA 202
MACS_peak_1554	chr1	186463510	186464161	+	53.7	NA	Intergenic	AluJb|SINE|Alu	-17180	NR_031642	100302192		NR_031642		MIR548F1	MIR548F-1|MIRN548F1|hsa-mir-548f-1	microRNA 548f-1
MACS_peak_290	chr1	23135218	23135948	+	53.66	NA	intron (NM_017449, intron 3 of 15)	intron (NM_017449, intron 3 of 15)	54136	NR_036214	100422914		NR_036214		MIR4253	-	microRNA 4253
MACS_peak_16999	chr6	157994652	157995093	+	53.6	NA	intron (NM_153746, intron 2 of 8)	intron (NM_153746, intron 2 of 8)	44708	NR_037463	100500899		NR_037463		MIR3692	-	microRNA 3692
MACS_peak_21450	chrX	133683161	133683945	+	53.6	NA	Intergenic	CpG	-2812	NR_029946	494336		NR_029946		MIR424	MIR322|MIRN424|hsa-mir-424|miRNA424	microRNA 424
MACS_peak_17697	chr7	36914873	36915861	+	53.54	NA	intron (NM_001206480, intron 19 of 21)	intron (NM_001206480, intron 19 of 21)	43670	NR_031604	100302113		NR_031604		MIR1200	MIRN1200|hsa-mir-1200	microRNA 1200
MACS_peak_226	chr1	16871613	16872106	+	53.52	NA	Intergenic	Intergenic	-3550	NR_037446	100500876		NR_037446		MIR3675	-	microRNA 3675
MACS_peak_10862	chr2	79812688	79813181	+	53.52	NA	intron (NM_001164883, intron 1 of 16)	intron (NM_001164883, intron 1 of 16)	63551	NR_036231	100422888		NR_036231		MIR4264	-	microRNA 4264
MACS_peak_9036	chr18	42583733	42584226	+	53.52	NA	intron (NM_015559, intron 4 of 5)	MER20|DNA|hAT-Charlie	-33848	NR_036203	100422829		NR_036203		MIR4319	-	microRNA 4319
MACS_peak_10863	chr2	80133054	80133640	+	53.47	NA	intron (NM_001164883, intron 6 of 16)	(CA)n|Simple_repeat|Simple_repeat	-256862	NR_036231	100422888		NR_036231		MIR4264	-	microRNA 4264
MACS_peak_16252	chr6	19115360	19115933	+	53.39	NA	Intergenic	L1MA7|LINE|L1	543631	NR_030312	693125		NR_030312		MIR548A1	MIRN548A1	microRNA 548a-1
MACS_peak_13729	chr3	127997451	127998798	+	53.38	NA	intron (NM_021937, intron 4 of 6)	MER20|DNA|hAT-Charlie	-82884	NR_031703	100302200		NR_031703		MIR1280	MIRN1280|hsa-mir-1280	microRNA 1280
MACS_peak_14700	chr4	117374304	117374800	+	53.24	NA	Intergenic	LTR1|LTR|ERV1	153671	NR_031737	100302290		NR_031737		MIR1973	hsa-mir-1973	microRNA 1973
MACS_peak_6677	chr15	63148538	63149167	+	53.21	NA	Intergenic	Intergenic	32696	NR_029709	406965		NR_029709		MIR190	MIRN190|miR-190	microRNA 190
MACS_peak_7920	chr17	16162954	16163530	+	53.14	NA	intron (NM_004278, intron 2 of 6)	MER52D|LTR|ERV1	-22086	NR_031698	100302124		NR_031698		MIR1288	MIRN1288|hsa-mir-1288	microRNA 1288
MACS_peak_3177	chr10	118934644	118935482	+	53.07	NA	Intergenic	CpG	-7778	NR_037436	100500893		NR_037436		MIR3663	-	microRNA 3663
MACS_peak_8853	chr18	6284819	6285317	+	53.06	NA	intron (NM_173464, intron 4 of 19)	intron (NM_173464, intron 4 of 19)	89356	NR_036205	100422840		NR_036205		MIR4317	-	microRNA 4317
MACS_peak_6676	chr15	63127941	63128570	+	53.02	NA	exon (NM_015059, exon 54 of 56)	exon (NM_015059, exon 54 of 56)	12099	NR_029709	406965		NR_029709		MIR190	MIRN190|miR-190	microRNA 190
MACS_peak_9529	chr19	10906830	10907654	+	53.02	NA	intron (NM_004945, intron 10 of 19)	intron (NM_004945, intron 10 of 19)	20930	NR_029586	406976		NR_029586		MIR199A1	MIR-199-s|MIRN199A1	microRNA 199a-1
MACS_peak_20553	chr9	96526415	96527060	+	53.01	NA	Intergenic	Intergenic	-54902	NR_036254	100422927		NR_036254		MIR4291	-	microRNA 4291
MACS_peak_5699	chr13	98931786	98932467	+	53	NA	intron (NM_005766, intron 2 of 26)	intron (NM_005766, intron 2 of 26)	71348	NR_036129	100422881		NR_036129		MIR3170	-	microRNA 3170
MACS_peak_2740	chr10	53090501	53091163	+	52.85	NA	intron (NM_006258, intron 2 of 17)	L1M1|LINE|L1	31499	NR_030336	693190		NR_030336		MIR605	MIRN605|hsa-mir-605	microRNA 605
MACS_peak_19222	chr7	157816356	157817132	+	52.78	NA	intron (NM_130843, intron 10 of 21)	intron (NM_130843, intron 10 of 21)	-449630	NR_029689	406945		NR_029689		MIR153-2	MIRN153-2	microRNA 153-2
MACS_peak_18760	chr7	126507992	126508655	+	52.77	NA	intron (NM_001127323, intron 6 of 10)	intron (NM_001127323, intron 6 of 10)	189915	NR_030323	693177		NR_030323		MIR592	MIRN592|hsa-mir-592	microRNA 592
MACS_peak_3704	chr11	46456057	46456652	+	52.69	NA	intron (NM_017749, intron 14 of 18)	intron (NM_017749, intron 14 of 18)	-17003	NR_036118	100422825		NR_036118		MIR3160-2	-	microRNA 3160-2
MACS_peak_484	chr1	38690782	38691368	+	52.63	NA	Intergenic	(TG)n|Simple_repeat|Simple_repeat	136172	NR_037432	100500801		NR_037432		MIR3659	-	microRNA 3659
MACS_peak_13500	chr3	75681863	75683312	+	52.54	NA	Intergenic	Intergenic	2673	NR_031714	100302212		NR_031714		MIR1324	MIRN1324|hsa-mir-1324	microRNA 1324
MACS_peak_5657	chr13	90435445	90435949	+	52.51	NA	Intergenic	MER52A|LTR|ERV1	-447739	NR_030754	693207		NR_030754		MIR622	MIRN622|hsa-mir-622	microRNA 622
MACS_peak_13230	chr3	37961527	37962521	+	52.5	NA	intron (NM_005808, intron 1 of 6)	intron (NM_005808, intron 1 of 6)	-48871	NR_029499	407015		NR_029499		MIR26A1	MIR26A|MIRN26A1	microRNA 26a-1
MACS_peak_10386	chr2	13817882	13818467	+	52.39	NA	Intergenic	HERVIP10F-int|LTR|ERV1	940681	NR_036072	100422986		NR_036072		MIR3125	-	microRNA 3125
MACS_peak_11212	chr2	134866732	134867545	+	52.39	NA	Intergenic	LTR12C|LTR|ERV1	-17558	NR_037450	100500878		NR_037450		MIR3679	-	microRNA 3679
MACS_peak_13476	chr3	71152508	71153035	+	52.34	NA	intron (NM_032682, intron 7 of 20)	intron (NM_032682, intron 7 of 20)	438469	NR_031697	100302112		NR_031697		MIR1284	MIRN1284|hsa-mir-1284	microRNA 1284
MACS_peak_7646	chr16	83162979	83163471	+	52.33	NA	intron (NM_001257, intron 4 of 13)	LTR16C|LTR|ERVL	-378726	NR_036147	100422853		NR_036147		MIR3182	-	microRNA 3182
MACS_peak_1276	chr1	162253341	162254016	+	52.32	NA	intron (NM_001164757, intron 2 of 9)	intron (NM_001164757, intron 2 of 9)	-58658	NR_030283	693141		NR_030283		MIR556	MIRN556|hsa-mir-556	microRNA 556
MACS_peak_471	chr1	37697168	37697774	+	52.31	NA	Intergenic	L1M3e|LINE|L1	70307	NR_036217	100422898		NR_036217		MIR4255	-	microRNA 4255
MACS_peak_8852	chr18	6145781	6146367	+	52.31	NA	intron (NM_173464, intron 13 of 19)	L2a|LINE|L2	228350	NR_036205	100422840		NR_036205		MIR4317	-	microRNA 4317
MACS_peak_5557	chr13	61719220	61719807	+	52.22	NA	Intergenic	MER52A|LTR|ERV1	54501	NR_036128	100422973		NR_036128		MIR3169	-	microRNA 3169
MACS_peak_9601	chr19	13949594	13954262	+	52.19	NA	Intergenic	Intergenic	-4455	NR_029495	407010		NR_029495		MIR23A	MIRN23A|hsa-mir-23a|miRNA23A	microRNA 23a
MACS_peak_19013	chr7	146505631	146506139	+	52.15	NA	intron (NM_014141, intron 2 of 23)	L1MA9|LINE|L1	569328	NR_031645	100313895		NR_031645		MIR548F4	MIR548F-4|MIRN548F4|hsa-mir-548f-4	microRNA 548f-4
MACS_peak_6718	chr15	66322402	66322987	+	52.01	NA	intron (NM_032445, intron 5 of 22)	intron (NM_032445, intron 5 of 22)	-9877	NR_036196	100422905		NR_036196		MIR4311	-	microRNA 4311
MACS_peak_21170	chrX	49767541	49768296	+	51.99	NA	promoter-TSS (NR_029708)	promoter-TSS (NR_029708)	164	NR_030241	693124		NR_030241		MIR532	MIRN532|hsa-mir-532	microRNA 532
MACS_peak_8965	chr18	27492259	27492769	+	51.97	NA	Intergenic	HUERS-P2-int|LTR|ERV1	-386362	NR_031684	100302131		NR_031684		MIR302F	MIRN302F|hsa-mir-302f	microRNA 302f
MACS_peak_19385	chr8	12522416	12522926	+	51.97	NA	Intergenic	CpG	-62075	NR_037495	100500838		NR_037495		MIR3926-2	-	microRNA 3926-2
MACS_peak_18756	chr7	126017484	126017995	+	51.88	NA	Intergenic	Intergenic	680499	NR_030323	693177		NR_030323		MIR592	MIRN592|hsa-mir-592	microRNA 592
MACS_peak_11055	chr2	109960618	109962096	+	51.86	NA	intron (NM_001099289, intron 1 of 9)	intron (NM_001099289, intron 1 of 9)	-31276	NR_036224	100423027		NR_036224		MIR4266	-	microRNA 4266
MACS_peak_7457	chr16	56286425	56287554	+	51.83	NA	intron (NM_020988, intron 2 of 8)	intron (NM_020988, intron 2 of 8)	7557	NR_037499	100500891		NR_037499		MIR3935	-	microRNA 3935
MACS_peak_19019	chr7	147316471	147317063	+	51.82	NA	intron (NM_014141, intron 12 of 23)	L1MA2|LINE|L1	-61805	NR_031690	100302191		NR_031690		MIR548I4	MIR548I-4|MIRN548I4|hsa-mir-548i-4	microRNA 548i-4
MACS_peak_16585	chr6	73760796	73761389	+	51.73	NA	intron (NM_019842, intron 3 of 13)	L1PA15|LINE|L1	-83616	NR_036244	100423005		NR_036244		MIR4282	-	microRNA 4282
MACS_peak_19017	chr7	147099182	147099776	+	51.65	NA	intron (NR_031690, intron 1 of 2)	intron (NR_031690, intron 1 of 2)	-24266	NR_031645	100313895		NR_031645		MIR548F4	MIR548F-4|MIRN548F4|hsa-mir-548f-4	microRNA 548f-4
MACS_peak_9016	chr18	35217700	35218242	+	51.59	NA	Intergenic	Intergenic	-19127	NR_036202	100422857		NR_036202		MIR4318	-	microRNA 4318
MACS_peak_21058	chrX	20074649	20075279	+	51.51	NA	intron (NM_001168467, intron 3 of 15)	intron (NM_001168467, intron 3 of 15)	-39659	NR_037414	100500809		NR_037414		MIR23C	hsa-mir-23c	microRNA 23c
MACS_peak_15973	chr5	168182568	168183287	+	51.46	NA	intron (NM_003062, intron 16 of 35)	intron (NM_003062, intron 16 of 35)	12333	NR_029632	407001		NR_029632		MIR218-2	MIRN218-2|mir-218-2	microRNA 218-2
MACS_peak_4028	chr11	81902524	81903190	+	51.42	NA	Intergenic	Intergenic	-300979	NR_036186	100422823		NR_036186		MIR4300	-	microRNA 4300
MACS_peak_4026	chr11	81604089	81604686	+	51.41	NA	Intergenic	L1M2|LINE|L1	-2509	NR_036186	100422823		NR_036186		MIR4300	-	microRNA 4300
MACS_peak_13577	chr3	103910796	103911393	+	51.41	NA	intron (NR_030330, intron 1 of 2)	LTR1|LTR|ERV1	35011	NR_030330	693127		NR_030330		MIR548A3	MIRN548A3	microRNA 548a-3
MACS_peak_17759	chr7	43190243	43190922	+	51.36	NA	promoter-TSS (NR_037508)	promoter-TSS (NR_037508)	88	NR_037508	100500829		NR_037508		MIR3943	-	microRNA 3943
MACS_peak_9983	chr19	46137136	46137768	+	51.35	NA	intron (NR_034098, intron 2 of 16)	intron (NR_034098, intron 2 of 16)	4893	NR_029886	442902		NR_029886		MIR330	MIRN330|hsa-mir-330	microRNA 330
MACS_peak_21492	chrX	146566645	146567243	+	51.33	NA	Intergenic	L1PA15|LINE|L1	-200698	NR_030239	574517		NR_030239		MIR514-2	MIRN514-2	microRNA 514-2
MACS_peak_19209	chr7	157413384	157414562	+	51.32	NA	intron (NM_130843, intron 14 of 21)	CpG	-46859	NR_029689	406945		NR_029689		MIR153-2	MIRN153-2	microRNA 153-2
MACS_peak_8490	chr17	64633072	64633854	+	51.29	NA	intron (NM_002737, intron 3 of 16)	intron (NM_002737, intron 3 of 16)	-149727	NR_030364	693219		NR_030364		MIR634	MIRN634|hsa-mir-634	microRNA 634
MACS_peak_20227	chr9	21527563	21528162	+	51.25	NA	intron (NR_027054, intron 1 of 3)	L1PA13|LINE|L1	-15678	NR_029505	407035		NR_029505		MIR31	MIRN31|hsa-mir-31|miR-31	microRNA 31
MACS_peak_19994	chr8	129385234	129386014	+	51.2	NA	Intergenic	Intergenic	223262	NR_031613	100302281		NR_031613		MIR1208	MIRN1208|hsa-mir-1208	microRNA 1208
MACS_peak_20254	chr9	30349829	30350429	+	51.17	NA	Intergenic	MER52A|LTR|ERV1	-1461176	NR_030618	100126316		NR_030618		MIR873	MIRN873|hsa-mir-873	microRNA 873
MACS_peak_20816	chr9	130426579	130427897	+	51.15	NA	intron (NM_003165, intron 7 of 19)	intron (NM_003165, intron 7 of 19)	25836	NR_037473	100500872		NR_037473		MIR3911	-	microRNA 3911
MACS_peak_8752	chr17	79116270	79117960	+	51.11	NA	intron (NM_001080395, intron 1 of 13)	intron (NM_001080395, intron 1 of 13)	-10007	NR_031652	100302229		NR_031652		MIR1250	MIRN1250|hsa-mir-1250	microRNA 1250
MACS_peak_14301	chr4	24437900	24438485	+	51.08	NA	Intergenic	Intergenic	83721	NR_030299	693158		NR_030299		MIR573	MIRN573|hsa-mir-573	microRNA 573
MACS_peak_19215	chr7	157591010	157592316	+	51.01	NA	intron (NM_130843, intron 11 of 21)	intron (NM_130843, intron 11 of 21)	-224549	NR_029689	406945		NR_029689		MIR153-2	MIRN153-2	microRNA 153-2
MACS_peak_4919	chr12	95717086	95717569	+	51	NA	Intergenic	Intergenic	13628	NR_037456	100500802		NR_037456		MIR3685	-	microRNA 3685
MACS_peak_9936	chr19	42656665	42658587	+	50.98	NA	Intergenic	Intergenic	-19961	NR_036208	100422980		NR_036208		MIR4323	-	microRNA 4323
MACS_peak_17000	chr6	158051264	158052200	+	50.9	NA	intron (NM_153746, intron 4 of 8)	intron (NM_153746, intron 4 of 8)	101568	NR_037463	100500899		NR_037463		MIR3692	-	microRNA 3692
MACS_peak_289	chr1	23116865	23117633	+	50.89	NA	intron (NM_017449, intron 3 of 15)	intron (NM_017449, intron 3 of 15)	72470	NR_036214	100422914		NR_036214		MIR4253	-	microRNA 4253
MACS_peak_7241	chr16	22799091	22799752	+	50.89	NA	intron (NR_037517, intron 1 of 3)	Plat_L3|LINE|CR1	3942	NR_037517	100500895		NR_037517		MIR548AA2	-	microRNA 548aa-2
MACS_peak_19230	chr7	158094771	158095378	+	50.85	NA	intron (NM_130843, intron 3 of 21)	LTR16A|LTR|ERVL	230431	NR_030325	693180		NR_030325		MIR595	MIRN595|hsa-mir-595	microRNA 595
MACS_peak_19226	chr7	157998444	157999161	+	50.84	NA	intron (NM_130843, intron 3 of 21)	L1M1|LINE|L1	326703	NR_030325	693180		NR_030325		MIR595	MIRN595|hsa-mir-595	microRNA 595
MACS_peak_14248	chr4	9548814	9549338	+	50.74	NA	Intergenic	(TCCA)n|Simple_repeat|Simple_repeat	8861	NR_031688	100302277		NR_031688		MIR548I2	MIR548I-2|MIRN548I2|hsa-mir-548i-2	microRNA 548i-2
MACS_peak_1484	chr1	180356425	180357017	+	50.73	NA	intron (NM_032360, intron 6 of 7)	L1MDa|LINE|L1	50804	NR_036067	100423032		NR_036067		MIR3121	-	microRNA 3121
MACS_peak_4966	chr12	104324080	104324802	+	50.73	NA	promoter-TSS (NR_027249)	promoter-TSS (NR_027249)	238	NR_037425	100500842		NR_037425		MIR3652	-	microRNA 3652
MACS_peak_10092	chr19	54250912	54251504	+	50.73	NA	promoter-TSS (NR_030216)	promoter-TSS (NR_030216)	-682	NR_030216	574494		NR_030216		MIR521-1	MIRN521-1	microRNA 521-1
MACS_peak_7771	chr17	933260	934690	+	50.59	NA	intron (NM_001159746, intron 16 of 22)	intron (NM_001159746, intron 16 of 22)	-8176	NR_036148	100422835		NR_036148		MIR3183	-	microRNA 3183
MACS_peak_15096	chr5	1681533	1682282	+	50.59	NA	Intergenic	L1MA4A|LINE|L1	27076	NR_036240	100422966		NR_036240		MIR4277	-	microRNA 4277
MACS_peak_9415	chr19	4770451	4771161	+	50.59	NA	TTS (NR_029607)	TTS (NR_029607)	124	NR_029607	407045		NR_029607		MIR7-3	MIRN7-3|hsa-mir-7-3|mir-7-3	microRNA 7-3
MACS_peak_13459	chr3	67414519	67415124	+	50.56	NA	intron (NM_001177599, intron 10 of 10)	L1MDa|LINE|L1	138933	NR_036234	100422941		NR_036234		MIR4272	-	microRNA 4272
MACS_peak_15684	chr5	118245055	118245664	+	50.46	NA	intron (NM_173666, intron 4 of 5)	intron (NM_173666, intron 4 of 5)	-64922	NR_036052	100302285		NR_036052		MIR1244-1	MIR1244|MIRN1244|hsa-mir-1244|hsa-mir-1244-1	microRNA 1244-1
MACS_peak_12371	chr20	60494445	60495891	+	50.46	NA	intron (NM_001794, intron 9 of 15)	CpG	33550	NR_031658	100302168		NR_031658		MIR1257	MIRN1257|hsa-mir-1257	microRNA 1257
MACS_peak_9603	chr19	13975499	13977163	+	50.43	NA	Intergenic	CpG	-9182	NR_029613	406957		NR_029613		MIR181C	MIRN181C|mir-181c	microRNA 181c
MACS_peak_12821	chr22	28559049	28559577	+	50.4	NA	exon (NM_001145418, exon 6 of 23)	exon (NM_001145418, exon 6 of 23)	-242713	NR_036169	100423034		NR_036169		MIR3199-1	-	microRNA 3199-1
MACS_peak_18761	chr7	126597248	126597920	+	50.33	NA	intron (NM_001127323, intron 3 of 10)	MER52A|LTR|ERV1	100654	NR_030323	693177		NR_030323		MIR592	MIRN592|hsa-mir-592	microRNA 592
MACS_peak_892	chr1	98510862	98511606	+	50.26	NA	TTS (NR_029679)	TTS (NR_029679)	493	NR_029679	406928		NR_029679		MIR137	MIRN137	microRNA 137
MACS_peak_21274	chrX	76072227	76072825	+	50.24	NA	Intergenic	L1PA16|LINE|L1	67259	NR_029909	494333		NR_029909		MIR384	MIRN384|hsa-mir-384	microRNA 384
MACS_peak_13578	chr3	104030123	104030653	+	50.23	NA	Intergenic	L1MA4A|LINE|L1	-84283	NR_030330	693127		NR_030330		MIR548A3	MIRN548A3	microRNA 548a-3
MACS_peak_3673	chr11	43619966	43620578	+	50.22	NA	Intergenic	Intergenic	17328	NR_029697	406918		NR_029697		MIR129-2	MIR-129b|MIRN129-2|mir-129-2	microRNA 129-2
MACS_peak_19213	chr7	157550392	157551752	+	50.18	NA	intron (NM_130843, intron 11 of 21)	intron (NM_130843, intron 11 of 21)	-183958	NR_029689	406945		NR_029689		MIR153-2	MIRN153-2	microRNA 153-2
MACS_peak_10379	chr2	11952263	11953401	+	50.1	NA	intron (NM_145693, intron 16 of 19)	intron (NM_145693, intron 16 of 19)	24280	NR_036226	100422996		NR_036226		MIR4262	-	microRNA 4262
MACS_peak_6715	chr15	66256842	66257676	+	50.09	NA	exon (NM_032445, exon 9 of 23)	exon (NM_032445, exon 9 of 23)	-75312	NR_036196	100422905		NR_036196		MIR4311	-	microRNA 4311
MACS_peak_6906	chr15	86321412	86322316	+	50.07	NA	intron (NM_022480, intron 1 of 2)	MIR|SINE|MIR	-8055	NR_031682	100302121		NR_031682		MIR1276	MIRN1276|hsa-mir-1276	microRNA 1276
MACS_peak_8041	chr17	29907773	29908770	+	50.05	NA	Intergenic	Intergenic	5841	NR_029856	100126356		NR_029856		MIR365-2	MIRN365-2	microRNA 365-2
MACS_peak_9998	chr19	47207228	47207938	+	50.03	NA	exon (NM_001079882, exon 4 of 17)	exon (NM_001079882, exon 4 of 17)	5019	NR_036157	100422913		NR_036157		MIR320E	-	microRNA 320e
