# Supplementary material for: APP intracellular domain acts as a transcriptional regulator of miR-663 suppressing neuronal differentiation
Source: Cell Death Dis. 2015 Feb 19;6(2):e1651–. doi: 10.1038/cddis.2015.10 (PMC4669786; doi:10.1038/cddis.2015.10)
Supplement: Supplementary Table 2 [file cddis201510x3.xls]

## Sheet: 工作表1
Table S2. List of the microRNA hits from the second ChIP-seq dataset.
PeakID	Chr	Start	End	Strand	Peak Score	Focus Ratio/Region Size	Annotation	Detailed Annotation	Distance to SSS	Nearest PromoterID	Entrez ID	Nearest Unigene	Nearest Refseq	Nearest Ensembl	Gene Name	Gene Alias	Gene Description
MACS_peak_10395	chr21	9825277	9827785	+	3100	NA	TTS (NR_037421)	TTS (NR_037421)	328	NR_037458	100500815		NR_037458		MIR3687	-	microRNA 3687
MACS_peak_10098	chr20	26188340	26191020	+	1869.09	NA	promoter-TSS (NR_030386)	promoter-TSS (NR_030386)	-766	NR_030386	724033		NR_030386		MIR663	MIRN663|hsa-mir-663	microRNA 663
MACS_peak_4424	chr13	36531932	36532791	+	256.64	NA	intron (NM_004734, intron 3 of 17)	(CCA)n|Simple_repeat|Simple_repeat	-16979	NR_031646	100302239		NR_031646		MIR548F5	MIR548F-5|MIRN548F5|hsa-mir-548f-5	microRNA 548f-5
MACS_peak_13296	chr5	148801837	148802859	+	240.91	NA	intron (NR_027180, intron 2 of 2)	intron (NR_027180, intron 2 of 2)	-6133	NR_029684	406935		NR_029684		MIR143	MIRN143	microRNA 143
MACS_peak_15606	chr7	125691975	125692905	+	201.84	NA	Intergenic	ERV3-16A3_I-int|LTR|ERVL	1005798	NR_030323	693177		NR_030323		MIR592	MIRN592|hsa-mir-592	microRNA 592
MACS_peak_17065	chr9	96928279	96929468	+	193.27	NA	Intergenic	CpG	-9366	NR_029476	406881		NR_029476		MIRLET7A1	LET7A1|MIRNLET7A1|let-7a-1	microRNA let-7a-1
MACS_peak_10393	chr21	9698762	9699799	+	187.89	NA	Intergenic	ACRO1|Satellite|acro	-126552	NR_037421	100500862		NR_037421		MIR3648	-	microRNA 3648
MACS_peak_775	chr1	94311526	94313966	+	185.69	NA	TTS (NR_030621)	TTS (NR_030621)	358	NR_030621	100126348		NR_030621		MIR760	MIRN760|hsa-mir-760	microRNA 760
MACS_peak_17042	chr9	94472980	94474682	+	185.24	NA	Intergenic	(TG)n|Simple_repeat|Simple_repeat	-75204	NR_037489	100500902		NR_037489		MIR3910-2	-	microRNA 3910-2
MACS_peak_6902	chr17	46088777	46090837	+	185.14	NA	Intergenic	CpG	24806	NR_029687	406943		NR_029687		MIR152	MIRN152	microRNA 152
MACS_peak_6697	chr17	29876126	29877607	+	178.39	NA	Intergenic	CpG	-10149	NR_029710	406968		NR_029710		MIR193A	MIRN193|MIRN193A	microRNA 193a
MACS_peak_10387	chr21	9437108	9440248	+	178.16	NA	Intergenic	CpG	-387154	NR_037421	100500862		NR_037421		MIR3648	-	microRNA 3648
MACS_peak_14851	chr7	43236886	43238764	+	174.2	NA	intron (NM_015052, intron 2 of 29)	intron (NM_015052, intron 2 of 29)	47331	NR_037508	100500829		NR_037508		MIR3943	-	microRNA 3943
MACS_peak_7668	chr18	56179606	56180506	+	172.12	NA	intron (NM_052947, intron 10 of 12)	(TG)n|Simple_repeat|Simple_repeat	61750	NR_029667	406906		NR_029667		MIR122	MIR122A|MIRN122|MIRN122A|hsa-mir-122|miRNA122|miRNA122A	microRNA 122
MACS_peak_15621	chr7	127724510	127726621	+	165.71	NA	intron (NM_014390, intron 19 of 23)	intron (NM_014390, intron 19 of 23)	3652	NR_030324	693178		NR_030324		MIR593	MIRN593|hsa-mir-593	microRNA 593
MACS_peak_5923	chr16	14379237	14380221	+	163.36	NA	Intergenic	CpG	-18095	NR_030177	574455		NR_030177		MIR193B	MIRN193B	microRNA 193b
MACS_peak_5553	chr15	70325621	70327154	+	161.8	NA	Intergenic	CpG	45420	NR_030714	693214		NR_030714		MIR629	MIRN629|hsa-mir-629	microRNA 629
MACS_peak_15963	chr7	157939829	157940996	+	154.5	NA	intron (NM_130843, intron 6 of 21)	intron (NM_130843, intron 6 of 21)	385093	NR_030325	693180		NR_030325		MIR595	MIRN595|hsa-mir-595	microRNA 595
MACS_peak_6267	chr16	69599335	69600316	+	154.32	NA	promoter-TSS (NR_031719)	promoter-TSS (NR_031719)	-54	NR_031719	100302119		NR_031719		MIR1538	MIRN1538|hsa-mir-1538	microRNA 1538
MACS_peak_4025	chr12	98372819	98373850	+	152.64	NA	Intergenic	L1MA4A|LINE|L1	15892	NR_036189	100422924		NR_036189		MIR4303	-	microRNA 4303
MACS_peak_16616	chr8	129385285	129386302	+	152.11	NA	Intergenic	Intergenic	223431	NR_031613	100302281		NR_031613		MIR1208	MIRN1208|hsa-mir-1208	microRNA 1208
MACS_peak_12766	chr5	31944618	31945384	+	151.7	NA	intron (NM_178140, intron 1 of 23)	intron (NM_178140, intron 1 of 23)	-8736	NR_036241	100422874		NR_036241		MIR4279	-	microRNA 4279
MACS_peak_7667	chr18	56086705	56087700	+	151.47	NA	Intergenic	(TGGA)n|Simple_repeat|Simple_repeat	-31104	NR_029667	406906		NR_029667		MIR122	MIR122A|MIRN122|MIRN122A|hsa-mir-122|miRNA122|miRNA122A	microRNA 122
MACS_peak_6550	chr17	8089141	8091207	+	146.49	NA	promoter-TSS (NR_037447)	promoter-TSS (NR_037447)	-319	NR_037447	100500892		NR_037447		MIR3676	-	microRNA 3676
MACS_peak_15649	chr7	129464497	129466406	+	143.75	NA	Intergenic	CpG	-50597	NR_029615	406959		NR_029615		MIR183	MIRN183|miR-183|miRNA183	microRNA 183
MACS_peak_17391	chr9	137650744	137653500	+	142.83	NA	intron (NM_000093, intron 18 of 65)	(CA)n|Simple_repeat|Simple_repeat	89996	NR_037469	100500906		NR_037469		MIR3689B	-	microRNA 3689b
MACS_peak_13746	chr6	36584515	36585454	+	142.81	NA	Intergenic	Intergenic	5305	NR_037491	100500885		NR_037491		MIR3925	-	microRNA 3925
MACS_peak_5947	chr16	18066158	18067106	+	142.42	NA	Intergenic	Intergenic	429492	NR_036142	100422956		NR_036142		MIR3180-2	-	microRNA 3180-2
MACS_peak_12690	chr5	6830306	6831449	+	140.85	NA	Intergenic	(CA)n|Simple_repeat|Simple_repeat	-2843	NR_036242	100422999		NR_036242		MIR4278	-	microRNA 4278
MACS_peak_15972	chr7	158232762	158235273	+	140.74	NA	intron (NM_130842, intron 1 of 21)	(ATGGTG)n|Simple_repeat|Simple_repeat	91488	NR_030325	693180		NR_030325		MIR595	MIRN595|hsa-mir-595	microRNA 595
MACS_peak_4567	chr13	78271426	78273104	+	140.21	NA	promoter-TSS (NR_037438)	promoter-TSS (NR_037438)	-14	NR_037438	100500861		NR_037438		MIR3665	-	microRNA 3665
MACS_peak_15975	chr7	158331875	158333972	+	139.56	NA	intron (NM_130843, intron 1 of 21)	intron (NM_130843, intron 1 of 21)	-7418	NR_030325	693180		NR_030325		MIR595	MIRN595|hsa-mir-595	microRNA 595
MACS_peak_12484	chr4	160023684	160025609	+	139.03	NA	Intergenic	CpG	25400	NR_037459	100500881		NR_037459		MIR3688-1	MIR3688	microRNA 3688-1
MACS_peak_10649	chr22	18483262	18484625	+	138.2	NA	intron (NM_001136004, intron 1 of 22)	CpG	-20216	NR_030378	693233		NR_030378		MIR648	MIRN648|hsa-mir-648	microRNA 648
MACS_peak_8496	chr19	52192069	52194556	+	137.82	NA	Intergenic	Intergenic	-2553	NR_029843	407056		NR_029843		MIR99B	MIRN99B	microRNA 99b
MACS_peak_15944	chr7	157273902	157275771	+	136.02	NA	Intergenic	(TG)n|Simple_repeat|Simple_repeat	92278	NR_029689	406945		NR_029689		MIR153-2	MIRN153-2	microRNA 153-2
MACS_peak_6460	chr17	1953017	1954826	+	135.62	NA	promoter-TSS (NR_029674)	promoter-TSS (NR_029674)	-247	NR_029625	406994		NR_029625		MIR212	MIRN212|mir-212	microRNA 212
MACS_peak_15605	chr7	125680174	125681446	+	134.97	NA	Intergenic	MER52A|LTR|ERV1	1017428	NR_030323	693177		NR_030323		MIR592	MIRN592|hsa-mir-592	microRNA 592
MACS_peak_3535	chr11	126668744	126669613	+	133.57	NA	intron (NM_001161707, intron 1 of 13)	(TG)n|Simple_repeat|Simple_repeat	189260	NR_036126	100422918		NR_036126		MIR3167	-	microRNA 3167
MACS_peak_10683	chr22	22011247	22012979	+	133.22	NA	Intergenic	CpG	4520	NR_029845	406920		NR_029845		MIR130B	MIRN130B|mir-130b	microRNA 130b
MACS_peak_16128	chr8	22101808	22103159	+	131.14	NA	promoter-TSS (NR_029714)	promoter-TSS (NR_029714)	73	NR_029714	407037		NR_029714		MIR320A	MIRN320|MIRN320A|hsa-mir-320a	microRNA 320a
MACS_peak_17073	chr9	97851931	97853348	+	129.35	NA	Intergenic	Intergenic	-4263	NR_036109	100422842		NR_036109		MIR3074	-	microRNA 3074
MACS_peak_9884	chr2	240196409	240200102	+	126.69	NA	intron (NM_006037, intron 2 of 26)	intron (NM_006037, intron 2 of 26)	-28902	NR_036229	100423043		NR_036229		MIR4269	-	microRNA 4269
MACS_peak_17283	chr9	130546995	130549220	+	126.26	NA	promoter-TSS (NM_001261)	promoter-TSS (NM_001261)	-90	NR_036055	100422910		NR_036055		MIR2861	BMND15|MIRN2861	microRNA 2861
MACS_peak_313	chr1	26946632	26948186	+	126.22	NA	Intergenic	CpG	66376	NR_031740	100302190		NR_031740		MIR1976	hsa-mir-1976	microRNA 1976
MACS_peak_2740	chr10	132587889	132589686	+	126.14	NA	Intergenic	(CA)n|Simple_repeat|Simple_repeat	172144	NR_036180	100422867		NR_036180		MIR378C	-	microRNA 378c
MACS_peak_6053	chr16	30885949	30887016	+	124.61	NA	Intergenic	CpG	-18742	NR_031576	100313837		NR_031576		MIR762	hsa-mir-762	microRNA 762
MACS_peak_8770	chr2	25532854	25535741	+	123.22	NA	intron (NM_175630, intron 2 of 3)	intron (NM_175630, intron 2 of 3)	17293	NR_031570	100302246		NR_031570		MIR1301	MIRN1301|hsa-mir-1301	microRNA 1301
MACS_peak_14650	chr7	19634693	19635920	+	122.03	NA	Intergenic	L1PA13|LINE|L1	109753	NR_036101	100422967		NR_036101		MIR3146	-	microRNA 3146
MACS_peak_14421	chr7	1066935	1068889	+	121.26	NA	intron (NM_032350, intron 2 of 4)	CpG	-5250	NR_029898	442907		NR_029898		MIR339	MIRN339|hsa-mir-339	microRNA 339
MACS_peak_15373	chr7	98543867	98544534	+	119.66	NA	intron (NM_003496, intron 31 of 70)	(CA)n|Simple_repeat|Simple_repeat	64927	NR_037403	100500819		NR_037403		MIR3609	-	microRNA 3609
MACS_peak_10394	chr21	9700004	9700581	+	119.49	NA	Intergenic	Intergenic	-125540	NR_037421	100500862		NR_037421		MIR3648	-	microRNA 3648
MACS_peak_5138	chr14	101485793	101487186	+	118.56	NA	Intergenic	(CATCC)n|Simple_repeat|Simple_repeat	-1914	NR_029871	494328		NR_029871		MIR379	MIRN379|hsa-mir-379	microRNA 379
MACS_peak_10348	chr20	60330074	60331268	+	118.53	NA	intron (NM_001794, intron 3 of 15)	(CA)n|Simple_repeat|Simple_repeat	198047	NR_031658	100302168		NR_031658		MIR1257	MIRN1257|hsa-mir-1257	microRNA 1257
MACS_peak_13354	chr5	159931103	159932443	+	118.47	NA	Intergenic	Intergenic	19414	NR_029701	406938		NR_029701		MIR146A	MIRN146|MIRN146A|miR-146a|miRNA146A	microRNA 146a
MACS_peak_11148	chr3	44039743	44041463	+	117.16	NA	Intergenic	CpG	-115101	NR_029700	406929		NR_029700		MIR138-1	MIRN138-1	microRNA 138-1
MACS_peak_3597	chr12	1770756	1771669	+	116.51	NA	Intergenic	CpG	-1666	NR_037422	100500816		NR_037422		MIR3649	-	microRNA 3649
MACS_peak_6903	chr17	46100657	46102994	+	116.34	NA	Intergenic	CpG	12788	NR_029687	406943		NR_029687		MIR152	MIRN152	microRNA 152
MACS_peak_15715	chr7	136777891	136778985	+	116.3	NA	Intergenic	L1PA15|LINE|L1	190524	NR_030165	574443		NR_030165		MIR490	MIRN490|hsa-mir-490	microRNA 490
MACS_peak_15958	chr7	157799734	157801278	+	116.12	NA	intron (NM_130843, intron 10 of 21)	(TG)n|Simple_repeat|Simple_repeat	-433392	NR_029689	406945		NR_029689		MIR153-2	MIRN153-2	microRNA 153-2
MACS_peak_14712	chr7	25989906	25991501	+	114.27	NA	Intergenic	CpG	-1097	NR_029597	406940		NR_029597		MIR148A	MIRN148|MIRN148A|hsa-mir-148	microRNA 148a
MACS_peak_15971	chr7	158223535	158224987	+	112.82	NA	intron (NM_130842, intron 1 of 21)	intron (NM_130842, intron 1 of 21)	101244	NR_030325	693180		NR_030325		MIR595	MIRN595|hsa-mir-595	microRNA 595
MACS_peak_12307	chr4	117195776	117196807	+	112.8	NA	Intergenic	L1PREC2|LINE|L1	-24590	NR_031737	100302290		NR_031737		MIR1973	hsa-mir-1973	microRNA 1973
MACS_peak_17004	chr9	91345025	91346215	+	112.66	NA	Intergenic	(TCCA)n|Simple_repeat|Simple_repeat	15200	NR_036252	100423015		NR_036252		MIR4289	-	microRNA 4289
MACS_peak_15661	chr7	130513615	130514565	+	112.42	NA	Intergenic	L1M4c|LINE|L1	47479	NR_029503	407021		NR_029503		MIR29A	MIRN29|MIRN29A|hsa-mir-29|hsa-mir-29a|miRNA29A	microRNA 29a
MACS_peak_15207	chr7	79276946	79278094	+	112.41	NA	Intergenic	L1PA13|LINE|L1	-123052	NR_031667	100313772		NR_031667		MIR548M	MIRN548M	microRNA 548m
MACS_peak_10389	chr21	9548171	9549985	+	111.99	NA	Intergenic	C-rich|Low_complexity|Low_complexity	-276754	NR_037421	100500862		NR_037421		MIR3648	-	microRNA 3648
MACS_peak_17032	chr9	92924518	92925581	+	110.55	NA	Intergenic	Intergenic	-139232	NR_036253	100422963		NR_036253		MIR4290	-	microRNA 4290
MACS_peak_6904	chr17	46113879	46115865	+	110.16	NA	promoter-TSS (NR_029687)	promoter-TSS (NR_029687)	-259	NR_029687	406943		NR_029687		MIR152	MIRN152	microRNA 152
MACS_peak_17294	chr9	131007228	131008983	+	109.69	NA	promoter-TSS (NR_029619)	promoter-TSS (NR_029619)	-796	NR_036110	100422893		NR_036110		MIR3154	-	microRNA 3154
MACS_peak_5408	chr15	45753464	45754479	+	109.63	NA	Intergenic	(CCA)n|Simple_repeat|Simple_repeat	28723	NR_030599	100126311		NR_030599		MIR147B	MIRN147B	microRNA 147b
MACS_peak_7358	chr17	79111138	79113779	+	109.33	NA	intron (NM_001080395, intron 1 of 13)	(CA)n|Simple_repeat|Simple_repeat	-5350	NR_031652	100302229		NR_031652		MIR1250	MIRN1250|hsa-mir-1250	microRNA 1250
MACS_peak_10898	chr22	48727428	48728642	+	109.04	NA	Intergenic	Intergenic	57859	NR_036172	100422916		NR_036172		MIR3201	-	microRNA 3201
MACS_peak_8065	chr19	13957099	13959214	+	108.47	NA	Intergenic	Intergenic	-10683	NR_029495	407010		NR_029495		MIR23A	MIRN23A|hsa-mir-23a|miRNA23A	microRNA 23a
MACS_peak_8435	chr19	47729310	47733147	+	108.2	NA	promoter-TSS (NR_036159)	promoter-TSS (NR_036159)	-952	NR_036159	100422832		NR_036159		MIR3191	-	microRNA 3191
MACS_peak_10101	chr20	26319246	26319615	+	108.16	NA	Intergenic	ALR/Alpha|Satellite|centr	-130516	NR_030386	724033		NR_030386		MIR663	MIRN663|hsa-mir-663	microRNA 663
MACS_peak_3892	chr12	57584777	57586462	+	107.25	NA	intron (NM_002332, intron 44 of 88)	(CA)n|Simple_repeat|Simple_repeat	-2668	NR_031597	100302201		NR_031597		MIR1228	MIRN1228|hsa-mir-1228	microRNA 1228
MACS_peak_7070	chr17	60780247	60782060	+	106.8	NA	intron (NM_152598, intron 10 of 10)	CpG	-17705	NR_036146	100422923		NR_036146		MIR548W	-	microRNA 548w
MACS_peak_7997	chr19	10828420	10829713	+	106.58	NA	promoter-TSS (NR_030368)	promoter-TSS (NR_030368)	-14	NR_030368	693223		NR_030368		MIR638	MIRN638|hsa-mir-638	microRNA 638
MACS_peak_15051	chr7	63249743	63250753	+	106.43	NA	Intergenic	CpG	168780	NR_036270	100422848		NR_036270		MIR4283-2	-	microRNA 4283-2
MACS_peak_15947	chr7	157336574	157338555	+	106.05	NA	intron (NM_130843, intron 21 of 21)	(TG)n|Simple_repeat|Simple_repeat	29550	NR_029689	406945		NR_029689		MIR153-2	MIRN153-2	microRNA 153-2
MACS_peak_3236	chr11	70808628	70809707	+	105.68	NA	intron (NM_012309, intron 5 of 22)	(CATG)n|Simple_repeat|Simple_repeat	-90694	NR_037437	100500844		NR_037437		MIR3664	-	microRNA 3664
MACS_peak_15622	chr7	127775406	127776533	+	105.33	NA	Intergenic	CpG	54056	NR_030324	693178		NR_030324		MIR593	MIRN593|hsa-mir-593	microRNA 593
MACS_peak_2063	chr10	14645384	14646853	+	104.6	NA	intron (NM_031453, intron 2 of 4)	CpG	167543	NR_031668	100302116		NR_031668		MIR1265	MIRN1265|hsa-mir-1265	microRNA 1265
MACS_peak_17653	chrX	73366431	73367294	+	104.51	NA	intron (NR_028379, intron 5 of 6)	L1PREC2|LINE|L1	71434	NR_030398	693122		NR_030398		MIR421	MIRN421|hsa-mir-421	microRNA 421
MACS_peak_15607	chr7	126123960	126124532	+	104.23	NA	intron (NM_001127323, intron 9 of 10)	intron (NM_001127323, intron 9 of 10)	573992	NR_030323	693177		NR_030323		MIR592	MIRN592|hsa-mir-592	microRNA 592
MACS_peak_9557	chr2	177713383	177714257	+	104.12	NA	Intergenic	Intergenic	-248040	NR_031648	100302142		NR_031648		MIR1246	MIRN1246|hsa-mir-1246	microRNA 1246
MACS_peak_15959	chr7	157806819	157807689	+	103.4	NA	intron (NM_130843, intron 10 of 21)	(TCCA)n|Simple_repeat|Simple_repeat	-440140	NR_029689	406945		NR_029689		MIR153-2	MIRN153-2	microRNA 153-2
MACS_peak_14330	chr6	166920369	166921811	+	102.51	NA	intron (NM_001006932, intron 6 of 21)	(CA)n|Simple_repeat|Simple_repeat	1831	NR_031734	100302141		NR_031734		MIR1913	MIRN1913|hsa-mir-1913	microRNA 1913
MACS_peak_15954	chr7	157557450	157559266	+	102.5	NA	intron (NM_130843, intron 11 of 21)	(TCCA)n|Simple_repeat|Simple_repeat	-191244	NR_029689	406945		NR_029689		MIR153-2	MIRN153-2	microRNA 153-2
MACS_peak_12855	chr5	53411840	53412336	+	102.25	NA	intron (NM_019087, intron 3 of 4)	LTR16A1|LTR|ERVL	-164659	NR_030307	693166		NR_030307		MIR581	MIRN581|hsa-mir-581	microRNA 581
MACS_peak_2092	chr10	21784418	21786402	+	101.34	NA	TTS (NR_031736)	TTS (NR_031736)	160	NR_031736	100302129		NR_031736		MIR1915	MIRN1915|hsa-mir-1915	microRNA 1915
MACS_peak_14512	chr7	5530431	5532435	+	101.28	NA	intron (NM_024963, intron 3 of 4)	intron (NM_024963, intron 3 of 4)	4115	NR_030318	693174		NR_030318		MIR589	MIRN589|hsa-mir-589	microRNA 589
MACS_peak_10355	chr20	61203552	61204799	+	101.12	NA	Intergenic	Intergenic	42056	NR_029676	406923		NR_029676		MIR133A2	MIRN133A2	microRNA 133a-2
MACS_peak_17074	chr9	97865679	97867351	+	100.8	NA	intron (NM_000136, intron 14 of 14)	intron (NM_000136, intron 14 of 14)	-18139	NR_036109	100422842		NR_036109		MIR3074	-	microRNA 3074
MACS_peak_15964	chr7	157943240	157944469	+	100.65	NA	intron (NM_130843, intron 6 of 21)	(CCTG)n|Simple_repeat|Simple_repeat	381651	NR_030325	693180		NR_030325		MIR595	MIRN595|hsa-mir-595	microRNA 595
MACS_peak_9886	chr2	240270366	240271802	+	99.65	NA	intron (NM_006037, intron 2 of 26)	intron (NM_006037, intron 2 of 26)	43927	NR_036229	100423043		NR_036229		MIR4269	-	microRNA 4269
MACS_peak_11338	chr3	75766466	75768364	+	98.53	NA	Intergenic	Intergenic	-20016	NR_036235	100422955		NR_036235		MIR4273	-	microRNA 4273
MACS_peak_15808	chr7	147850469	147851230	+	97.82	NA	intron (NM_014141, intron 17 of 23)	intron (NM_014141, intron 17 of 23)	224164	NR_036093	100422849		NR_036093		MIR548T	-	microRNA 548t
MACS_peak_15960	chr7	157877152	157879490	+	97.45	NA	intron (NM_130843, intron 9 of 21)	C-rich|Low_complexity|Low_complexity	447184	NR_030325	693180		NR_030325		MIR595	MIRN595|hsa-mir-595	microRNA 595
MACS_peak_17853	chrX	150280040	150281034	+	96.32	NA	Intergenic	L1PA15|LINE|L1	-56157	NR_036256	100422930		NR_036256		MIR4330	-	microRNA 4330
MACS_peak_15968	chr7	158054798	158056596	+	96.21	NA	intron (NM_130843, intron 3 of 21)	(CA)n|Simple_repeat|Simple_repeat	269808	NR_030325	693180		NR_030325		MIR595	MIRN595|hsa-mir-595	microRNA 595
MACS_peak_5737	chr15	93447053	93447957	+	95.81	NA	promoter-TSS (NR_036136)	promoter-TSS (NR_036136)	-124	NR_036136	100422995		NR_036136		MIR3175	-	microRNA 3175
MACS_peak_12767	chr5	32002430	32003898	+	95.7	NA	intron (NM_178140, intron 4 of 23)	(CA)n|Simple_repeat|Simple_repeat	-66899	NR_036241	100422874		NR_036241		MIR4279	-	microRNA 4279
MACS_peak_14327	chr6	166863229	166864313	+	95.64	NA	intron (NM_001006932, intron 14 of 21)	intron (NM_001006932, intron 14 of 21)	59150	NR_031734	100302141		NR_031734		MIR1913	MIRN1913|hsa-mir-1913	microRNA 1913
MACS_peak_16523	chr8	100507846	100508329	+	95.4	NA	intron (NM_152564, intron 25 of 61)	intron (NM_152564, intron 25 of 61)	40871	NR_030329	693184		NR_030329		MIR599	MIRN599|hsa-mir-599	microRNA 599
MACS_peak_656	chr1	65532233	65533428	+	95.32	NA	Intergenic	CpG	-8639	NR_029516	406893		NR_029516		MIR101-1	MIRN101-1	microRNA 101-1
MACS_peak_16573	chr8	113085831	113086657	+	95.17	NA	Intergenic	L1M2|LINE|L1	-569478	NR_031745	100302225		NR_031745		MIR2053	hsa-mir-2053	microRNA 2053
MACS_peak_12342	chr4	127341797	127342626	+	94.87	NA	Intergenic	L1ME4a|LINE|L1	913797	NR_031746	100302267		NR_031746		MIR2054	hsa-mir-2054	microRNA 2054
MACS_peak_11491	chr3	125485030	125485928	+	93.93	NA	Intergenic	CpG	23916	NR_031687	100302204		NR_031687		MIR548I1	MIR548I-1|MIRN548I1|hsa-mir-548i-1	microRNA 548i-1
MACS_peak_11519	chr3	127997469	127998795	+	93.89	NA	intron (NM_021937, intron 4 of 6)	MER20|DNA|hAT-Charlie	-82876	NR_031703	100302200		NR_031703		MIR1280	MIRN1280|hsa-mir-1280	microRNA 1280
MACS_peak_13844	chr6	44889462	44890156	+	93.85	NA	intron (NM_003599, intron 10 of 10)	intron (NM_003599, intron 10 of 10)	275698	NR_030313	693171		NR_030313		MIR586	MIRN586|hsa-mir-586	microRNA 586
MACS_peak_3241	chr11	71752268	71753385	+	93.8	NA	intron (NM_006185, intron 2 of 26)	intron (NM_006185, intron 2 of 26)	30522	NR_036123	100422953		NR_036123		MIR3165	-	microRNA 3165
MACS_peak_15970	chr7	158153567	158154343	+	93.73	NA	intron (NM_130842, intron 1 of 21)	intron (NM_130842, intron 1 of 21)	171550	NR_030325	693180		NR_030325		MIR595	MIRN595|hsa-mir-595	microRNA 595
MACS_peak_17829	chrX	139014090	139015142	+	93.51	NA	Intergenic	CpG	-8226	NR_030230	574508		NR_030230		MIR505	MIRN505|hsa-mir-505	microRNA 505
MACS_peak_10772	chr22	31198028	31199550	+	93.18	NA	intron (NM_030758, intron 2 of 13)	CpG	71245	NR_036171	100422912		NR_036171		MIR3200	-	microRNA 3200
MACS_peak_14653	chr7	19731729	19732533	+	93.13	NA	Intergenic	LTR12C|LTR|ERV1	12928	NR_036101	100422967		NR_036101		MIR3146	-	microRNA 3146
MACS_peak_11871	chr4	1993509	1994666	+	92.48	NA	intron (NM_005663, intron 1 of 10)	intron (NM_005663, intron 1 of 10)	-5883	NR_030641	100126332		NR_030641		MIR943	MIRN943|hsa-mir-943	microRNA 943
MACS_peak_1336	chr1	186482118	186483002	+	92.45	NA	Intergenic	Intergenic	-35905	NR_031642	100302192		NR_031642		MIR548F1	MIR548F-1|MIRN548F1|hsa-mir-548f-1	microRNA 548f-1
MACS_peak_6698	chr17	29885738	29887453	+	92.41	NA	promoter-TSS (NR_029710)	promoter-TSS (NR_029710)	-420	NR_029710	406968		NR_029710		MIR193A	MIRN193|MIRN193A	microRNA 193a
MACS_peak_8096	chr19	15559316	15561267	+	92.12	NA	promoter-TSS (NR_031716)	promoter-TSS (NR_031716)	-68	NR_031716	100302127		NR_031716		MIR1470	MIRN1470|hsa-mir-1470	microRNA 1470
MACS_peak_2787	chr11	567610	569459	+	91.79	NA	promoter-TSS (NR_029623)	promoter-TSS (NR_029623)	-336	NR_029623	406992		NR_029623		MIR210	MIRN210|mir-210	microRNA 210
MACS_peak_9402	chr2	134918020	134919050	+	91.45	NA	Intergenic	Intergenic	33839	NR_037450	100500878		NR_037450		MIR3679	-	microRNA 3679
MACS_peak_15021	chr7	56878723	56879516	+	91.08	NA	Intergenic	Intergenic	144452	NR_036246	100422917		NR_036246		MIR4283-1	-	microRNA 4283-1
MACS_peak_4525	chr13	54335408	54336557	+	90.53	NA	Intergenic	L1PA13|LINE|L1	550201	NR_031628	100302187		NR_031628		MIR1297	MIRN1297|hsa-mir-1297	microRNA 1297
MACS_peak_3000	chr11	43568563	43570103	+	89.82	NA	Intergenic	CpG	-11873	NR_031577	100313777		NR_031577		MIR670	hsa-mir-670	microRNA 670
MACS_peak_13375	chr5	168311923	168313255	+	89.73	NA	intron (NM_003062, intron 4 of 35)	intron (NM_003062, intron 4 of 35)	-117329	NR_029632	407001		NR_029632		MIR218-2	MIRN218-2|mir-218-2	microRNA 218-2
MACS_peak_13018	chr5	92956636	92957455	+	89.56	NA	promoter-TSS (NR_031754)	promoter-TSS (NR_031754)	-551	NR_031754	100313887		NR_031754		MIR2277	-	microRNA 2277
MACS_peak_2062	chr10	14491023	14492237	+	89.55	NA	Intergenic	Intergenic	13055	NR_031668	100302116		NR_031668		MIR1265	MIRN1265|hsa-mir-1265	microRNA 1265
MACS_peak_11111	chr3	37961633	37962561	+	89.49	NA	intron (NM_005808, intron 1 of 6)	intron (NM_005808, intron 1 of 6)	-48798	NR_029499	407015		NR_029499		MIR26A1	MIR26A|MIRN26A1	microRNA 26a-1
MACS_peak_15446	chr7	101960289	101962301	+	89.37	NA	intron (NM_020979, intron 6 of 6)	intron (NM_020979, intron 6 of 6)	24926	NR_036245	100422858		NR_036245		MIR4285	-	microRNA 4285
MACS_peak_15969	chr7	158104450	158106438	+	89.23	NA	intron (NM_130843, intron 3 of 21)	(CA)n|Simple_repeat|Simple_repeat	220061	NR_030325	693180		NR_030325		MIR595	MIRN595|hsa-mir-595	microRNA 595
MACS_peak_1043	chr1	155162446	155165543	+	88.59	NA	promoter-TSS (NR_030281)	promoter-TSS (NR_030281)	-974	NR_030281	693235		NR_030281		MIR92B	MIRN92B|hsa-mir-92b	microRNA 92b
MACS_peak_17558	chrX	45532413	45533155	+	88.19	NA	Intergenic	Intergenic	72910	NR_029635	407006		NR_029635		MIR221	MIRN221|miRNA221|mir-221	microRNA 221
MACS_peak_15967	chr7	158041135	158042601	+	88.06	NA	intron (NM_130843, intron 3 of 21)	(CA)n|Simple_repeat|Simple_repeat	283637	NR_030325	693180		NR_030325		MIR595	MIRN595|hsa-mir-595	microRNA 595
MACS_peak_5924	chr16	14395591	14396935	+	88	NA	Intergenic	CpG	-1561	NR_030177	574455		NR_030177		MIR193B	MIRN193B	microRNA 193b
MACS_peak_5137	chr14	101476297	101477384	+	87.96	NA	Intergenic	Intergenic	-11563	NR_029871	494328		NR_029871		MIR379	MIRN379|hsa-mir-379	microRNA 379
MACS_peak_7539	chr18	27317284	27317962	+	87.9	NA	Intergenic	L1PREC2|LINE|L1	-561253	NR_031684	100302131		NR_031684		MIR302F	MIRN302F|hsa-mir-302f	microRNA 302f
MACS_peak_15949	chr7	157348607	157350586	+	87.19	NA	intron (NM_130843, intron 20 of 21)	(CA)n|Simple_repeat|Simple_repeat	17518	NR_029689	406945		NR_029689		MIR153-2	MIRN153-2	microRNA 153-2
MACS_peak_15024	chr7	57484070	57485710	+	86.77	NA	Intergenic	CpG	12159	NR_036102	100422939		NR_036102		MIR3147	-	microRNA 3147
MACS_peak_3163	chr11	65210996	65214590	+	86.38	NA	TTS (NR_030343)	TTS (NR_030343)	864	NR_030343	693197		NR_030343		MIR612	MIRN612|hsa-mir-612	microRNA 612
MACS_peak_9702	chr2	213159460	213159947	+	86.35	NA	intron (NM_005235, intron 1 of 27)	intron (NM_005235, intron 1 of 27)	131381	NR_031643	100313771		NR_031643		MIR548F2	MIR548F-2|MIRN548F2|hsa-mir-548f-2	microRNA 548f-2
MACS_peak_12196	chr4	83652153	83653072	+	86.16	NA	intron (NM_024906, intron 1 of 3)	intron (NM_024906, intron 1 of 3)	21971	NR_030301	693160		NR_030301		MIR575	MIRN575|hsa-mir-575	microRNA 575
MACS_peak_4522	chr13	53401910	53402511	+	86.12	NA	Intergenic	Intergenic	18025	NR_031582	100313778		NR_031582		MIR759	hsa-mir-759	microRNA 759
MACS_peak_4152	chr12	115889305	115890433	+	85.4	NA	Intergenic	CpG	696590	NR_030351	693205		NR_030351		MIR620	MIRN620|hsa-mir-620	microRNA 620
MACS_peak_8469	chr19	49804874	49805838	+	85.39	NA	intron (NM_014037, intron 7 of 11)	intron (NM_014037, intron 7 of 11)	6769	NR_036209	100422979		NR_036209		MIR4324	-	microRNA 4324
MACS_peak_9566	chr2	179278056	179278862	+	85.18	NA	intron (NR_031666, intron 3 of 4)	CpG	31654	NR_031666	100302152		NR_031666		MIR548N	MIRN548N|hsa-mir-548n	microRNA 548n
MACS_peak_10745	chr22	28430376	28431322	+	85.01	NA	intron (NM_001145418, intron 12 of 22)	intron (NM_001145418, intron 12 of 22)	-114249	NR_036169	100423034		NR_036169		MIR3199-1	-	microRNA 3199-1
MACS_peak_7147	chr17	66431784	66432812	+	84.83	NA	intron (NM_017983, intron 5 of 12)	intron (NM_017983, intron 5 of 12)	-11609	NR_030365	693220		NR_030365		MIR635	MIRN635|hsa-mir-635	microRNA 635
MACS_peak_3321	chr11	81902543	81903387	+	84.43	NA	Intergenic	Intergenic	-301087	NR_036186	100422823		NR_036186		MIR4300	-	microRNA 4300
MACS_peak_15956	chr7	157582230	157583388	+	83.21	NA	intron (NM_130843, intron 11 of 21)	(TG)n|Simple_repeat|Simple_repeat	-215695	NR_029689	406945		NR_029689		MIR153-2	MIRN153-2	microRNA 153-2
MACS_peak_14003	chr6	98116884	98117535	+	83.15	NA	Intergenic	Intergenic	-254926	NR_031679	100302287		NR_031679		MIR548H3	MIR548H-3|MIRN548H3|hsa-mir-548h-3	microRNA 548h-3
MACS_peak_17280	chr9	130426648	130428104	+	83.04	NA	intron (NM_003165, intron 7 of 19)	intron (NM_003165, intron 7 of 19)	25698	NR_037473	100500872		NR_037473		MIR3911	-	microRNA 3911
MACS_peak_773	chr1	94279328	94280524	+	83	NA	Intergenic	MIR|SINE|MIR	-32462	NR_030621	100126348		NR_030621		MIR760	MIRN760|hsa-mir-760	microRNA 760
MACS_peak_4154	chr12	116354635	116355423	+	82.91	NA	Intergenic	CpG	231430	NR_030351	693205		NR_030351		MIR620	MIRN620|hsa-mir-620	microRNA 620
MACS_peak_15208	chr7	79551023	79552196	+	82.64	NA	Intergenic	MER52A|LTR|ERV1	151037	NR_031667	100313772		NR_031667		MIR548M	MIRN548M	microRNA 548m
MACS_peak_4798	chr14	28042259	28043066	+	82.54	NA	Intergenic	L1PA15|LINE|L1	664814	NR_036193	100423019		NR_036193		MIR4307	-	microRNA 4307
MACS_peak_17031	chr9	92860823	92861997	+	82.5	NA	Intergenic	(CACAC)n|Simple_repeat|Simple_repeat	-75593	NR_036253	100422963		NR_036253		MIR4290	-	microRNA 4290
MACS_peak_2625	chr10	118934596	118935489	+	82.18	NA	Intergenic	CpG	-7757	NR_037436	100500893		NR_037436		MIR3663	-	microRNA 3663
MACS_peak_17831	chrX	139947278	139948032	+	82.09	NA	Intergenic	Intergenic	60729	NR_031725	100302169		NR_031725		MIR320D2	MIR320D-2|MIRN320D2|hsa-mir-320d-2	microRNA 320d-2
MACS_peak_15952	chr7	157482711	157483914	+	81.69	NA	intron (NM_130843, intron 11 of 21)	CpG	-116198	NR_029689	406945		NR_029689		MIR153-2	MIRN153-2	microRNA 153-2
MACS_peak_11394	chr3	104249692	104250435	+	81.35	NA	Intergenic	L1PA13|LINE|L1	-303958	NR_030330	693127		NR_030330		MIR548A3	MIRN548A3	microRNA 548a-3
MACS_peak_14328	chr6	166873745	166875068	+	81.31	NA	intron (NM_001006932, intron 12 of 21)	intron (NM_001006932, intron 12 of 21)	48515	NR_031734	100302141		NR_031734		MIR1913	MIRN1913|hsa-mir-1913	microRNA 1913
MACS_peak_11870	chr4	1985062	1988076	+	81.06	NA	exon (NM_005663, exon 8 of 11)	exon (NM_005663, exon 8 of 11)	1635	NR_030641	100126332		NR_030641		MIR943	MIRN943|hsa-mir-943	microRNA 943
MACS_peak_14652	chr7	19690095	19690859	+	81.05	NA	Intergenic	L1PREC2|LINE|L1	54582	NR_036101	100422967		NR_036101		MIR3146	-	microRNA 3146
MACS_peak_8703	chr2	11969879	11970854	+	81.04	NA	Intergenic	Intergenic	6746	NR_036226	100422996		NR_036226		MIR4262	-	microRNA 4262
MACS_peak_14005	chr6	98552235	98553059	+	81.01	NA	Intergenic	L1PA14|LINE|L1	80240	NR_031579	100302164		NR_031579		MIR2113	hsa-mir-2113	microRNA 2113
MACS_peak_10832	chr22	41487538	41488315	+	80.93	NA	promoter-TSS (NR_031694)	promoter-TSS (NR_031694)	-591	NR_031694	100302237		NR_031694		MIR1281	MIRN1281|hsa-mir-1281	microRNA 1281
MACS_peak_5326	chr15	34806893	34807586	+	80.8	NA	Intergenic	CpG	13333	NR_036050	100302160		NR_036050		MIR1233-1	MIR1233|MIRN1233|hsa-mir-1233|hsa-mir-1233-1	microRNA 1233-1
MACS_peak_10386	chr21	9431785	9433156	+	80.67	NA	Intergenic	MER52A|LTR|ERV1	-393362	NR_037421	100500862		NR_037421		MIR3648	-	microRNA 3648
MACS_peak_10100	chr20	26318013	26318678	+	80.67	NA	Intergenic	ALR/Alpha|Satellite|centr	-129431	NR_030386	724033		NR_030386		MIR663	MIRN663|hsa-mir-663	microRNA 663
MACS_peak_12300	chr4	114319802	114320569	+	80.58	NA	Intergenic	(CA)n|Simple_repeat|Simple_repeat	292166	NR_031641	100302188		NR_031641		MIR1243	MIRN1243|hsa-mir-1243	microRNA 1243
MACS_peak_1279	chr1	180347698	180348393	+	80.55	NA	intron (NM_032360, intron 6 of 7)	L1MA4A|LINE|L1	59480	NR_036067	100423032		NR_036067		MIR3121	-	microRNA 3121
MACS_peak_11302	chr3	67174072	67174977	+	80.53	NA	Intergenic	Intergenic	-101364	NR_036234	100422941		NR_036234		MIR4272	-	microRNA 4272
MACS_peak_7578	chr18	35360119	35361501	+	80.32	NA	Intergenic	Intergenic	123712	NR_036202	100422857		NR_036202		MIR4318	-	microRNA 4318
MACS_peak_207	chr1	16872317	16872725	+	79.96	NA	Intergenic	Intergenic	-2888	NR_037446	100500876		NR_037446		MIR3675	-	microRNA 3675
MACS_peak_14243	chr6	158051377	158052468	+	79.7	NA	intron (NM_153746, intron 4 of 8)	(CA)n|Simple_repeat|Simple_repeat	101758	NR_037463	100500899		NR_037463		MIR3692	-	microRNA 3692
MACS_peak_1069	chr1	156390915	156391951	+	79.68	NA	intron (NM_006365, intron 2 of 6)	CpG	-1212	NR_029691	407046		NR_029691		MIR9-1	MIRN9-1|hsa-mir-9-1|miRNA9-1	microRNA 9-1
MACS_peak_886	chr1	117229503	117230215	+	79.22	NA	Intergenic	Intergenic	15488	NR_031564	100302117		NR_031564		MIR320B1	MIR320B-1|MIRN320B1|hsa-mir-320b-1	microRNA 320b-1
MACS_peak_4528	chr13	55273891	55274588	+	79.11	NA	Intergenic	MER52A|LTR|ERV1	-388056	NR_031628	100302187		NR_031628		MIR1297	MIRN1297|hsa-mir-1297	microRNA 1297
MACS_peak_17203	chr9	122652163	122652693	+	78.87	NA	Intergenic	(TG)n|Simple_repeat|Simple_repeat	354900	NR_029604	406939		NR_029604		MIR147	MIRN147	microRNA 147
MACS_peak_4595	chr13	91079510	91080269	+	78.83	NA	Intergenic	MER52A|LTR|ERV1	196453	NR_030754	693207		NR_030754		MIR622	MIRN622|hsa-mir-622	microRNA 622
MACS_peak_16804	chr9	29211951	29212821	+	78.63	NA	Intergenic	CpG	-323433	NR_030618	100126316		NR_030618		MIR873	MIRN873|hsa-mir-873	microRNA 873
MACS_peak_10390	chr21	9647587	9648530	+	78.12	NA	Intergenic	CpG	-177774	NR_037421	100500862		NR_037421		MIR3648	-	microRNA 3648
MACS_peak_16805	chr9	29514339	29514969	+	77.79	NA	Intergenic	LTR1D|LTR|ERV1	-625701	NR_030618	100126316		NR_030618		MIR873	MIRN873|hsa-mir-873	microRNA 873
MACS_peak_17659	chrX	76128360	76128976	+	77.73	NA	Intergenic	L1PA16|LINE|L1	11117	NR_029909	494333		NR_029909		MIR384	MIRN384|hsa-mir-384	microRNA 384
MACS_peak_17842	chrX	146566487	146567270	+	77.66	NA	Intergenic	L1PA15|LINE|L1	-200632	NR_030239	574517		NR_030239		MIR514-2	MIRN514-2	microRNA 514-2
MACS_peak_11112	chr3	37988157	37988917	+	77.51	NA	intron (NM_005808, intron 1 of 6)	intron (NM_005808, intron 1 of 6)	-22358	NR_029499	407015		NR_029499		MIR26A1	MIR26A|MIRN26A1	microRNA 26a-1
MACS_peak_17030	chr9	92755300	92756341	+	77.27	NA	Intergenic	(TG)n|Simple_repeat|Simple_repeat	29997	NR_036253	100422963		NR_036253		MIR4290	-	microRNA 4290
MACS_peak_17238	chr9	127421156	127422021	+	77.14	NA	intron (NM_033334, intron 2 of 9)	intron (NM_033334, intron 2 of 9)	-33133	NR_029611	406954		NR_029611		MIR181A2	MIRN181A|MIRN181A2|hsa-mir-181a-2	microRNA 181a-2
MACS_peak_9736	chr2	219270253	219272505	+	77.14	NA	TTS (NM_021198)	TTS (NM_021198)	4010	NR_029500	407017		NR_029500		MIR26B	MIRN26B|hsa-mir-26b|miR-26b	microRNA 26b
MACS_peak_15946	chr7	157309534	157311941	+	77.02	NA	Intergenic	MER91A|DNA|hAT-Tip100	56377	NR_029689	406945		NR_029689		MIR153-2	MIRN153-2	microRNA 153-2
MACS_peak_15957	chr7	157629266	157630554	+	76.96	NA	intron (NM_130843, intron 11 of 21)	(CCCA)n|Simple_repeat|Simple_repeat	-262796	NR_029689	406945		NR_029689		MIR153-2	MIRN153-2	microRNA 153-2
MACS_peak_3915	chr12	63025257	63026883	+	76.62	NA	Intergenic	CpG	28604	NR_029661	406891		NR_029661		MIRLET7I	LET7I|MIRNLET7I|hsa-let-7i	microRNA let-7i
MACS_peak_8064	chr19	13949480	13951868	+	76.03	NA	Intergenic	Intergenic	-3201	NR_029495	407010		NR_029495		MIR23A	MIRN23A|hsa-mir-23a|miRNA23A	microRNA 23a
MACS_peak_12024	chr4	38869109	38870176	+	75.8	NA	promoter-TSS (NR_030300)	promoter-TSS (NR_030300)	-11	NR_030300	693159		NR_030300		MIR574	MIRN574|hsa-mir-574	microRNA 574
MACS_peak_15805	chr7	147404387	147405420	+	75.74	NA	intron (NM_014141, intron 13 of 23)	L1M2|LINE|L1	-149941	NR_031690	100302191		NR_031690		MIR548I4	MIR548I-4|MIRN548I4|hsa-mir-548i-4	microRNA 548i-4
MACS_peak_7998	chr19	10921132	10923096	+	75.65	NA	intron (NM_001190716, intron 14 of 20)	intron (NM_001190716, intron 14 of 20)	6058	NR_029586	406976		NR_029586		MIR199A1	MIR-199-s|MIRN199A1	microRNA 199a-1
MACS_peak_1209	chr1	172113569	172114875	+	75.54	NA	promoter-TSS (NR_029618)	promoter-TSS (NR_029618)	-438	NR_029618	406977		NR_029618		MIR199A2	MIR-199-s|MIRN199A2	microRNA 199a-2
MACS_peak_16924	chr9	73424827	73425682	+	75.29	NA	promoter-TSS (NR_029621)	promoter-TSS (NR_029621)	-254	NR_029621	406987		NR_029621		MIR204	MIRN204|miRNA204	microRNA 204
MACS_peak_16070	chr8	10905880	10907301	+	75.29	NA	intron (NM_173683, intron 1 of 2)	intron (NM_173683, intron 1 of 2)	-13778	NR_030328	693183		NR_030328		MIR598	MIRN598|hsa-mir-598	microRNA 598
MACS_peak_3916	chr12	63069821	63070757	+	75.21	NA	intron (NM_020700, intron 8 of 9)	MER52A|LTR|ERV1	72823	NR_029661	406891		NR_029661		MIRLET7I	LET7I|MIRNLET7I|hsa-let-7i	microRNA let-7i
MACS_peak_7567	chr18	33397756	33398414	+	74.99	NA	Intergenic	MER52C|LTR|ERV1	86804	NR_029616	406963		NR_029616		MIR187	MIRN187|miR-187|miRNA187	microRNA 187
MACS_peak_10392	chr21	9695669	9696728	+	74.77	NA	Intergenic	Intergenic	-129634	NR_037421	100500862		NR_037421		MIR3648	-	microRNA 3648
MACS_peak_17445	chr9	140705620	140706213	+	73.98	NA	exon (NM_024757, exon 19 of 27)	exon (NM_024757, exon 19 of 27)	-26955	NR_030333	693187		NR_030333		MIR602	MIRN602|hsa-mir-602	microRNA 602
MACS_peak_3074	chr11	59327483	59328374	+	73.92	NA	Intergenic	Intergenic	34703	NR_036120	100422880		NR_036120		MIR3162	-	microRNA 3162
MACS_peak_15610	chr7	126430679	126431276	+	73.67	NA	intron (NM_001127323, intron 6 of 10)	intron (NM_001127323, intron 6 of 10)	267261	NR_030323	693177		NR_030323		MIR592	MIRN592|hsa-mir-592	microRNA 592
MACS_peak_10388	chr21	9483273	9484247	+	73.36	NA	Intergenic	CpG	-342072	NR_037421	100500862		NR_037421		MIR3648	-	microRNA 3648
MACS_peak_6735	chr17	35350045	35350875	+	73.29	NA	intron (NM_012138, intron 8 of 11)	intron (NM_012138, intron 8 of 11)	-40582	NR_036056	100422969		NR_036056		MIR2909	-	microRNA 2909
MACS_peak_15608	chr7	126329947	126331691	+	72.91	NA	intron (NM_001127323, intron 7 of 10)	MER52A|LTR|ERV1	367419	NR_030323	693177		NR_030323		MIR592	MIRN592|hsa-mir-592	microRNA 592
MACS_peak_16161	chr8	27778735	27779778	+	72.83	NA	exon (NM_173833, exon 4 of 9)	exon (NM_173833, exon 4 of 9)	-35623	NR_036249	100422828		NR_036249		MIR4287	-	microRNA 4287
MACS_peak_7540	chr18	27661173	27662014	+	72.71	NA	Intergenic	L1MA4A|LINE|L1	-217283	NR_031684	100302131		NR_031684		MIR302F	MIRN302F|hsa-mir-302f	microRNA 302f
MACS_peak_17841	chrX	146190549	146191232	+	72.61	NA	Intergenic	L1PA13|LINE|L1	121471	NR_030233	574511		NR_030233		MIR506	MIRN506|hsa-mir-506	microRNA 506
MACS_peak_15050	chr7	63043128	63043733	+	72.57	NA	Intergenic	Intergenic	-38038	NR_036246	100422917		NR_036246		MIR4283-1	-	microRNA 4283-1
MACS_peak_15023	chr7	57432345	57433765	+	72.14	NA	Intergenic	Intergenic	-39676	NR_036102	100422939		NR_036102		MIR3147	-	microRNA 3147
MACS_peak_10792	chr22	35738297	35740146	+	71.99	NA	intron (NR_024195, intron 11 of 13)	(CA)n|Simple_repeat|Simple_repeat	7588	NR_037471	100500826		NR_037471		MIR3909	-	microRNA 3909
MACS_peak_16159	chr8	27529814	27531112	+	71.93	NA	TTS (NM_016240)	TTS (NM_016240)	-28731	NR_037417	100500858		NR_037417		MIR3622A	-	microRNA 3622a
MACS_peak_13297	chr5	148834784	148836074	+	71.75	NA	Intergenic	Intergenic	25220	NR_029686	406937		NR_029686		MIR145	MIRN145|miR-145|miRNA145	microRNA 145
MACS_peak_9885	chr2	240212093	240212594	+	71.66	NA	intron (NM_006037, intron 2 of 26)	(CA)n|Simple_repeat|Simple_repeat	-14814	NR_036229	100423043		NR_036229		MIR4269	-	microRNA 4269
MACS_peak_14511	chr7	5509150	5511096	+	71.54	NA	Intergenic	Intergenic	25425	NR_030318	693174		NR_030318		MIR589	MIRN589|hsa-mir-589	microRNA 589
MACS_peak_15612	chr7	126597339	126598183	+	71.46	NA	intron (NM_001127323, intron 3 of 10)	MER52A|LTR|ERV1	100477	NR_030323	693177		NR_030323		MIR592	MIRN592|hsa-mir-592	microRNA 592
MACS_peak_14329	chr6	166904057	166905018	+	71.37	NA	intron (NM_001006932, intron 9 of 21)	intron (NM_001006932, intron 9 of 21)	18384	NR_031734	100302141		NR_031734		MIR1913	MIRN1913|hsa-mir-1913	microRNA 1913
MACS_peak_16057	chr8	9625546	9626300	+	71.36	NA	intron (NM_003747, intron 25 of 26)	LTR16D|LTR|ERVL	26741	NR_030327	693182		NR_030327		MIR597	MIRN597|hsa-mir-597	microRNA 597
MACS_peak_14709	chr7	25699282	25699992	+	71.33	NA	Intergenic	Intergenic	289969	NR_029597	406940		NR_029597		MIR148A	MIRN148|MIRN148A|hsa-mir-148	microRNA 148a
MACS_peak_14713	chr7	26034205	26035131	+	71.21	NA	Intergenic	Intergenic	-45062	NR_029597	406940		NR_029597		MIR148A	MIRN148|MIRN148A|hsa-mir-148	microRNA 148a
MACS_peak_15950	chr7	157372908	157374013	+	71.15	NA	intron (NM_130843, intron 16 of 21)	(CAGCC)n|Simple_repeat|Simple_repeat	-6346	NR_029689	406945		NR_029689		MIR153-2	MIRN153-2	microRNA 153-2
MACS_peak_10292	chr20	49963280	49964204	+	70.97	NA	Intergenic	HAL1-2a_MD|LINE|L1	105772	NR_036162	100422889		NR_036162		MIR3194	-	microRNA 3194
MACS_peak_8684	chr2	10344190	10345318	+	70.85	NA	intron (NM_182626, intron 3 of 3)	intron (NM_182626, intron 3 of 3)	-11957	NR_036222	100422929		NR_036222		MIR4261	-	microRNA 4261
MACS_peak_17421	chr9	139729570	139730961	+	70.52	NA	exon (NM_001173988, exon 8 of 15)	exon (NM_001173988, exon 8 of 15)	4856	NR_036251	100422860		NR_036251		MIR4292	-	microRNA 4292
MACS_peak_5816	chr16	1776556	1777754	+	70.43	NA	intron (NM_015133, intron 2 of 31)	intron (NM_015133, intron 2 of 31)	-7831	NR_036138	100423012		NR_036138		MIR3177	-	microRNA 3177
MACS_peak_10391	chr21	9664316	9664981	+	70.36	NA	Intergenic	MER52A|LTR|ERV1	-161184	NR_037421	100500862		NR_037421		MIR3648	-	microRNA 3648
MACS_peak_7580	chr18	35893499	35894130	+	70.31	NA	Intergenic	Intergenic	656716	NR_036202	100422857		NR_036202		MIR4318	-	microRNA 4318
MACS_peak_2741	chr10	132870481	132871725	+	70.12	NA	Intergenic	(CA)n|Simple_repeat|Simple_repeat	-110172	NR_036180	100422867		NR_036180		MIR378C	-	microRNA 378c
MACS_peak_800	chr1	98511000	98511945	+	70.1	NA	TTS (NR_029679)	TTS (NR_029679)	255	NR_029679	406928		NR_029679		MIR137	MIRN137	microRNA 137
MACS_peak_15374	chr7	98592465	98594041	+	70.04	NA	intron (NM_003496, intron 65 of 70)	MIRb|SINE|MIR	113980	NR_037403	100500819		NR_037403		MIR3609	-	microRNA 3609
MACS_peak_15049	chr7	63040886	63041645	+	69.81	NA	Intergenic	CpG	-40203	NR_036246	100422917		NR_036246		MIR4283-1	-	microRNA 4283-1
MACS_peak_10433	chr21	26911728	26912524	+	69.68	NA	Intergenic	LTR28|LTR|ERV1	-22331	NR_001458	114614	Hs.697120	NR_001458		MIR155HG	BIC|MIRHG2|NCRNA00172	MIR155 host gene (non-protein coding)
MACS_peak_11992	chr4	24493192	24494155	+	69.6	NA	Intergenic	(TGGA)n|Simple_repeat|Simple_repeat	28240	NR_030299	693158		NR_030299		MIR573	MIRN573|hsa-mir-573	microRNA 573
MACS_peak_3313	chr11	78830594	78831491	+	69.2	NA	intron (NM_001098816, intron 4 of 33)	intron (NM_001098816, intron 4 of 33)	282111	NR_030598	100126333		NR_030598		MIR708	MIRN708|hsa-mir-708	microRNA 708
MACS_peak_8140	chr19	18498885	18499919	+	69.12	NA	exon (NM_004864, exon 2 of 2)	exon (NM_004864, exon 2 of 2)	2030	NR_036156	100422943		NR_036156		MIR3189	-	microRNA 3189
MACS_peak_5575	chr15	72897228	72898156	+	69.07	NA	Intergenic	Intergenic	18134	NR_030359	693215		NR_030359		MIR630	MIRN630|hsa-mir-630	microRNA 630
MACS_peak_5925	chr16	14432087	14432593	+	68.89	NA	Intergenic	(TCCA)n|Simple_repeat|Simple_repeat	29198	NR_029854	100126355		NR_029854		MIR365-1	MIRN365-1	microRNA 365-1
MACS_peak_11393	chr3	103322496	103323142	+	68.89	NA	Intergenic	L1M2b|LINE|L1	623286	NR_030330	693127		NR_030330		MIR548A3	MIRN548A3	microRNA 548a-3
MACS_peak_2439	chr10	88043141	88044215	+	68.85	NA	intron (NM_017551, intron 2 of 15)	intron (NM_017551, intron 2 of 15)	-19133	NR_029907	442911		NR_029907		MIR346	MIRN346|hsa-mir-346|miR-346|miRNA346	microRNA 346
MACS_peak_13372	chr5	168182544	168183057	+	68.38	NA	intron (NM_003062, intron 16 of 35)	intron (NM_003062, intron 16 of 35)	12460	NR_029632	407001		NR_029632		MIR218-2	MIRN218-2|mir-218-2	microRNA 218-2
MACS_peak_16060	chr8	9763553	9764515	+	68.35	NA	Intergenic	CpG	-3052	NR_029668	406907		NR_029668		MIR124-1	MIR124A|MIR124A1|MIRN124-1|MIRN124A1	microRNA 124-1
MACS_peak_15804	chr7	147367546	147368378	+	68.04	NA	intron (NM_014141, intron 13 of 23)	LTR1D|LTR|ERV1	-113000	NR_031690	100302191		NR_031690		MIR548I4	MIR548I-4|MIRN548I4|hsa-mir-548i-4	microRNA 548i-4
MACS_peak_6446	chr17	932732	935308	+	68.02	NA	intron (NM_001159746, intron 16 of 22)	intron (NM_001159746, intron 16 of 22)	-8221	NR_036148	100422835		NR_036148		MIR3183	-	microRNA 3183
MACS_peak_17749	chrX	118803233	118804095	+	67.96	NA	intron (NM_145799, intron 2 of 10)	MER63A|DNA|hAT-Blackjack	-22853	NR_030413	768218		NR_030413		MIR766	MIRN766|hsa-mir-766	microRNA 766
MACS_peak_16085	chr8	12443159	12444060	+	67.78	NA	Intergenic	(TGGA)n|Simple_repeat|Simple_repeat	-141137	NR_037495	100500838		NR_037495		MIR3926-2	-	microRNA 3926-2
MACS_peak_15611	chr7	126507844	126508753	+	67.75	NA	intron (NM_001127323, intron 6 of 10)	intron (NM_001127323, intron 6 of 10)	189940	NR_030323	693177		NR_030323		MIR592	MIRN592|hsa-mir-592	microRNA 592
MACS_peak_14710	chr7	25891217	25892841	+	67.59	NA	Intergenic	CpG	97577	NR_029597	406940		NR_029597		MIR148A	MIRN148|MIRN148A|hsa-mir-148	microRNA 148a
MACS_peak_1934	chr1	247373461	247374316	+	67.23	NA	Intergenic	CpG	-8526	NR_037480	100500849		NR_037480		MIR3916	-	microRNA 3916
MACS_peak_5299	chr15	31369572	31370469	+	67.12	NA	intron (NM_002420, intron 1 of 26)	(TG)n|Simple_repeat|Simple_repeat	-12676	NR_029624	406993		NR_029624		MIR211	MIRN211|mir-211	microRNA 211
MACS_peak_9389	chr2	132996103	132997017	+	67.05	NA	intron (NR_027020, intron 1 of 4)	ALR/Alpha|Satellite|centr	18093	NR_031608	100313824		NR_031608		MIR663B	MIRN663B	microRNA 663b
MACS_peak_2437	chr10	87439278	87440252	+	66.97	NA	intron (NM_017551, intron 12 of 15)	intron (NM_017551, intron 12 of 15)	584780	NR_029907	442911		NR_029907		MIR346	MIRN346|hsa-mir-346|miR-346|miRNA346	microRNA 346
MACS_peak_3312	chr11	78789796	78790829	+	66.96	NA	intron (NM_001098816, intron 4 of 33)	intron (NM_001098816, intron 4 of 33)	322841	NR_030598	100126333		NR_030598		MIR708	MIRN708|hsa-mir-708	microRNA 708
MACS_peak_15961	chr7	157884214	157884948	+	66.83	NA	intron (NM_130843, intron 9 of 21)	(TGGG)n|Simple_repeat|Simple_repeat	440924	NR_030325	693180		NR_030325		MIR595	MIRN595|hsa-mir-595	microRNA 595
MACS_peak_15551	chr7	114372796	114373833	+	66.8	NA	Intergenic	L1MA4A|LINE|L1	79914	NR_037439	100500896		NR_037439		MIR3666	-	microRNA 3666
MACS_peak_10291	chr20	49923003	49923984	+	66.78	NA	Intergenic	Intergenic	146021	NR_036162	100422889		NR_036162		MIR3194	-	microRNA 3194
MACS_peak_14649	chr7	19527495	19528342	+	66.72	NA	Intergenic	MER52A|LTR|ERV1	217141	NR_036101	100422967		NR_036101		MIR3146	-	microRNA 3146
MACS_peak_3709	chr12	25928777	25929447	+	66.71	NA	Intergenic	Intergenic	97900	NR_036188	100422897		NR_036188		MIR4302	-	microRNA 4302
MACS_peak_17849	chrX	149405190	149406431	+	66.62	NA	Intergenic	(CA)n|Simple_repeat|Simple_repeat	9571	NR_031748	100313839		NR_031748		MIR2114	-	microRNA 2114
MACS_peak_10494	chr21	36814529	36815452	+	66.32	NA	Intergenic	Intergenic	-278023	NR_030414	768219		NR_030414		MIR802	MIRN802|hsa-mir-802	microRNA 802
MACS_peak_16803	chr9	28899208	28899803	+	66.22	NA	Intergenic	L1MA8|LINE|L1	-10552	NR_030618	100126316		NR_030618		MIR873	MIRN873|hsa-mir-873	microRNA 873
MACS_peak_17071	chr9	97766635	97767957	+	66.11	NA	intron (NM_032823, intron 9 of 14)	CpG	-80194	NR_029664	407011		NR_029664		MIR23B	MIRN23B|hsa-mir-23b|miRNA23B	microRNA 23b
MACS_peak_10495	chr21	37106420	37107179	+	66	NA	Intergenic	L1MA4A|LINE|L1	13786	NR_030414	768219		NR_030414		MIR802	MIRN802|hsa-mir-802	microRNA 802
MACS_peak_13326	chr5	153983453	153984133	+	65.91	NA	Intergenic	Intergenic	-8161	NR_036094	100422950		NR_036094		MIR3141	-	microRNA 3141
MACS_peak_15962	chr7	157922889	157925781	+	65.74	NA	intron (NM_130842, intron 8 of 21)	(CA)n|Simple_repeat|Simple_repeat	401170	NR_030325	693180		NR_030325		MIR595	MIRN595|hsa-mir-595	microRNA 595
MACS_peak_5922	chr16	14347072	14347952	+	65.59	NA	intron (NM_014048, intron 15 of 16)	intron (NM_014048, intron 15 of 16)	-50312	NR_030177	574455		NR_030177		MIR193B	MIRN193B	microRNA 193b
MACS_peak_17041	chr9	94457378	94458294	+	65.52	NA	Intergenic	(TG)n|Simple_repeat|Simple_repeat	-59209	NR_037489	100500902		NR_037489		MIR3910-2	-	microRNA 3910-2
MACS_peak_5610	chr15	76050697	76051412	+	65.13	NA	Intergenic	Intergenic	3602	NR_036198	100423035		NR_036198		MIR4313	-	microRNA 4313
MACS_peak_16613	chr8	128903250	128904496	+	65.12	NA	intron (NR_003367, intron 3 of 8)	intron (NR_003367, intron 3 of 8)	-69006	NR_031610	100302161		NR_031610		MIR1205	MIRN1205|hsa-mir-1205	microRNA 1205
MACS_peak_3311	chr11	78728722	78729730	+	65.12	NA	intron (NM_001098816, intron 6 of 33)	MER94|DNA|hAT-Blackjack	383927	NR_030598	100126333		NR_030598		MIR708	MIRN708|hsa-mir-708	microRNA 708
MACS_peak_11934	chr4	7527135	7528040	+	64.95	NA	intron (NM_020777, intron 2 of 26)	CT-rich|Low_complexity|Low_complexity	65832	NR_036238	100422826		NR_036238		MIR4274	-	microRNA 4274
MACS_peak_16058	chr8	9656699	9657317	+	64.85	NA	Intergenic	L2a|LINE|L2	57826	NR_030327	693182		NR_030327		MIR597	MIRN597|hsa-mir-597	microRNA 597
MACS_peak_4529	chr13	56180154	56180846	+	64.8	NA	Intergenic	LTR27B|LTR|ERV1	-1294317	NR_031628	100302187		NR_031628		MIR1297	MIRN1297|hsa-mir-1297	microRNA 1297
MACS_peak_64	chr1	3045284	3046328	+	64.73	NA	intron (NM_022114, intron 1 of 16)	(TG)n|Simple_repeat|Simple_repeat	1267	NR_036215	100422968		NR_036215		MIR4251	-	microRNA 4251
MACS_peak_16780	chr9	21527556	21528564	+	64.68	NA	intron (NR_027054, intron 1 of 3)	L1PA13|LINE|L1	-15876	NR_029505	407035		NR_029505		MIR31	MIRN31|hsa-mir-31|miR-31	microRNA 31
MACS_peak_15948	chr7	157343682	157345248	+	64.66	NA	intron (NM_130843, intron 20 of 21)	(CACAG)n|Simple_repeat|Simple_repeat	22649	NR_029689	406945		NR_029689		MIR153-2	MIRN153-2	microRNA 153-2
MACS_peak_15945	chr7	157300890	157301944	+	64.55	NA	Intergenic	Intergenic	65697	NR_029689	406945		NR_029689		MIR153-2	MIRN153-2	microRNA 153-2
MACS_peak_1210	chr1	172230520	172231297	+	64.55	NA	intron (NM_001136127, intron 15 of 19)	L1MA4A|LINE|L1	-117124	NR_029618	406977		NR_029618		MIR199A2	MIR-199-s|MIRN199A2	microRNA 199a-2
MACS_peak_10349	chr20	60432769	60433614	+	64.51	NA	intron (NM_001794, intron 6 of 15)	intron (NM_001794, intron 6 of 15)	95527	NR_031658	100302168		NR_031658		MIR1257	MIRN1257|hsa-mir-1257	microRNA 1257
MACS_peak_3231	chr11	70145546	70146266	+	64.47	NA	intron (NM_003626, intron 2 of 27)	intron (NM_003626, intron 2 of 27)	15845	NR_031624	100313770		NR_031624		MIR548K	MIRN548K	microRNA 548k
MACS_peak_8685	chr2	10357210	10358708	+	64.13	NA	Intergenic	Intergenic	-25162	NR_036222	100422929		NR_036222		MIR4261	-	microRNA 4261
MACS_peak_2125	chr10	29821200	29821835	+	64.12	NA	exon (NM_021738, exon 8 of 38)	exon (NM_021738, exon 8 of 38)	12509	NR_030335	693189		NR_030335		MIR604	MIRN604|hsa-mir-604	microRNA 604
MACS_peak_8769	chr2	25513545	25514862	+	64	NA	intron (NM_175630, intron 3 of 3)	intron (NM_175630, intron 3 of 3)	37387	NR_031570	100302246		NR_031570		MIR1301	MIRN1301|hsa-mir-1301	microRNA 1301
MACS_peak_17554	chrX	45435701	45436502	+	63.93	NA	Intergenic	L1MA8|LINE|L1	169593	NR_029635	407006		NR_029635		MIR221	MIRN221|miRNA221|mir-221	microRNA 221
MACS_peak_15323	chr7	93036116	93036872	+	63.76	NA	Intergenic	Intergenic	75673	NR_030388	724023		NR_030388		MIR653	MIRN653|hsa-mir-653	microRNA 653
MACS_peak_212	chr1	17019006	17020694	+	63.7	NA	intron (NR_026567, intron 10 of 10)	CpG	12100	NR_037446	100500876		NR_037446		MIR3675	-	microRNA 3675
MACS_peak_16612	chr8	128895109	128895703	+	63.67	NA	intron (NR_003367, intron 2 of 8)	intron (NR_003367, intron 2 of 8)	-77473	NR_031610	100302161		NR_031610		MIR1205	MIRN1205|hsa-mir-1205	microRNA 1205
MACS_peak_17661	chrX	76297292	76297919	+	63.53	NA	Intergenic	L1PA8A|LINE|L1	-157820	NR_029909	494333		NR_029909		MIR384	MIRN384|hsa-mir-384	microRNA 384
MACS_peak_9753	chr2	221423251	221423990	+	62.87	NA	Intergenic	Intergenic	-652334	NR_036228	100422959		NR_036228		MIR4268	-	microRNA 4268
MACS_peak_17233	chr9	126234769	126236204	+	62.8	NA	intron (NM_024820, intron 13 of 20)	intron (NM_024820, intron 13 of 20)	-70604	NR_030332	693186		NR_030332		MIR601	MIRN601|hsa-mir-601	microRNA 601
MACS_peak_15609	chr7	126340805	126341692	+	62.73	NA	intron (NM_001127323, intron 7 of 10)	intron (NM_001127323, intron 7 of 10)	356990	NR_030323	693177		NR_030323		MIR592	MIRN592|hsa-mir-592	microRNA 592
MACS_peak_16806	chr9	30198006	30198723	+	62.71	NA	Intergenic	LTR18B|LTR|ERVL	-1309411	NR_030618	100126316		NR_030618		MIR873	MIRN873|hsa-mir-873	microRNA 873
MACS_peak_1337	chr1	186509991	186510533	+	62.64	NA	Intergenic	L1M2|LINE|L1	-63607	NR_031642	100302192		NR_031642		MIR548F1	MIR548F-1|MIRN548F1|hsa-mir-548f-1	microRNA 548f-1
MACS_peak_887	chr1	117250785	117251677	+	62.51	NA	Intergenic	Intergenic	36860	NR_031564	100302117		NR_031564		MIR320B1	MIR320B-1|MIRN320B1|hsa-mir-320b-1	microRNA 320b-1
MACS_peak_11099	chr3	35963308	35963949	+	62.29	NA	Intergenic	L1PA16|LINE|L1	177660	NR_029824	406916		NR_029824		MIR128-2	MIR128B|MIRN128-2|MIRN128B|mir-128b	microRNA 128-2
MACS_peak_1768	chr1	231146639	231147455	+	62.19	NA	Intergenic	(ATG)n|Simple_repeat|Simple_repeat	8623	NR_031593	100302132		NR_031593		MIR1182	MIRN1182|hsa-mir-1182	microRNA 1182
MACS_peak_16614	chr8	128929507	128930542	+	62.17	NA	intron (NR_003367, intron 3 of 8)	intron (NR_003367, intron 3 of 8)	-42855	NR_031610	100302161		NR_031610		MIR1205	MIRN1205|hsa-mir-1205	microRNA 1205
MACS_peak_17075	chr9	97899910	97901313	+	62.14	NA	intron (NM_000136, intron 7 of 14)	intron (NM_000136, intron 7 of 14)	-52235	NR_036109	100422842		NR_036109		MIR3074	-	microRNA 3074
MACS_peak_15048	chr7	63030832	63031544	+	62.06	NA	Intergenic	(TG)n|Simple_repeat|Simple_repeat	-50280	NR_036246	100422917		NR_036246		MIR4283-1	-	microRNA 4283-1
MACS_peak_17234	chr9	126273433	126274245	+	62.01	NA	intron (NM_024820, intron 13 of 20)	intron (NM_024820, intron 13 of 20)	-108957	NR_030332	693186		NR_030332		MIR601	MIRN601|hsa-mir-601	microRNA 601
MACS_peak_2727	chr10	131473579	131474913	+	61.85	NA	intron (NM_002412, intron 2 of 4)	intron (NM_002412, intron 2 of 4)	167392	NR_036179	100422873		NR_036179		MIR4297	-	microRNA 4297
MACS_peak_15966	chr7	157964822	157965993	+	61.84	NA	intron (NM_130843, intron 5 of 21)	HAL1-2a_MD|LINE|L1	360098	NR_030325	693180		NR_030325		MIR595	MIRN595|hsa-mir-595	microRNA 595
MACS_peak_16089	chr8	14675106	14675756	+	61.51	NA	intron (NM_139167, intron 1 of 7)	intron (NM_139167, intron 1 of 7)	35588	NR_029875	494332		NR_029875		MIR383	MIRN383|hsa-mir-383	microRNA 383
MACS_peak_1161	chr1	165894025	165894627	+	61.47	NA	Intergenic	Intergenic	17168	NR_037431	100500832		NR_037431		MIR3658	-	microRNA 3658
MACS_peak_10293	chr20	50073067	50074177	+	61.35	NA	intron (NM_001136021, intron 5 of 10)	intron (NM_001136021, intron 5 of 10)	-4108	NR_036162	100422889		NR_036162		MIR3194	-	microRNA 3194
MACS_peak_17028	chr9	92725352	92726005	+	61.26	NA	Intergenic	Intergenic	60139	NR_036253	100422963		NR_036253		MIR4290	-	microRNA 4290
MACS_peak_9399	chr2	134750397	134751239	+	61.1	NA	Intergenic	Intergenic	-133878	NR_037450	100500878		NR_037450		MIR3679	-	microRNA 3679
MACS_peak_4024	chr12	98039521	98040259	+	61.03	NA	Intergenic	MLT1F2|LTR|ERVL-MaLR	82300	NR_029678	406926		NR_029678		MIR135A2	MIRN135-2|MIRN135A2	microRNA 135a-2
MACS_peak_4364	chr13	24767345	24768067	+	60.94	NA	intron (NM_153023, intron 1 of 11)	intron (NM_153023, intron 1 of 11)	31151	NR_031753	100313842		NR_031753		MIR2276	-	microRNA 2276
MACS_peak_13374	chr5	168271364	168271987	+	60.84	NA	intron (NM_003062, intron 5 of 35)	intron (NM_003062, intron 5 of 35)	-76415	NR_029632	407001		NR_029632		MIR218-2	MIRN218-2|mir-218-2	microRNA 218-2
MACS_peak_443	chr1	37641202	37641811	+	60.8	NA	Intergenic	Intergenic	14342	NR_036217	100422898		NR_036217		MIR4255	-	microRNA 4255
MACS_peak_3315	chr11	79104478	79105141	+	60.75	NA	intron (NM_001098816, intron 1 of 33)	intron (NM_001098816, intron 1 of 33)	8344	NR_030598	100126333		NR_030598		MIR708	MIRN708|hsa-mir-708	microRNA 708
MACS_peak_15973	chr7	158298326	158301079	+	60.7	NA	intron (NM_130843, intron 1 of 21)	intron (NM_130843, intron 1 of 21)	25803	NR_030325	693180		NR_030325		MIR595	MIRN595|hsa-mir-595	microRNA 595
MACS_peak_1871	chr1	241345149	241345677	+	60.65	NA	intron (NM_002924, intron 2 of 17)	MIRb|SINE|MIR	49841	NR_036069	100422856		NR_036069		MIR3123	-	microRNA 3123
MACS_peak_12195	chr4	83613120	83613937	+	60.64	NA	intron (NM_024906, intron 2 of 3)	intron (NM_024906, intron 2 of 3)	61055	NR_030301	693160		NR_030301		MIR575	MIRN575|hsa-mir-575	microRNA 575
MACS_peak_801	chr1	98519407	98519989	+	60.52	NA	Intergenic	CpG	-7971	NR_029679	406928		NR_029679		MIR137	MIRN137	microRNA 137
MACS_peak_17555	chrX	45436550	45437234	+	60.35	NA	Intergenic	L1MA8|LINE|L1	168802	NR_029635	407006		NR_029635		MIR221	MIRN221|miRNA221|mir-221	microRNA 221
MACS_peak_16160	chr8	27554646	27555154	+	60.27	NA	Intergenic	Intergenic	-4294	NR_037417	100500858		NR_037417		MIR3622A	-	microRNA 3622a
MACS_peak_11313	chr3	71195848	71196409	+	60.25	NA	intron (NM_032682, intron 6 of 20)	intron (NM_032682, intron 6 of 20)	395112	NR_031697	100302112		NR_031697		MIR1284	MIRN1284|hsa-mir-1284	microRNA 1284
MACS_peak_16807	chr9	30497561	30498146	+	60.24	NA	Intergenic	L1PA13|LINE|L1	-1608900	NR_030618	100126316		NR_030618		MIR873	MIRN873|hsa-mir-873	microRNA 873
MACS_peak_7071	chr17	60827312	60828556	+	60.01	NA	intron (NM_152598, intron 4 of 10)	intron (NM_152598, intron 4 of 10)	29076	NR_036146	100422923		NR_036146		MIR548W	-	microRNA 548w
MACS_peak_16611	chr8	128866099	128866995	+	59.89	NA	intron (NR_003367, intron 1 of 8)	intron (NR_003367, intron 1 of 8)	58339	NR_031609	100302185		NR_031609		MIR1204	hsa-mir-1204	microRNA 1204
MACS_peak_17293	chr9	130994831	130996087	+	59.72	NA	intron (NM_004408, intron 10 of 20)	intron (NM_004408, intron 10 of 20)	11650	NR_029619	406978		NR_029619		MIR199B	MIRN199B|mir-199b	microRNA 199b
MACS_peak_12299	chr4	113627248	113627912	+	59.69	NA	Intergenic	(CA)n|Simple_repeat|Simple_repeat	-57867	NR_029857	442894		NR_029857		MIR302B	MIRN302B	microRNA 302b
MACS_peak_9265	chr2	109882217	109883126	+	59.66	NA	intron (NM_001099289, intron 1 of 9)	(TG)n|Simple_repeat|Simple_repeat	47410	NR_036224	100423027		NR_036224		MIR4266	-	microRNA 4266
MACS_peak_16808	chr9	30575033	30575625	+	59.62	NA	Intergenic	MER52A|LTR|ERV1	-1686376	NR_030618	100126316		NR_030618		MIR873	MIRN873|hsa-mir-873	microRNA 873
MACS_peak_13108	chr5	117877956	117878472	+	59.49	NA	Intergenic	(TATG)n|Simple_repeat|Simple_repeat	-432067	NR_036052	100302285		NR_036052		MIR1244-1	MIR1244|MIRN1244|hsa-mir-1244|hsa-mir-1244-1	microRNA 1244-1
MACS_peak_14241	chr6	157887043	157887551	+	59.49	NA	intron (NM_153746, intron 1 of 8)	intron (NM_153746, intron 1 of 8)	-62867	NR_037463	100500899		NR_037463		MIR3692	-	microRNA 3692
MACS_peak_14004	chr6	98492712	98493218	+	59.29	NA	Intergenic	Intergenic	20558	NR_031579	100302164		NR_031579		MIR2113	hsa-mir-2113	microRNA 2113
MACS_peak_774	chr1	94292769	94293277	+	59.17	NA	Intergenic	Intergenic	-19365	NR_030621	100126348		NR_030621		MIR760	MIRN760|hsa-mir-760	microRNA 760
MACS_peak_3272	chr11	75039250	75040142	+	59.05	NA	intron (NM_020251, intron 1 of 14)	intron (NM_020251, intron 1 of 14)	6534	NR_029891	442900		NR_029891		MIR326	MIRN326|hsa-mir-326	microRNA 326
MACS_peak_10648	chr22	18465866	18466372	+	58.93	NA	intron (NM_001136004, intron 1 of 22)	intron (NM_001136004, intron 1 of 22)	-2392	NR_030378	693233		NR_030378		MIR648	MIRN648|hsa-mir-648	microRNA 648
MACS_peak_12305	chr4	115650380	115651062	+	58.85	NA	Intergenic	Intergenic	72806	NR_030303	693162		NR_030303		MIR577	MIRN577|hsa-mir-577	microRNA 577
MACS_peak_10350	chr20	60524810	60526224	+	58.76	NA	Intergenic	Intergenic	3201	NR_031658	100302168		NR_031658		MIR1257	MIRN1257|hsa-mir-1257	microRNA 1257
MACS_peak_16702	chr8	145609671	145610346	+	58.76	NA	intron (NM_174922, intron 3 of 14)	intron (NM_174922, intron 3 of 14)	9437	NR_030635	100126351		NR_030635		MIR939	MIRN939|hsa-mir-939	microRNA 939
MACS_peak_4537	chr13	61443295	61444064	+	58.65	NA	Intergenic	L1PA13|LINE|L1	330335	NR_036128	100422973		NR_036128		MIR3169	-	microRNA 3169
MACS_peak_10295	chr20	50100503	50101464	+	58.63	NA	intron (NM_001136021, intron 3 of 10)	L2a|LINE|L2	-31469	NR_036162	100422889		NR_036162		MIR3194	-	microRNA 3194
MACS_peak_4153	chr12	116175633	116176159	+	58.53	NA	Intergenic	Intergenic	410563	NR_030351	693205		NR_030351		MIR620	MIRN620|hsa-mir-620	microRNA 620
MACS_peak_2438	chr10	87596673	87597278	+	58.48	NA	intron (NM_017551, intron 8 of 15)	L1PA13|LINE|L1	427570	NR_029907	442911		NR_029907		MIR346	MIRN346|hsa-mir-346|miR-346|miRNA346	microRNA 346
MACS_peak_4521	chr13	53400332	53400993	+	58.28	NA	Intergenic	LTR12C|LTR|ERV1	16477	NR_031582	100313778		NR_031582		MIR759	hsa-mir-759	microRNA 759
MACS_peak_2614	chr10	115869910	115870364	+	58.24	NA	Intergenic	LTR41B|LTR|ERVL	63801	NR_031747	100302224		NR_031747		MIR2110	hsa-mir-2110	microRNA 2110
MACS_peak_10974	chr3	10419721	10420713	+	58.19	NA	intron (NM_001683, intron 6 of 19)	intron (NM_001683, intron 6 of 19)	16029	NR_030614	100126334		NR_030614		MIR885	MIRN885|hsa-mir-885	microRNA 885
MACS_peak_5139	chr14	101569032	101569689	+	58.16	NA	Intergenic	Intergenic	36299	NR_030392	724026		NR_030392		MIR656	MIRN656|hsa-mir-656	microRNA 656
MACS_peak_4445	chr13	40385112	40385621	+	58.09	NA	Intergenic	Intergenic	-147094	NR_036190	100422940		NR_036190		MIR4305	-	microRNA 4305
MACS_peak_13001	chr5	89431614	89432275	+	58.07	NA	Intergenic	MER52A|LTR|ERV1	-119407	NR_037433	100500825		NR_037433		MIR3660	-	microRNA 3660
MACS_peak_11263	chr3	55839119	55839694	+	58.01	NA	intron (NM_015576, intron 13 of 16)	L2a|LINE|L2	47216	NR_037502	100500875		NR_037502		MIR3938	-	microRNA 3938
MACS_peak_17621	chrX	63099275	63099807	+	57.97	NA	Intergenic	L1M2|LINE|L1	-93574	NR_031567	100302115		NR_031567		MIR1468	MIRN1468|hsa-mir-1468	microRNA 1468
MACS_peak_11933	chr4	7452096	7453069	+	57.88	NA	intron (NM_020777, intron 2 of 26)	(TGAG)n|Simple_repeat|Simple_repeat	-9173	NR_036238	100422826		NR_036238		MIR4274	-	microRNA 4274
MACS_peak_4629	chr13	100066661	100067798	+	57.8	NA	Intergenic	(CA)n|Simple_repeat|Simple_repeat	58844	NR_030353	693208		NR_030353		MIR623	MIRN623|hsa-mir-623	microRNA 623
MACS_peak_5140	chr14	101690641	101694125	+	57.7	NA	Intergenic	Intergenic	159322	NR_030392	724026		NR_030392		MIR656	MIRN656|hsa-mir-656	microRNA 656
MACS_peak_15965	chr7	157958790	157959761	+	57.47	NA	intron (NM_130843, intron 6 of 21)	intron (NM_130843, intron 6 of 21)	366230	NR_030325	693180		NR_030325		MIR595	MIRN595|hsa-mir-595	microRNA 595
MACS_peak_5136	chr14	101333234	101334285	+	57.45	NA	Intergenic	(TG)n|Simple_repeat|Simple_repeat	-1638	NR_030172	574450		NR_030172		MIR493	MIRN493|hsa-mir-493	microRNA 493
MACS_peak_15806	chr7	147488629	147489248	+	57.38	NA	intron (NM_014141, intron 13 of 23)	intron (NM_014141, intron 13 of 23)	-103433	NR_031644	100302159		NR_031644		MIR548F3	MIR548F-3|MIRN548F3|hsa-mir-548f-3	microRNA 548f-3
MACS_peak_17064	chr9	96904039	96904774	+	57.38	NA	Intergenic	Intergenic	-33833	NR_029476	406881		NR_029476		MIRLET7A1	LET7A1|MIRNLET7A1|let-7a-1	microRNA let-7a-1
MACS_peak_10756	chr22	29738883	29739874	+	57.14	NA	intron (NM_001127, intron 11 of 22)	intron (NM_001127, intron 11 of 22)	-10122	NR_037426	100500833		NR_037426		MIR3653	-	microRNA 3653
MACS_peak_15648	chr7	129443765	129445582	+	57.13	NA	Intergenic	Intergenic	-29819	NR_029615	406959		NR_029615		MIR183	MIRN183|miR-183|miRNA183	microRNA 183
MACS_peak_5298	chr15	31351788	31352415	+	57.05	NA	intron (NM_002420, intron 10 of 26)	(CA)n|Simple_repeat|Simple_repeat	5243	NR_029624	406993		NR_029624		MIR211	MIRN211|mir-211	microRNA 211
MACS_peak_17556	chrX	45469179	45469801	+	57.03	NA	Intergenic	L1PA15|LINE|L1	136204	NR_029635	407006		NR_029635		MIR221	MIRN221|miRNA221|mir-221	microRNA 221
MACS_peak_211	chr1	17004374	17005080	+	56.96	NA	Intergenic	Intergenic	-3023	NR_037446	100500876		NR_037446		MIR3675	-	microRNA 3675
MACS_peak_11521	chr3	128036070	128037840	+	56.9	NA	intron (NM_021937, intron 4 of 6)	intron (NM_021937, intron 4 of 6)	-44053	NR_031703	100302200		NR_031703		MIR1280	MIRN1280|hsa-mir-1280	microRNA 1280
MACS_peak_9400	chr2	134877371	134878403	+	56.88	NA	Intergenic	CpG	-6809	NR_037450	100500878		NR_037450		MIR3679	-	microRNA 3679
MACS_peak_13373	chr5	168255889	168256729	+	56.86	NA	intron (NM_003062, intron 6 of 35)	intron (NM_003062, intron 6 of 35)	-61049	NR_029632	407001		NR_029632		MIR218-2	MIRN218-2|mir-218-2	microRNA 218-2
MACS_peak_13327	chr5	154032803	154033834	+	56.86	NA	Intergenic	Intergenic	-57686	NR_036094	100422950		NR_036094		MIR3141	-	microRNA 3141
MACS_peak_8686	chr2	10373507	10374498	+	56.73	NA	Intergenic	(TGAG)n|Simple_repeat|Simple_repeat	-41205	NR_036222	100422929		NR_036222		MIR4261	-	microRNA 4261
MACS_peak_10294	chr20	50086197	50086810	+	56.57	NA	intron (NM_001136021, intron 5 of 10)	intron (NM_001136021, intron 5 of 10)	-16989	NR_036162	100422889		NR_036162		MIR3194	-	microRNA 3194
MACS_peak_3367	chr11	96074317	96074968	+	56.45	NA	promoter-TSS (NR_036125)	promoter-TSS (NR_036125)	40	NR_036125	100422991		NR_036125		MIR1260B	-	microRNA 1260b
MACS_peak_7579	chr18	35385725	35386276	+	56.23	NA	Intergenic	L1PA8|LINE|L1	148902	NR_036202	100422857		NR_036202		MIR4318	-	microRNA 4318
MACS_peak_1051	chr1	155312746	155313527	+	56.23	NA	exon (NM_018489, exon 24 of 28)	exon (NM_018489, exon 24 of 28)	3100	NR_030282	693140		NR_030282		MIR555	MIRN555|hsa-mir-555	microRNA 555
MACS_peak_9556	chr2	177439190	177439873	+	56.2	NA	Intergenic	Intergenic	26249	NR_031648	100302142		NR_031648		MIR1246	MIRN1246|hsa-mir-1246	microRNA 1246
MACS_peak_1208	chr1	171959766	171960399	+	56.12	NA	intron (NM_001136127, intron 4 of 19)	intron (NM_001136127, intron 4 of 19)	-147866	NR_036066	100422882		NR_036066		MIR3120	-	microRNA 3120
MACS_peak_14242	chr6	157952251	157953366	+	56.06	NA	intron (NM_153746, intron 1 of 8)	intron (NM_153746, intron 1 of 8)	2644	NR_037463	100500899		NR_037463		MIR3692	-	microRNA 3692
MACS_peak_10868	chr22	46494544	46495933	+	55.96	NA	intron (NR_027033, intron 3 of 5)	intron (NR_027033, intron 3 of 5)	8314	NR_037413	100500828		NR_037413		MIR3619	-	microRNA 3619
MACS_peak_6738	chr17	35497484	35498139	+	55.88	NA	intron (NM_198839, intron 49 of 59)	intron (NM_198839, intron 49 of 59)	106769	NR_036056	100422969		NR_036056		MIR2909	-	microRNA 2909
MACS_peak_10897	chr22	48542732	48543068	+	55.8	NA	Intergenic	(CA)n|Simple_repeat|Simple_repeat	-127276	NR_036172	100422916		NR_036172		MIR3201	-	microRNA 3201
MACS_peak_15951	chr7	157379006	157380349	+	55.64	NA	intron (NM_130843, intron 16 of 21)	intron (NM_130843, intron 16 of 21)	-12563	NR_029689	406945		NR_029689		MIR153-2	MIRN153-2	microRNA 153-2
MACS_peak_12765	chr5	31937476	31938105	+	55.63	NA	intron (NM_178140, intron 1 of 23)	intron (NM_178140, intron 1 of 23)	-1525	NR_036241	100422874		NR_036241		MIR4279	-	microRNA 4279
MACS_peak_12691	chr5	6960831	6961471	+	55.56	NA	Intergenic	Intergenic	-133117	NR_036242	100422999		NR_036242		MIR4278	-	microRNA 4278
MACS_peak_8423	chr19	47200359	47201316	+	55.52	NA	intron (NM_016457, intron 8 of 17)	(CCCCAG)n|Simple_repeat|Simple_repeat	11765	NR_036157	100422913		NR_036157		MIR320E	-	microRNA 320e
MACS_peak_2570	chr10	105795396	105796357	+	55.5	NA	intron (NM_000494, intron 48 of 55)	(TG)n|Simple_repeat|Simple_repeat	12068	NR_030760	100126326		NR_030760		MIR936	MIRN936|hsa-mir-936	microRNA 936
MACS_peak_14714	chr7	26070555	26071640	+	55.49	NA	Intergenic	MLT1C|LTR|ERVL-MaLR	-81491	NR_029597	406940		NR_029597		MIR148A	MIRN148|MIRN148A|hsa-mir-148	microRNA 148a
MACS_peak_2436	chr10	87405491	87406147	+	55.18	NA	intron (NM_017551, intron 13 of 15)	intron (NM_017551, intron 13 of 15)	618726	NR_029907	442911		NR_029907		MIR346	MIRN346|hsa-mir-346|miR-346|miRNA346	microRNA 346
MACS_peak_3973	chr12	79898719	79899280	+	55.12	NA	Intergenic	L1PREC2|LINE|L1	85962	NR_031700	100302136		NR_031700		MIR1252	MIRN1252|hsa-mir-1252	microRNA 1252
MACS_peak_17840	chrX	145340515	145341161	+	55.07	NA	Intergenic	(TG)n|Simple_repeat|Simple_repeat	-231448	NR_030581	100126341		NR_030581		MIR891A	MIRN891A	microRNA 891a
MACS_peak_10771	chr22	31114982	31115440	+	55.04	NA	intron (NM_030758, intron 1 of 13)	intron (NM_030758, intron 1 of 13)	-12333	NR_036171	100422912		NR_036171		MIR3200	-	microRNA 3200
MACS_peak_17029	chr9	92739016	92739585	+	54.98	NA	Intergenic	Intergenic	46517	NR_036253	100422963		NR_036253		MIR4290	-	microRNA 4290
MACS_peak_9183	chr2	97465852	97467268	+	54.83	NA	intron (NM_020184, intron 5 of 6)	intron (NM_020184, intron 5 of 6)	2545	NR_036074	100422928		NR_036074		MIR3127	-	microRNA 3127
MACS_peak_3314	chr11	78840183	78840834	+	54.68	NA	intron (NM_001098816, intron 4 of 33)	L1PB1|LINE|L1	272645	NR_030598	100126333		NR_030598		MIR708	MIRN708|hsa-mir-708	microRNA 708
MACS_peak_7541	chr18	27932337	27932906	+	54.66	NA	Intergenic	MER52A|LTR|ERV1	53745	NR_031684	100302131		NR_031684		MIR302F	MIRN302F|hsa-mir-302f	microRNA 302f
MACS_peak_11006	chr3	15944454	15945047	+	54.6	NA	Intergenic	LTR16A1|LTR|ERVL	29472	NR_030289	693148		NR_030289		MIR563	MIRN563|hsa-mir-563	microRNA 563
MACS_peak_17848	chrX	149326794	149327511	+	54.57	NA	Intergenic	Intergenic	-69087	NR_031748	100313839		NR_031748		MIR2114	-	microRNA 2114
MACS_peak_9264	chr2	109788466	109789150	+	54.51	NA	intron (NM_001099289, intron 1 of 9)	intron (NM_001099289, intron 1 of 9)	-30764	NR_036223	100422863		NR_036223		MIR4265	-	microRNA 4265
MACS_peak_2810	chr11	2152353	2153418	+	54.49	NA	3' UTR (NR_003512, exon 7 of 7)	3' UTR (NR_003512, exon 7 of 7)	2554	NR_030158	619552		NR_030158		MIR483	MIRN483|hsa-mir-483	microRNA 483
MACS_peak_4538	chr13	61684738	61685454	+	54.45	NA	Intergenic	Intergenic	88918	NR_036128	100422973		NR_036128		MIR3169	-	microRNA 3169
MACS_peak_2726	chr10	131465722	131466294	+	54.4	NA	intron (NM_002412, intron 2 of 4)	L1ME3B|LINE|L1	175630	NR_036179	100422873		NR_036179		MIR4297	-	microRNA 4297
MACS_peak_5496	chr15	63170104	63170977	+	54.39	NA	Intergenic	Intergenic	54384	NR_029709	406965		NR_029709		MIR190	MIRN190|miR-190	microRNA 190
MACS_peak_12341	chr4	127122916	127123571	+	54.36	NA	Intergenic	LTR27B|LTR|ERV1	694829	NR_031746	100302267		NR_031746		MIR2054	hsa-mir-2054	microRNA 2054
MACS_peak_13179	chr5	132756565	132757359	+	54.33	NA	intron (NM_015082, intron 3 of 15)	MER45C|DNA|hAT-Tip100	6436	NR_031621	100302134		NR_031621		MIR1289-2	MIRN1289-2|hsa-mir-1289-2	microRNA 1289-2
MACS_peak_16931	chr9	78133892	78134465	+	54.32	NA	intron (NR_031679, intron 2 of 2).2	intron (NR_031679, intron 2 of 2).2	204566	NR_031679	100302287		NR_031679		MIR548H3	MIR548H-3|MIRN548H3|hsa-mir-548h-3	microRNA 548h-3
MACS_peak_13845	chr6	45200184	45200757	+	54.32	NA	intron (NM_003599, intron 2 of 10)	L1M2|LINE|L1	-34963	NR_030313	693171		NR_030313		MIR586	MIRN586|hsa-mir-586	microRNA 586
MACS_peak_2258	chr10	50208390	50209352	+	54.25	NA	Intergenic	Intergenic	-15239	NR_036182	100422895		NR_036182		MIR4294	-	microRNA 4294
MACS_peak_15623	chr7	127828867	127829829	+	54.16	NA	Intergenic	Intergenic	-18577	NR_029596	406917		NR_029596		MIR129-1	MIR-129b|MIRN129-1	microRNA 129-1
MACS_peak_10396	chr21	9847283	9847996	+	53.6	NA	Intergenic	MSTA-int|LTR|ERVL-MaLR	21436	NR_037458	100500815		NR_037458		MIR3687	-	microRNA 3687
MACS_peak_7448	chr18	6370130	6370889	+	53.6	NA	intron (NM_173464, intron 1 of 19)	intron (NM_173464, intron 1 of 19)	3915	NR_036205	100422840		NR_036205		MIR4317	-	microRNA 4317
MACS_peak_9182	chr2	97453727	97454422	+	53.57	NA	intron (NM_020184, intron 1 of 6)	intron (NM_020184, intron 1 of 6)	-9941	NR_036074	100422928		NR_036074		MIR3127	-	microRNA 3127
MACS_peak_3253	chr11	72272569	72273355	+	53.55	NA	Intergenic	Intergenic	53212	NR_029603	406931		NR_029603		MIR139	MIRN139	microRNA 139
MACS_peak_3366	chr11	96042208	96042791	+	53.48	NA	intron (NM_032427, intron 1 of 4)	intron (NM_032427, intron 1 of 4)	-32103	NR_036125	100422991		NR_036125		MIR1260B	-	microRNA 1260b
MACS_peak_15953	chr7	157545386	157547047	+	53.45	NA	intron (NM_130843, intron 11 of 21)	intron (NM_130843, intron 11 of 21)	-179102	NR_029689	406945		NR_029689		MIR153-2	MIRN153-2	microRNA 153-2
MACS_peak_15342	chr7	95807187	95808028	+	53.35	NA	intron (NR_027662, intron 10 of 16)	intron (NR_027662, intron 10 of 16)	41461	NR_030322	693176		NR_030322		MIR591	MIRN591|hsa-mir-591	microRNA 591
MACS_peak_17446	chr9	140750831	140751416	+	53.31	NA	Intergenic	L1M2|LINE|L1	18252	NR_030333	693187		NR_030333		MIR602	MIRN602|hsa-mir-602	microRNA 602
MACS_peak_14708	chr7	25653597	25654100	+	53.26	NA	Intergenic	Intergenic	335758	NR_029597	406940		NR_029597		MIR148A	MIRN148|MIRN148A|hsa-mir-148	microRNA 148a
MACS_peak_12309	chr4	117474217	117474723	+	53.2	NA	Intergenic	L1PA13|LINE|L1	253589	NR_031737	100302290		NR_031737		MIR1973	hsa-mir-1973	microRNA 1973
MACS_peak_5829	chr16	2327871	2329435	+	53.17	NA	intron (NM_001089, intron 29 of 32)	intron (NM_001089, intron 29 of 32)	6905	NR_030636	100126328		NR_030636		MIR940	MIRN940|hsa-mir-940	microRNA 940
MACS_peak_17027	chr9	92684401	92685471	+	53.14	NA	Intergenic	(CA)n|Simple_repeat|Simple_repeat	100881	NR_036253	100422963		NR_036253		MIR4290	-	microRNA 4290
MACS_peak_15974	chr7	158309495	158310729	+	53.12	NA	intron (NM_130843, intron 1 of 21)	intron (NM_130843, intron 1 of 21)	15393	NR_030325	693180		NR_030325		MIR595	MIRN595|hsa-mir-595	microRNA 595
MACS_peak_14711	chr7	25926430	25927442	+	53.05	NA	Intergenic	Intergenic	62670	NR_029597	406940		NR_029597		MIR148A	MIRN148|MIRN148A|hsa-mir-148	microRNA 148a
MACS_peak_12310	chr4	117520385	117520939	+	53.05	NA	Intergenic	CpG	299781	NR_031737	100302290		NR_031737		MIR1973	hsa-mir-1973	microRNA 1973
MACS_peak_13109	chr5	118028447	118029105	+	52.92	NA	Intergenic	Intergenic	-281505	NR_036052	100302285		NR_036052		MIR1244-1	MIR1244|MIRN1244|hsa-mir-1244|hsa-mir-1244-1	microRNA 1244-1
MACS_peak_4797	chr14	27935701	27936462	+	52.92	NA	Intergenic	L1M3e|LINE|L1	558233	NR_036193	100423019		NR_036193		MIR4307	-	microRNA 4307
MACS_peak_14169	chr6	140505490	140506164	+	52.9	NA	Intergenic	L1PA16|LINE|L1	-20562	NR_037441	100500879		NR_037441		MIR3668	-	microRNA 3668
MACS_peak_17557	chrX	45491367	45492037	+	52.84	NA	Intergenic	Intergenic	113992	NR_029635	407006		NR_029635		MIR221	MIRN221|miRNA221|mir-221	microRNA 221
MACS_peak_17204	chr9	122861447	122861958	+	52.82	NA	Intergenic	MLT1H2|LTR|ERVL-MaLR	145626	NR_029604	406939		NR_029604		MIR147	MIRN147	microRNA 147
MACS_peak_16615	chr8	129053024	129053984	+	52.78	NA	intron (NR_003367, intron 6 of 8)	(TG)n|Simple_repeat|Simple_repeat	-7894	NR_031612	100302175		NR_031612		MIR1207	MIRN1207|hsa-mir-1207	microRNA 1207
MACS_peak_6736	chr17	35356838	35357430	+	52.73	NA	intron (NM_012138, intron 8 of 11)	L2a|LINE|L2	-33908	NR_036056	100422969		NR_036056		MIR2909	-	microRNA 2909
MACS_peak_15809	chr7	147873596	147874151	+	52.72	NA	intron (NM_014141, intron 18 of 23)	intron (NM_014141, intron 18 of 23)	247188	NR_036093	100422849		NR_036093		MIR548T	-	microRNA 548t
MACS_peak_16802	chr9	28839445	28840071	+	52.72	NA	Intergenic	MER52A|LTR|ERV1	23946	NR_030597	100126310		NR_030597		MIR876	MIRN876|hsa-mir-876	microRNA 876
MACS_peak_9401	chr2	134889094	134889700	+	52.62	NA	Intergenic	MLT1H|LTR|ERVL-MaLR	4701	NR_037450	100500878		NR_037450		MIR3679	-	microRNA 3679
MACS_peak_4526	chr13	54545955	54546549	+	52.57	NA	Intergenic	L1PB2|LINE|L1	339931	NR_031628	100302187		NR_031628		MIR1297	MIRN1297|hsa-mir-1297	microRNA 1297
MACS_peak_4623	chr13	98930317	98930934	+	52.57	NA	intron (NM_005766, intron 2 of 26)	(TG)n|Simple_repeat|Simple_repeat	69847	NR_036129	100422881		NR_036129		MIR3170	-	microRNA 3170
MACS_peak_5895	chr16	9499421	9500237	+	52.5	NA	Intergenic	(CATATA)n|Simple_repeat|Simple_repeat	171055	NR_036166	100422920		NR_036166		MIR548X	-	microRNA 548x
MACS_peak_2023	chr10	6205359	6206164	+	52.47	NA	intron (NM_001145443, intron 1 of 14)	CpG	11602	NR_036111	100422989		NR_036111		MIR3155	-	microRNA 3155
MACS_peak_4009	chr12	95227668	95228423	+	52.43	NA	promoter-TSS (NR_030171)	promoter-TSS (NR_030171)	-129	NR_030171	574449		NR_030171		MIR492	MIRN492|hsa-mir-492	microRNA 492
MACS_peak_13376	chr5	168350852	168351456	+	52.41	NA	intron (NM_003062, intron 4 of 35)	L2|LINE|L2	-155894	NR_029632	407001		NR_029632		MIR218-2	MIRN218-2|mir-218-2	microRNA 218-2
MACS_peak_12308	chr4	117398934	117399615	+	52.38	NA	Intergenic	MER52A|LTR|ERV1	178393	NR_031737	100302290		NR_031737		MIR1973	hsa-mir-1973	microRNA 1973
MACS_peak_15803	chr7	146828858	146829455	+	52.33	NA	intron (NM_014141, intron 7 of 23)	intron (NM_014141, intron 7 of 23)	246057	NR_031645	100313895		NR_031645		MIR548F4	MIR548F-4|MIRN548F4|hsa-mir-548f-4	microRNA 548f-4
MACS_peak_14244	chr6	158070385	158071677	+	52.22	NA	intron (NM_153746, intron 7 of 8)	intron (NM_153746, intron 7 of 8)	120867	NR_037463	100500899		NR_037463		MIR3692	-	microRNA 3692
MACS_peak_2999	chr11	43492590	43493107	+	52.22	NA	intron (NM_018259, intron 21 of 23)	intron (NM_018259, intron 21 of 23)	-88358	NR_031577	100313777		NR_031577		MIR670	hsa-mir-670	microRNA 670
MACS_peak_17622	chrX	63104849	63105448	+	52.17	NA	Intergenic	L1PA15|LINE|L1	-99181	NR_031567	100302115		NR_031567		MIR1468	MIRN1468|hsa-mir-1468	microRNA 1468
MACS_peak_17660	chrX	76177695	76178216	+	51.87	NA	Intergenic	L1PA15|LINE|L1	-38170	NR_029909	494333		NR_029909		MIR384	MIRN384|hsa-mir-384	microRNA 384
MACS_peak_7593	chr18	42792502	42793024	+	51.78	NA	Intergenic	Intergenic	-242632	NR_036203	100422829		NR_036203		MIR4319	-	microRNA 4319
MACS_peak_2729	chr10	131678199	131678811	+	51.75	NA	intron (NM_001005463, intron 6 of 15)	intron (NM_001005463, intron 6 of 15)	-36867	NR_036179	100422873		NR_036179		MIR4297	-	microRNA 4297
MACS_peak_265	chr1	23263032	23263635	+	51.62	NA	Intergenic	Intergenic	-73614	NR_036214	100422914		NR_036214		MIR4253	-	microRNA 4253
MACS_peak_9398	chr2	134732628	134733287	+	51.6	NA	Intergenic	Intergenic	-151739	NR_037450	100500878		NR_037450		MIR3679	-	microRNA 3679
MACS_peak_65	chr1	3062888	3063912	+	51.44	NA	intron (NM_022114, intron 1 of 16)	(TG)n|Simple_repeat|Simple_repeat	18861	NR_036215	100422968		NR_036215		MIR4251	-	microRNA 4251
MACS_peak_14651	chr7	19667802	19668328	+	51.43	NA	Intergenic	L1M1|LINE|L1	76994	NR_036101	100422967		NR_036101		MIR3146	-	microRNA 3146
MACS_peak_2728	chr10	131488558	131489378	+	51.32	NA	intron (NM_002412, intron 2 of 4)	intron (NM_002412, intron 2 of 4)	152670	NR_036179	100422873		NR_036179		MIR4297	-	microRNA 4297
MACS_peak_10099	chr20	26207670	26208166	+	51.2	NA	Intergenic	AluJr|SINE|Alu	-19004	NR_030386	724033		NR_030386		MIR663	MIRN663|hsa-mir-663	microRNA 663
MACS_peak_4527	chr13	55233988	55234518	+	51.09	NA	Intergenic	MER52A|LTR|ERV1	-348070	NR_031628	100302187		NR_031628		MIR1297	MIRN1297|hsa-mir-1297	microRNA 1297
MACS_peak_15955	chr7	157563821	157565577	+	51.09	NA	intron (NM_130843, intron 11 of 21)	(CA)n|Simple_repeat|Simple_repeat	-197585	NR_029689	406945		NR_029689		MIR153-2	MIRN153-2	microRNA 153-2
MACS_peak_2287	chr10	59242004	59242534	+	51.09	NA	Intergenic	Intergenic	-177950	NR_037490	100500834		NR_037490		MIR3924	-	microRNA 3924
MACS_peak_15714	chr7	136623124	136623749	+	51.05	NA	intron (NM_001006629, intron 1 of 1)	intron (NM_001006629, intron 1 of 1)	35522	NR_030165	574443		NR_030165		MIR490	MIRN490|hsa-mir-490	microRNA 490
MACS_peak_2259	chr10	50226746	50227341	+	51.03	NA	3' UTR (NM_001031746, exon 8 of 8)	3' UTR (NM_001031746, exon 8 of 8)	-33411	NR_036182	100422895		NR_036182		MIR4294	-	microRNA 4294
MACS_peak_5926	chr16	14484318	14485002	+	50.97	NA	Intergenic	Intergenic	81518	NR_029854	100126355		NR_029854		MIR365-1	MIRN365-1	microRNA 365-1
MACS_peak_17026	chr9	92527745	92528277	+	50.92	NA	Intergenic	Intergenic	257806	NR_036253	100422963		NR_036253		MIR4290	-	microRNA 4290
MACS_peak_17072	chr9	97845375	97846222	+	50.69	NA	intron (NM_032823, intron 14 of 14)	intron (NM_032823, intron 14 of 14)	-1692	NR_029664	407011		NR_029664		MIR23B	MIRN23B|hsa-mir-23b|miRNA23B	microRNA 23b
MACS_peak_14648	chr7	19496750	19497359	+	50.68	NA	Intergenic	L1PB4|LINE|L1	248005	NR_036101	100422967		NR_036101		MIR3146	-	microRNA 3146
MACS_peak_16524	chr8	100709304	100709922	+	50.67	NA	intron (NM_152564, intron 35 of 61)	intron (NM_152564, intron 35 of 61)	-160524	NR_030596	100126309		NR_030596		MIR875	MIRN875|hsa-mir-875	microRNA 875
MACS_peak_5325	chr15	34786407	34787090	+	50.51	NA	Intergenic	CpG	33824	NR_036050	100302160		NR_036050		MIR1233-1	MIR1233|MIRN1233|hsa-mir-1233|hsa-mir-1233-1	microRNA 1233-1
MACS_peak_17662	chrX	76380588	76381208	+	50.51	NA	Intergenic	L1PA13|LINE|L1	-241113	NR_029909	494333		NR_029909		MIR384	MIRN384|hsa-mir-384	microRNA 384
MACS_peak_3141	chr11	64174945	64175548	+	50.34	NA	Intergenic	(TG)n|Simple_repeat|Simple_repeat	39172	NR_031602	100302280		NR_031602		MIR1237	MIRN1237|hsa-mir-1237	microRNA 1237
MACS_peak_13546	chr6	5130310	5130918	+	50.33	NA	intron (NM_020408, intron 2 of 2)	intron (NM_020408, intron 2 of 2)	17942	NR_037462	100500900		NR_037462		MIR3691	-	microRNA 3691
MACS_peak_11332	chr3	75690092	75690882	+	50.27	NA	Intergenic	Intergenic	10573	NR_031714	100302212		NR_031714		MIR1324	MIRN1324|hsa-mir-1324	microRNA 1324
MACS_peak_5654	chr15	79494128	79494669	+	50.27	NA	Intergenic	LTR16C|LTR|ERVL	-7732	NR_029705	406960		NR_029705		MIR184	MIRN184|miR-184	microRNA 184
MACS_peak_4596	chr13	91080629	91081244	+	50.19	NA	Intergenic	MER52A|LTR|ERV1	197500	NR_030754	693207		NR_030754		MIR622	MIRN622|hsa-mir-622	microRNA 622
MACS_peak_13107	chr5	117369458	117369999	+	50.16	NA	Intergenic	LTR12C|LTR|ERV1	-940553	NR_036052	100302285		NR_036052		MIR1244-1	MIR1244|MIRN1244|hsa-mir-1244|hsa-mir-1244-1	microRNA 1244-1
MACS_peak_9901	chr2	241391241	241393028	+	50.14	NA	intron (NR_024014, intron 1 of 1)	CpG	-3284	NR_029702	406941		NR_029702		MIR149	MIRN149	microRNA 149
MACS_peak_3510	chr11	122031161	122031645	+	50.13	NA	intron (NR_024430, intron 2 of 3)	(TG)n|Simple_repeat|Simple_repeat	-8387	NR_029515	406892		NR_029515		MIR100	MIRN100|miR-100	microRNA 100
MACS_peak_17854	chrX	150282725	150283202	+	50.12	NA	Intergenic	L1PA13|LINE|L1	-53731	NR_036256	100422930		NR_036256		MIR4330	-	microRNA 4330
MACS_peak_10896	chr22	48394254	48395046	+	50.11	NA	Intergenic	Intergenic	-275526	NR_036172	100422916		NR_036172		MIR3201	-	microRNA 3201
MACS_peak_15807	chr7	147500541	147501267	+	50.11	NA	intron (NM_014141, intron 13 of 23)	LFSINE_Vert|SINE|SINE	-91467	NR_031644	100302159		NR_031644		MIR548F3	MIR548F-3|MIRN548F3|hsa-mir-548f-3	microRNA 548f-3
MACS_peak_8801	chr2	28398253	28398890	+	50.1	NA	intron (NM_199192, intron 7 of 12)	L1MA4A|LINE|L1	179337	NR_036230	100422965		NR_036230		MIR4263	-	microRNA 4263
MACS_peak_11520	chr3	128015269	128016067	+	50.09	NA	intron (NM_021937, intron 4 of 6)	intron (NM_021937, intron 4 of 6)	-65340	NR_031703	100302200		NR_031703		MIR1280	MIRN1280|hsa-mir-1280	microRNA 1280
MACS_peak_16610	chr8	128822033	128822630	+	50.06	NA	intron (NR_003367, intron 1 of 8)	intron (NR_003367, intron 1 of 8)	14123	NR_031609	100302185		NR_031609		MIR1204	hsa-mir-1204	microRNA 1204
MACS_peak_16923	chr9	73236902	73237564	+	50.06	NA	intron (NM_001007471, intron 13 of 24)	MLT1A0|LTR|ERVL-MaLR	187767	NR_029621	406987		NR_029621		MIR204	MIRN204|miRNA204	microRNA 204
MACS_peak_6737	chr17	35456213	35456914	+	50.06	NA	intron (NM_198839, intron 56 of 59)	G-rich|Low_complexity|Low_complexity	65521	NR_036056	100422969		NR_036056		MIR2909	-	microRNA 2909
