# Supplementary material for: APP intracellular domain acts as a transcriptional regulator of miR-663 suppressing neuronal differentiation
Source: Cell Death Dis. 2015 Feb 19;6(2):e1651–. doi: 10.1038/cddis.2015.10 (PMC4669786; doi:10.1038/cddis.2015.10)
Supplement: Supplementary Table 3 [file cddis201510x4.xls]

## Sheet: 工作表1
Table S3. List of the reported AICD target genes in the two ChIP-seq datasets.
From 1st dataset
PeakID	Chr	Start	End	Strand	Peak Score	Annotation	Distance to TSS	Nearest PromoterID	Entrez ID	Nearest Refseq	Gene Name	Reference Pubmed ID
12478	chr21	27423151	27423647	+	75.12	exon (NM_001204301, exon 5 of 17)	89309	NM_001136016	351	NM_000484	APP	15331662, 15331662
12479	chr21	27461934	27462735	+	61.53	exon (NM_001204301, exon 3 of 17)	50374	NM_001136016	351	NM_000484	APP	15331662, 15331662
12482	chr21	27542432	27543402	+	60.84	exon (NM_001204301, exon 1 of 17)	221	NM_001204302	351	NM_000484	APP	15331662, 15331662
12480	chr21	27484137	27484618	+	54.66	exon (NM_001204301, exon 2 of 17)	28331	NM_001136016	351	NM_000484	APP	15331662, 15331662
12483	chr21	27652944	27653503	+	53.49	Intergenic	-109777	NM_001136131	351	NM_000484	APP	15331662, 15331662
12481	chr21	27497085	27497628	+	53.16	intron (NM_001136131, intron 1 of 15)	15352	NM_001136016	351	NM_000484	APP	15331662, 15331662
17933	chr7	55000779	55001560	+	156.79	Intergenic	-85556	NM_201283	1956	NM_005228	EGFR	17556541
17934	chr7	55085911	55088199	+	146.97	exon (NM_201283, exon 1 of 10)	330	NM_005228	1956	NM_005228	EGFR	17556541
17941	chr7	55234083	55235485	+	89.83	intron (NM_005228, intron 15 of 27)	148059	NM_005228	1956	NM_005228	EGFR	17556541
17936	chr7	55145535	55147164	+	85.64	intron (NM_005228, intron 1 of 27)	59624	NM_005228	1956	NM_005228	EGFR	17556541
17940	chr7	55221454	55222319	+	66.79	intron (NM_005228, intron 7 of 27)	135161	NM_005228	1956	NM_005228	EGFR	17556541
17937	chr7	55179282	55180573	+	65.66	intron (NM_005228, intron 1 of 27)	93202	NM_005228	1956	NM_005228	EGFR	17556541
17932	chr7	54993457	54994298	+	58.59	Intergenic	-92848	NM_201283	1956	NM_005228	EGFR	17556541
17935	chr7	55100938	55101672	+	58.13	intron (NM_005228, intron 1 of 27)	14580	NM_005228	1956	NM_005228	EGFR	17556541
17939	chr7	55213834	55215207	+	57.8	intron (NM_005228, intron 4 of 27)	127795	NM_005228	1956	NM_005228	EGFR	17556541
17938	chr7	55192205	55193959	+	55.04	intron (NM_005228, intron 1 of 27)	106357	NM_005228	1956	NM_005228	EGFR	17556541
13660	chr3	119812642	119813540	+	145.7	5' UTR (NM_002093, exon 1 of 12)	173	NM_002093	2932	NM_001146156	GSK3B	12923068, 16230462
14074	chr3	193788096	193789706	+	115.76	Intergenic	-65030	NM_005524	3280	NM_005524	HES1	12011466, 16126912
14075	chr3	193821685	193822576	+	113.63	Intergenic	-31801	NM_005524	3280	NM_005524	HES1	12011466, 16126912
14077	chr3	193858250	193859857	+	77.87	Intergenic	5122	NM_005524	3280	NM_005524	HES1	12011466, 16126912
14076	chr3	193851420	193853326	+	75.18	Intergenic	-1558	NM_005524	3280	NM_005524	HES1	12011466, 16126912
4754	chr12	57521235	57522828	+	70.36	promoter-TSS (NM_002332)	-251	NM_002332	4035	NM_002332	LRP1	17920016
13877	chr3	154797197	154797991	+	119.97	promoter-TSS (NM_007287)	-111	NM_007287	4311	NM_000902	MME	15944124, 19057576
13876	chr3	154657595	154658327	+	73.95	Intergenic	-139475	NM_000902	4311	NM_000902	MME	15944124, 19057576
6681	chr15	63340119	63341259	+	84.99	promoter-TSS (NM_001018008)	53	NM_001018008	7168	NM_000366	TPM1	17093061
6680	chr15	63334007	63335345	+	76.82	promoter-TSS (NM_000366)	-162	NM_001018006	7168	NM_000366	TPM1	17093061
4222	chr11	117186128	117187249	+	63.33	5' UTR (NM_012104, exon 1 of 9)	284	NM_012104	23621	NM_012104	BACE1	15331662
20571	chr9	98278154	98278848	+	54.27	intron (NM_001083603, intron 1 of 23)	746	NM_001083602	5727	NM_000264	PTCH1	21266456
From 2nd dataset
PeakID	Chr	Start	End	Strand	Peak Score	Annotation	Distance to TSS	Nearest PromoterID	Entrez ID	Nearest Refseq	Gene Name	Reference Pubmed ID
2458	chr10	90712359	90713071	+	62.97	promoter-TSS (NM_001613)	-135	NM_001613	59	NM_001141945	ACTA2	17093061
2457	chr10	90711361	90712171	+	59.35	intron (NM_001141945, intron 1 of 8)	814	NM_001613	59	NM_001141945	ACTA2	17093061
10437	chr21	27394017	27394671	+	129.62	exon (NM_001204301, exon 6 of 17)	118364	NM_001136016	351	NM_000484	APP	15331662, 15331662
10441	chr21	27542388	27543666	+	121.18	5' UTR (NM_001204301, exon 1 of 17)	111	NM_001204302	351	NM_000484	APP	15331662, 15331662
10442	chr21	27652941	27653644	+	77.93	Intergenic	-109846	NM_001136131	351	NM_000484	APP	15331662, 15331662
10438	chr21	27423152	27423656	+	76.08	exon (NM_001204301, exon 5 of 17)	89304	NM_001136016	351	NM_000484	APP	15331662, 15331662
10440	chr21	27484117	27484621	+	71.27	exon (NM_001204301, exon 2 of 17)	28339	NM_001136016	351	NM_000484	APP	15331662, 15331662
10439	chr21	27461981	27462516	+	57.69	intron (NM_001204303, intron 3 of 14)	50460	NM_001136016	351	NM_000484	APP	15331662, 15331662
14998	chr7	55234457	55235611	+	94.19	intron (NM_005228, intron 15 of 27)	148309	NM_005228	1956	NM_005228	EGFR	17556541
14993	chr7	55000513	55001473	+	83.95	Intergenic	-85732	NM_201283	1956	NM_005228	EGFR	17556541
14996	chr7	55086128	55087984	+	75.7	exon (NM_201283, exon 1 of 10)	331	NM_005228	1956	NM_005228	EGFR	17556541
14997	chr7	55135377	55136048	+	70.29	intron (NM_005228, intron 1 of 27)	48987	NM_005228	1956	NM_005228	EGFR	17556541
14995	chr7	55058788	55059421	+	56.97	Intergenic	-27621	NM_201283	1956	NM_005228	EGFR	17556541
14994	chr7	55049275	55050008	+	52.75	Intergenic	-37084	NM_201283	1956	NM_005228	EGFR	17556541
11451	chr3	119812523	119813548	+	109.66	5' UTR (NM_002093, exon 1 of 12)	229	NM_002093	2932	NM_001146156	GSK3B	12923068, 16230462
11452	chr3	119858892	119859721	+	69.6	Intergenic	-46042	NM_001146156	2932	NM_001146156	GSK3B	12923068, 16230462
11787	chr3	193821552	193822535	+	98.77	Intergenic	-31888	NM_005524	3280	NM_005524	HES1	12011466, 16126912
11786	chr3	193787969	193789473	+	89.81	Intergenic	-65210	NM_005524	3280	NM_005524	HES1	12011466, 16126912
11789	chr3	193858846	193860066	+	80.44	Intergenic	5525	NM_005524	3280	NM_005524	HES1	12011466, 16126912
11788	chr3	193851392	193853111	+	70.03	Intergenic	-1680	NM_005524	3280	NM_005524	HES1	12011466, 16126912
11642	chr3	154606946	154607453	+	52.9	Intergenic	-190237	NM_000902	4311	NM_000902	MME	15944124, 19057576
299	chr1	26232000	26233581	+	256.37	promoter-TSS (NM_203401)	-146	NM_203401	3925	NM_001145454	STMN1	22902274
5498	chr15	63340099	63341209	+	78.73	promoter-TSS (NM_001018008)	18	NM_001018008	7168	NM_000366	TPM1	17093061
5497	chr15	63233156	63233933	+	65.21	Intergenic	-101294	NM_001018006	7168	NM_000366	TPM1	17093061
3455	chr11	117186064	117187315	+	125.23	5' UTR (NM_012104, exon 1 of 9)	283	NM_012104	23621	NM_012104	BACE1	15331662
17081	chr9	98329830	98330699	+	114.25	Intergenic	-51017	NM_001083603	5727	NM_000264	PTCH1	21266456
