# Supplementary material for: APP intracellular domain acts as a transcriptional regulator of miR-663 suppressing neuronal differentiation
Source: Cell Death Dis. 2015 Feb 19;6(2):e1651–. doi: 10.1038/cddis.2015.10 (PMC4669786; doi:10.1038/cddis.2015.10)
Supplement: Supplementary Table 4 [file cddis201510x5.xls]

## Sheet: 工作表2
Table S4. List of the target genes of the ChIP-seq miRNAs .
MicroRNA Name	StemLoopName	miR_Chr.	Gene Name	EntrezID	Pubmed ID
hsa-miR-99b*	hsa-mir-99b	19	FASN	2194	20497147
hsa-miR-99b*	hsa-mir-99b	19	TGFB1	7040	20949564
hsa-miR-99b*	hsa-mir-99b	19	CDH17	1015	21949343
hsa-miR-99b*	hsa-mir-99b	19	IGF1	3479	20497147
hsa-miR-99b*	hsa-mir-99b	19	FRAP1	2475	21212412
hsa-miR-99b*	hsa-mir-99b	19	DICER1	23405	21949343
hsa-miR-99b*	hsa-mir-99b	19	IL6	3569	20497147
hsa-miR-99b*	hsa-mir-99b	19	PSAT1	29968	21212412
hsa-miR-99b*	hsa-mir-99b	19	PECAM1	5175	21949343
hsa-miR-99b*	hsa-mir-99b	19	NFKB1	4790	20497147
hsa-miR-99b*	hsa-mir-99b	19	SMARCD1	6602	21212412
hsa-miR-99b*	hsa-mir-99b	19	RRBP1	6238	21949343
hsa-miR-99b*	hsa-mir-99b	19	FBXW7	55294	17637574
hsa-miR-99b*	hsa-mir-99b	19	RELB	5971	20497147
hsa-miR-99b*	hsa-mir-99b	19	SMARCA5	8467	21212412
hsa-miR-99b*	hsa-mir-99b	19	CDH17	1015	22232059
hsa-miR-99b*	hsa-mir-99b	19	SYNE1	23345	18258830
hsa-miR-99b*	hsa-mir-99b	19	IFNA1	3439	20497960
hsa-miR-99b*	hsa-mir-99b	19	HMGA2	8091	21213367
hsa-miR-99b*	hsa-mir-99b	19	DICER1	23405	22232059
hsa-miR-99b*	hsa-mir-99b	19	CREB1	1385	19074548
hsa-miR-99b*	hsa-mir-99b	19	PRDM1	639	20497960
hsa-miR-99b*	hsa-mir-99b	19	SMARCA5	8467	21213367
hsa-miR-99b*	hsa-mir-99b	19	PECAM1	5175	22232059
hsa-miR-99b*	hsa-mir-99b	19	AKT1	207	19074548
hsa-miR-99b*	hsa-mir-99b	19	CD40LG	959	20497960
hsa-miR-99b*	hsa-mir-99b	19	DICER1	23405	21646346
hsa-miR-99b*	hsa-mir-99b	19	FRAP1	2475	22425712
hsa-miR-99b*	hsa-mir-99b	19	JUN	3725	19074548
hsa-miR-99b*	hsa-mir-99b	19	DICER1	23405	20616003
hsa-miR-99b*	hsa-mir-99b	19	NDUFA2	4695	21646346
hsa-miR-99b*	hsa-mir-99b	19	IGF1R	3480	22425712
hsa-miR-99b*	hsa-mir-99b	19	CCND1	595	19074548
hsa-miR-99b*	hsa-mir-99b	19	PSMA7	5688	20616003
hsa-miR-99b*	hsa-mir-99b	19	TLR4	7099	21646346
hsa-miR-99b*	hsa-mir-99b	19	FRAP1	2475	23292834
hsa-miR-99b*	hsa-mir-99b	19	RAB22A	57403	20302635
hsa-miR-99b*	hsa-mir-99b	19	NFYC	4802	20889907
hsa-miR-99b*	hsa-mir-99b	19	CD80	941	21646346
hsa-miR-99b	hsa-mir-99b	19	CD40LG	959	20497960
hsa-miR-99b	hsa-mir-99b	19	DICER1	23405	21646346
hsa-miR-99b	hsa-mir-99b	19	AKT1	207	19074548
hsa-miR-99b	hsa-mir-99b	19	FRAP1	2475	22425712
hsa-miR-99b	hsa-mir-99b	19	DICER1	23405	20616003
hsa-miR-99b	hsa-mir-99b	19	NDUFA2	4695	21646346
hsa-miR-99b	hsa-mir-99b	19	JUN	3725	19074548
hsa-miR-99b	hsa-mir-99b	19	IGF1R	3480	22425712
hsa-miR-99b	hsa-mir-99b	19	PSMA7	5688	20616003
hsa-miR-99b	hsa-mir-99b	19	TLR4	7099	21646346
hsa-miR-99b	hsa-mir-99b	19	CCND1	595	19074548
hsa-miR-99b	hsa-mir-99b	19	FRAP1	2475	23292834
hsa-miR-99b	hsa-mir-99b	19	NFYC	4802	20889907
hsa-miR-99b	hsa-mir-99b	19	CD80	941	21646346
hsa-miR-99b	hsa-mir-99b	19	FASN	2194	20497147
hsa-miR-99b	hsa-mir-99b	19	TGFB1	7040	20949564
hsa-miR-99b	hsa-mir-99b	19	CDH17	1015	21949343
hsa-miR-99b	hsa-mir-99b	19	IGF1	3479	20497147
hsa-miR-99b	hsa-mir-99b	19	FRAP1	2475	21212412
hsa-miR-99b	hsa-mir-99b	19	DICER1	23405	21949343
hsa-miR-99b	hsa-mir-99b	19	IL6	3569	20497147
hsa-miR-99b	hsa-mir-99b	19	PSAT1	29968	21212412
hsa-miR-99b	hsa-mir-99b	19	PECAM1	5175	21949343
hsa-miR-99b	hsa-mir-99b	19	NFKB1	4790	20497147
hsa-miR-99b	hsa-mir-99b	19	SMARCD1	6602	21212412
hsa-miR-99b	hsa-mir-99b	19	RRBP1	6238	21949343
hsa-miR-99b	hsa-mir-99b	19	RELB	5971	20497147
hsa-miR-99b	hsa-mir-99b	19	SMARCA5	8467	21212412
hsa-miR-99b	hsa-mir-99b	19	FBXW7	55294	17637574
hsa-miR-99b	hsa-mir-99b	19	CDH17	1015	22232059
hsa-miR-99b	hsa-mir-99b	19	IFNA1	3439	20497960
hsa-miR-99b	hsa-mir-99b	19	HMGA2	8091	21213367
hsa-miR-99b	hsa-mir-99b	19	SYNE1	23345	18258830
hsa-miR-99b	hsa-mir-99b	19	DICER1	23405	22232059
hsa-miR-99b	hsa-mir-99b	19	PRDM1	639	20497960
hsa-miR-99b	hsa-mir-99b	19	SMARCA5	8467	21213367
hsa-miR-99b	hsa-mir-99b	19	CREB1	1385	19074548
hsa-miR-99b	hsa-mir-99b	19	PECAM1	5175	22232059
hsa-miR-9*	hsa-mir-9-1	1	NTRK1	4914	22747440
hsa-miR-9*	hsa-mir-9-1	1	DPF1	8193	19561591
hsa-miR-9*	hsa-mir-9-1	1	AKT1	207	19074725
hsa-miR-9*	hsa-mir-9-1	1	STMN1	3925	20362537
hsa-miR-9*	hsa-mir-9-1	1	TLR2	7097	19289835
hsa-miR-9*	hsa-mir-9-1	1	MYC	4609	20930934
hsa-miR-9*	hsa-mir-9-1	1	RET	5979	22747440
hsa-miR-9*	hsa-mir-9-1	1	ACTL6A	86	19561591
hsa-miR-9*	hsa-mir-9-1	1	PI3	5266	19074725
hsa-miR-9*	hsa-mir-9-1	1	HDAC5	10014	20519629
hsa-miR-9*	hsa-mir-9-1	1	TLR4	7099	19289835
hsa-miR-9*	hsa-mir-9-1	1	SOX2	6657	20947512
hsa-miR-9*	hsa-mir-9-1	1	BANF1	8815	19561591
hsa-miR-9*	hsa-mir-9-1	1	CD19	930	19074725
hsa-miR-9*	hsa-mir-9-1	1	HDAC9	9734	20519629
hsa-miR-9*	hsa-mir-9-1	1	HDAC9	9734	19521961
hsa-miR-9*	hsa-mir-9-1	1	LIN28	79727	20947512
hsa-miR-9*	hsa-mir-9-1	1	NFKB1	4790	19702828
hsa-miR-9*	hsa-mir-9-1	1	RCOR1	23186	19118166
hsa-miR-9*	hsa-mir-9-1	1	HDAC4	9759	20519629
hsa-miR-9*	hsa-mir-9-1	1	GRB2	2885	19531230
hsa-miR-9*	hsa-mir-9-1	1	BCL6	604	20966935
hsa-miR-9*	hsa-mir-9-1	1	DNMT1	1786	18314617
hsa-miR-9*	hsa-mir-9-1	1	NFKB1	4790	20102618
hsa-miR-9*	hsa-mir-9-1	1	BCL2	596	19118166
hsa-miR-9*	hsa-mir-9-1	1	CEBPA	1050	20806079
hsa-miR-9*	hsa-mir-9-1	1	RAB34	83871	19531230
hsa-miR-9*	hsa-mir-9-1	1	PRDM1	639	20966935
hsa-miR-9*	hsa-mir-9-1	1	CDKN2D	1032	18410378
hsa-miR-9*	hsa-mir-9-1	1	BRCA1	672	20167074
hsa-miR-9*	hsa-mir-9-1	1	REST	5978	19118166
hsa-miR-9*	hsa-mir-9-1	1	CEBPB	1051	20806079
hsa-miR-9*	hsa-mir-9-1	1	ACTL6B	51412	19561591
hsa-miR-9*	hsa-mir-9-1	1	RASSF1	11186	21060828
hsa-miR-9*	hsa-mir-9-1	1	CBX7	23492	18686603
hsa-miR-9*	hsa-mir-9-1	1	MYC	4609	20173740
hsa-miR-9*	hsa-mir-9-1	1	C1orf61	10485	19289835
hsa-miR-9*	hsa-mir-9-1	1	DDIT3	1649	20806079
hsa-miR-9*	hsa-mir-9-1	1	ATP8A2	51761	19561591
hsa-miR-9*	hsa-mir-9-1	1	APC	324	21060828
hsa-miR-9*	hsa-mir-9-1	1	ERBB2	2064	18973228
hsa-miR-9*	hsa-mir-9-1	1	MYCN	4613	20173740
hsa-miR-9*	hsa-mir-9-1	1	IFNG	3458	19289835
hsa-miR-9*	hsa-mir-9-1	1	HMOX1	3162	20806079
hsa-miR-9*	hsa-mir-9-1	1	FZR1	51343	21060828
hsa-miR-9*	hsa-mir-9-1	1	PHF10	55274	19561591
hsa-miR-9*	hsa-mir-9-1	1	MYC	4609	18973228
hsa-miR-9*	hsa-mir-9-1	1	FZR1	51343	20173740
hsa-miR-9*	hsa-mir-9-1	1	IL1B	3553	19289835
hsa-miR-9*	hsa-mir-9-1	1	ROS1	6098	20806079
hsa-miR-9*	hsa-mir-9-1	1	DNMT1	1786	21269386
hsa-miR-9*	hsa-mir-9-1	1	REST	5978	19561591
hsa-miR-9*	hsa-mir-9-1	1	NTRK3	4916	18973228
hsa-miR-9*	hsa-mir-9-1	1	VEGFA	7422	20173740
hsa-miR-9*	hsa-mir-9-1	1	MYD88	4615	19289835
hsa-miR-9*	hsa-mir-9-1	1	RPE	6120	20806079
hsa-miR-9*	hsa-mir-9-1	1	PDCD4	27250	22747440
hsa-miR-9*	hsa-mir-9-1	1	SMARCA1	6594	19561591
hsa-miR-9*	hsa-mir-9-1	1	EPHB2	2048	19074725
hsa-miR-9*	hsa-mir-9-1	1	CDH1	999	20173740
hsa-miR-9*	hsa-mir-9-1	1	NFKB1	4790	19289835
hsa-miR-9*	hsa-mir-9-1	1	E2F1	1869	20930934
hsa-miR-9	hsa-mir-9-1	1	HGF	3082	23296057
hsa-miR-9	hsa-mir-9-1	1	GHRHR	2692	18573151
hsa-miR-9	hsa-mir-9-1	1	CCNF	899	19956200
hsa-miR-9	hsa-mir-9-1	1	PTBP2	58155	21807765
hsa-miR-9	hsa-mir-9-1	1	IL1B	3553	19289835
hsa-miR-9	hsa-mir-9-1	1	ROS1	6098	20806079
hsa-miR-9	hsa-mir-9-1	1	TFRC	7037	22727464
hsa-miR-9	hsa-mir-9-1	1	NEUROD1	4760	18842901
hsa-miR-9	hsa-mir-9-1	1	NFKB1	4790	20102618
hsa-miR-9	hsa-mir-9-1	1	GYPE	2996	22244746
hsa-miR-9	hsa-mir-9-1	1	PDGFA	5154	19396864
hsa-miR-9	hsa-mir-9-1	1	FZR1	51343	21060828
hsa-miR-9	hsa-mir-9-1	1	FOXG1	2290	21368052
hsa-miR-9	hsa-mir-9-1	1	MMP13	4322	19008124
hsa-miR-9	hsa-mir-9-1	1	IGFALS	3483	20616011
hsa-miR-9	hsa-mir-9-1	1	COX8A	1351	22407237
hsa-miR-9	hsa-mir-9-1	1	RHD	6007	23000453
hsa-miR-9	hsa-mir-9-1	1	FMR1	2332	17379214
hsa-miR-9	hsa-mir-9-1	1	ETS1	2113	19956200
hsa-miR-9	hsa-mir-9-1	1	SYK	6850	23296057
hsa-miR-9	hsa-mir-9-1	1	CHRD	8646	18573151
hsa-miR-9	hsa-mir-9-1	1	CCNE2	9134	19956200
hsa-miR-9	hsa-mir-9-1	1	MET	4233	22082152
hsa-miR-9	hsa-mir-9-1	1	MYD88	4615	19289835
hsa-miR-9	hsa-mir-9-1	1	RPE	6120	20806079
hsa-miR-9	hsa-mir-9-1	1	PDXP	57026	22801550
hsa-miR-9	hsa-mir-9-1	1	TP73	7161	18842901
hsa-miR-9	hsa-mir-9-1	1	BRCA1	672	20167074
hsa-miR-9	hsa-mir-9-1	1	IGF1R	3480	22244746
hsa-miR-9	hsa-mir-9-1	1	MPI	4351	19406203
hsa-miR-9	hsa-mir-9-1	1	SLC22A3	6581	21109969
hsa-miR-9	hsa-mir-9-1	1	ATF6	22926	19956200
hsa-miR-9	hsa-mir-9-1	1	MEIS2	4212	21368052
hsa-miR-9	hsa-mir-9-1	1	RUNX1	861	19114653
hsa-miR-9	hsa-mir-9-1	1	STMN1	3925	20616011
hsa-miR-9	hsa-mir-9-1	1	DICER1	23405	22407237
hsa-miR-9	hsa-mir-9-1	1	EIF2C2	27161	23041308
hsa-miR-9	hsa-mir-9-1	1	ROS1	6098	17629564
hsa-miR-9	hsa-mir-9-1	1	MYC	4609	23364919
hsa-miR-9	hsa-mir-9-1	1	NOG	9241	18573151
hsa-miR-9	hsa-mir-9-1	1	KIF23	9493	19956200
hsa-miR-9	hsa-mir-9-1	1	TSPAN12	23554	22138609
hsa-miR-9	hsa-mir-9-1	1	NFKB1	4790	19289835
hsa-miR-9	hsa-mir-9-1	1	IFNG	3458	20857148
hsa-miR-9	hsa-mir-9-1	1	MMP9	4318	22825752
hsa-miR-9	hsa-mir-9-1	1	ERBB2	2064	18973228
hsa-miR-9	hsa-mir-9-1	1	MYC	4609	20173740
hsa-miR-9	hsa-mir-9-1	1	NELL1	4745	22244746
hsa-miR-9	hsa-mir-9-1	1	SOAT1	6646	16357340
hsa-miR-9	hsa-mir-9-1	1	REST	5978	19458943
hsa-miR-9	hsa-mir-9-1	1	SOX2	6657	21109969
hsa-miR-9	hsa-mir-9-1	1	EIF2C1	26523	19956200
hsa-miR-9	hsa-mir-9-1	1	PAX6	5080	21368052
hsa-miR-9	hsa-mir-9-1	1	RCOR1	23186	19118166
hsa-miR-9	hsa-mir-9-1	1	CREB1	1385	20624818
hsa-miR-9	hsa-mir-9-1	1	CISH	1154	22420006
hsa-miR-9	hsa-mir-9-1	1	FUT4	2526	23054963
hsa-miR-9	hsa-mir-9-1	1	NEUROG3	50674	18023200
hsa-miR-9	hsa-mir-9-1	1	MYCN	4613	23364919
hsa-miR-9	hsa-mir-9-1	1	ATN1	1822	18583325
hsa-miR-9	hsa-mir-9-1	1	CDC25A	993	19956200
hsa-miR-9	hsa-mir-9-1	1	CFH	3075	22138609
hsa-miR-9	hsa-mir-9-1	1	TLR2	7097	19289835
hsa-miR-9	hsa-mir-9-1	1	E2F1	1869	20930934
hsa-miR-9	hsa-mir-9-1	1	NFKB1	4790	22825752
hsa-miR-9	hsa-mir-9-1	1	MYC	4609	18973228
hsa-miR-9	hsa-mir-9-1	1	MYCN	4613	20173740
hsa-miR-9	hsa-mir-9-1	1	PAK3	5063	22244746
hsa-miR-9	hsa-mir-9-1	1	COL9A1	1297	16718610
hsa-miR-9	hsa-mir-9-1	1	HDAC9	9734	19521961
hsa-miR-9	hsa-mir-9-1	1	PROM1	8842	21109969
hsa-miR-9	hsa-mir-9-1	1	SYNE1	23345	18258830
hsa-miR-9	hsa-mir-9-1	1	PAK3	5063	19956200
hsa-miR-9	hsa-mir-9-1	1	NR2E1	7101	21368052
hsa-miR-9	hsa-mir-9-1	1	BCL2	596	19118166
hsa-miR-9	hsa-mir-9-1	1	REST	5978	20624818
hsa-miR-9	hsa-mir-9-1	1	IL8	3576	22524533
hsa-miR-9	hsa-mir-9-1	1	ITGB1	3688	23054963
hsa-miR-9	hsa-mir-9-1	1	PRDM1	639	18583325
hsa-miR-9	hsa-mir-9-1	1	EPHB2	2048	19958814
hsa-miR-9	hsa-mir-9-1	1	IL1B	3553	22138609
hsa-miR-9	hsa-mir-9-1	1	TLR4	7099	19289835
hsa-miR-9	hsa-mir-9-1	1	MYC	4609	20930934
hsa-miR-9	hsa-mir-9-1	1	VEGFA	7422	22825752
hsa-miR-9	hsa-mir-9-1	1	NTRK3	4916	18973228
hsa-miR-9	hsa-mir-9-1	1	FZR1	51343	20173740
hsa-miR-9	hsa-mir-9-1	1	MAP2K1	5604	22244746
hsa-miR-9	hsa-mir-9-1	1	TRPM3	80036	16736490
hsa-miR-9	hsa-mir-9-1	1	GRB2	2885	19531230
hsa-miR-9	hsa-mir-9-1	1	FGF8	2253	21238922
hsa-miR-9	hsa-mir-9-1	1	DNMT1	1786	18314617
hsa-miR-9	hsa-mir-9-1	1	ANLN	54443	19956200
hsa-miR-9	hsa-mir-9-1	1	SLC7A5	8140	21368052
hsa-miR-9	hsa-mir-9-1	1	REST	5978	19118166
hsa-miR-9	hsa-mir-9-1	1	SLC27A4	10999	20634564
hsa-miR-9	hsa-mir-9-1	1	MYD88	4615	22524533
hsa-miR-9	hsa-mir-9-1	1	HES1	3280	23134481
hsa-miR-9	hsa-mir-9-1	1	CBX7	23492	18686603
hsa-miR-9	hsa-mir-9-1	1	GRIA1	2890	19958814
hsa-miR-9	hsa-mir-9-1	1	NRGN	4900	22138609
hsa-miR-9	hsa-mir-9-1	1	CD46	4179	19330006
hsa-miR-9	hsa-mir-9-1	1	SOX2	6657	20947512
hsa-miR-9	hsa-mir-9-1	1	FABP7	2173	22836445
hsa-miR-9	hsa-mir-9-1	1	PMP22	5376	18987208
hsa-miR-9	hsa-mir-9-1	1	VEGFA	7422	20173740
hsa-miR-9	hsa-mir-9-1	1	RARA	5914	22244746
hsa-miR-9	hsa-mir-9-1	1	HRB	3267	16831872
hsa-miR-9	hsa-mir-9-1	1	RAB34	83871	19531230
hsa-miR-9	hsa-mir-9-1	1	TP53	7157	21238922
hsa-miR-9	hsa-mir-9-1	1	CDKN2D	1032	18410378
hsa-miR-9	hsa-mir-9-1	1	POU2F2	5452	19956200
hsa-miR-9	hsa-mir-9-1	1	STAT3	6774	21385897
hsa-miR-9	hsa-mir-9-1	1	KRAS	3845	19137007
hsa-miR-9	hsa-mir-9-1	1	SIRT1	23411	20634564
hsa-miR-9	hsa-mir-9-1	1	IL23A	51561	22524533
hsa-miR-9	hsa-mir-9-1	1	LIN28B	389421	23291449
hsa-miR-9	hsa-mir-9-1	1	CDK6	1021	18768788
hsa-miR-9	hsa-mir-9-1	1	GRIN2A	2903	19958814
hsa-miR-9	hsa-mir-9-1	1	DCX	1641	22171971
hsa-miR-9	hsa-mir-9-1	1	NR2E1	7101	19330006
hsa-miR-9	hsa-mir-9-1	1	LIN28	79727	20947512
hsa-miR-9	hsa-mir-9-1	1	DICER1	23405	22836445
hsa-miR-9	hsa-mir-9-1	1	PXMP2	5827	18987208
hsa-miR-9	hsa-mir-9-1	1	CDH1	999	20173740
hsa-miR-9	hsa-mir-9-1	1	ROBO1	6091	22244746
hsa-miR-9	hsa-mir-9-1	1	EDG6	8698	16831872
hsa-miR-9	hsa-mir-9-1	1	FZR1	51343	19572217
hsa-miR-9	hsa-mir-9-1	1	FOXP1	27086	21248104
hsa-miR-9	hsa-mir-9-1	1	BACE1	23621	18434550
hsa-miR-9	hsa-mir-9-1	1	BCL6	604	19956200
hsa-miR-9	hsa-mir-9-1	1	NELL1	4745	21503876
hsa-miR-9	hsa-mir-9-1	1	MAPK3	5595	19137007
hsa-miR-9	hsa-mir-9-1	1	CEBPA	1050	20806079
hsa-miR-9	hsa-mir-9-1	1	STAT6	6778	22524533
hsa-miR-9	hsa-mir-9-1	1	MYC	4609	23291449
hsa-miR-9	hsa-mir-9-1	1	E2F3	1871	18768788
hsa-miR-9	hsa-mir-9-1	1	GRIN2B	2904	19958814
hsa-miR-9	hsa-mir-9-1	1	GFAP	2670	22171971
hsa-miR-9	hsa-mir-9-1	1	CDKN2A	1029	19396864
hsa-miR-9	hsa-mir-9-1	1	BCL6	604	20966935
hsa-miR-9	hsa-mir-9-1	1	HGFAC	3083	22836445
hsa-miR-9	hsa-mir-9-1	1	DICER1	23405	18997113
hsa-miR-9	hsa-mir-9-1	1	MYC	4609	20173743
hsa-miR-9	hsa-mir-9-1	1	RUNX1	861	22244746
hsa-miR-9	hsa-mir-9-1	1	CREB1	1385	17002790
hsa-miR-9	hsa-mir-9-1	1	CDH1	999	19572217
hsa-miR-9	hsa-mir-9-1	1	SIRT1	23411	21288303
hsa-miR-9	hsa-mir-9-1	1	DICER1	23405	18442408
hsa-miR-9	hsa-mir-9-1	1	WEE1	7465	19956200
hsa-miR-9	hsa-mir-9-1	1	PDGFRB	5159	21684288
hsa-miR-9	hsa-mir-9-1	1	REST	5978	19137007
hsa-miR-9	hsa-mir-9-1	1	CEBPB	1051	20806079
hsa-miR-9	hsa-mir-9-1	1	SOCS2	8835	22524533
hsa-miR-9	hsa-mir-9-1	1	LIN28	79727	23291449
hsa-miR-9	hsa-mir-9-1	1	MYC	4609	18768788
hsa-miR-9	hsa-mir-9-1	1	MAPK3	5595	19958814
hsa-miR-9	hsa-mir-9-1	1	S100B	6285	22171971
hsa-miR-9	hsa-mir-9-1	1	HGF	3082	19396864
hsa-miR-9	hsa-mir-9-1	1	PRDM1	639	20966935
hsa-miR-9	hsa-mir-9-1	1	NOTCH1	4851	22836445
hsa-miR-9	hsa-mir-9-1	1	NPAT	4863	18997113
hsa-miR-9	hsa-mir-9-1	1	MET	4233	20309880
hsa-miR-9	hsa-mir-9-1	1	UNC5C	8633	22244746
hsa-miR-9	hsa-mir-9-1	1	ZNF828	283489	17002790
hsa-miR-9	hsa-mir-9-1	1	NFKB1	4790	19702828
hsa-miR-9	hsa-mir-9-1	1	GSX2	170825	21368052
hsa-miR-9	hsa-mir-9-1	1	DICER1	23405	23296057
hsa-miR-9	hsa-mir-9-1	1	RNASEN	29102	18442408
hsa-miR-9	hsa-mir-9-1	1	CDC14A	8556	19956200
hsa-miR-9	hsa-mir-9-1	1	MYC	4609	21803762
hsa-miR-9	hsa-mir-9-1	1	C1orf61	10485	19289835
hsa-miR-9	hsa-mir-9-1	1	DDIT3	1649	20806079
hsa-miR-9	hsa-mir-9-1	1	ARC	23237	22687940
hsa-miR-9	hsa-mir-9-1	1	TGIF2	60436	18768788
hsa-miR-9	hsa-mir-9-1	1	BDNF	627	19958814
hsa-miR-9	hsa-mir-9-1	1	DCC	1630	22244746
hsa-miR-9	hsa-mir-9-1	1	JUN	3725	19396864
hsa-miR-9	hsa-mir-9-1	1	RASSF1	11186	21060828
hsa-miR-9	hsa-mir-9-1	1	ELSPBP1	64100	18997113
hsa-miR-9	hsa-mir-9-1	1	CCND1	595	20309880
hsa-miR-9	hsa-mir-9-1	1	SIRT1	23411	22364258
hsa-miR-9	hsa-mir-9-1	1	FOXP2	93986	22874921
hsa-miR-9	hsa-mir-9-1	1	REST	5978	17002790
hsa-miR-9	hsa-mir-9-1	1	CDKN1A	1026	19956200
hsa-miR-9	hsa-mir-9-1	1	ELAVL2	1993	21368052
hsa-miR-9	hsa-mir-9-1	1	RNASEN	29102	23296057
hsa-miR-9	hsa-mir-9-1	1	COMP	1311	18573151
hsa-miR-9	hsa-mir-9-1	1	CCNE1	898	19956200
hsa-miR-9	hsa-mir-9-1	1	HRSP12	10247	21807765
hsa-miR-9	hsa-mir-9-1	1	IFNG	3458	19289835
hsa-miR-9	hsa-mir-9-1	1	HMOX1	3162	20806079
hsa-miR-9	hsa-mir-9-1	1	CDKN2D	1032	22727464
hsa-miR-9	hsa-mir-9-1	1	FOXG1	2290	18842901
hsa-miR-9	hsa-mir-9-1	1	FOXO1	2308	20028871
hsa-miR-9	hsa-mir-9-1	1	EPHA3	2042	22244746
hsa-miR-9	hsa-mir-9-1	1	NF2	4771	19396864
hsa-miR-9	hsa-mir-9-1	1	APC	324	21060828
hsa-miR-9	hsa-mir-9-1	1	IL1B	3553	19008124
hsa-miR-9	hsa-mir-9-1	1	STMN1	3925	20362537
hsa-miR-9	hsa-mir-9-1	1	ODZ1	10178	22407237
hsa-miR-9	hsa-mir-9-1	1	SRF	6722	22907787
hsa-miR-9	hsa-mir-9-1	1	FOXG1	2290	17260156
hsa-miR-9	hsa-mir-9-1	1	CHEK1	1111	19956200
hsa-miR-9	hsa-mir-9-1	1	ELAVL1	1994	21368052
hsa-miR-891a	hsa-mir-891a	X	PITX2	5308	22909992
hsa-miR-766	hsa-mir-766	X	HIST1H2AE	3012	20969724
hsa-miR-766	hsa-mir-766	X	HIST1H2BB	3018	20969724
hsa-miR-766	hsa-mir-766	X	HSF1	3297	20969724
hsa-miR-760	hsa-mir-760	1	TP53	7157	23137536
hsa-miR-760	hsa-mir-760	1	E2F1	1869	20348243
hsa-miR-760	hsa-mir-760	1	ESR1	2099	20348243
hsa-miR-760	hsa-mir-760	1	SMAD3	4088	20348243
hsa-miR-760	hsa-mir-760	1	MYB	4602	20348243
hsa-miR-760	hsa-mir-760	1	RARA	5914	20348243
hsa-miR-760	hsa-mir-760	1	RXRA	6256	20348243
hsa-miR-760	hsa-mir-760	1	GTF2IRD1	9569	20348243
hsa-miR-760	hsa-mir-760	1	CDKN1A	1026	23137536
hsa-miR-760	hsa-mir-760	1	CSNK2A1	1457	23137536
hsa-miR-760	hsa-mir-760	1	ROS1	6098	23137536
hsa-miR-708*	hsa-mir-708	11	FOXO3	2309	21926415
hsa-miR-708*	hsa-mir-708	11	JAK2	3717	20445018
hsa-miR-708*	hsa-mir-708	11	MPL	4352	20445018
hsa-miR-708*	hsa-mir-708	11	SOAT1	6646	20445018
hsa-miR-708*	hsa-mir-708	11	STAT5A	6776	20445018
hsa-miR-708*	hsa-mir-708	11	DNAI1	27019	21294859
hsa-miR-708*	hsa-mir-708	11	HNF4A	3172	21294859
hsa-miR-708*	hsa-mir-708	11	AQP1	358	21854740
hsa-miR-708*	hsa-mir-708	11	E2F1	1869	21926415
hsa-miR-708	hsa-mir-708	11	E2F1	1869	21926415
hsa-miR-708	hsa-mir-708	11	FOXO3	2309	21926415
hsa-miR-708	hsa-mir-708	11	JAK2	3717	20445018
hsa-miR-708	hsa-mir-708	11	MPL	4352	20445018
hsa-miR-708	hsa-mir-708	11	SOAT1	6646	20445018
hsa-miR-708	hsa-mir-708	11	STAT5A	6776	20445018
hsa-miR-708	hsa-mir-708	11	DNAI1	27019	21294859
hsa-miR-708	hsa-mir-708	11	HNF4A	3172	21294859
hsa-miR-708	hsa-mir-708	11	AQP1	358	21854740
hsa-miR-663	hsa-mir-663	20	DICER1	23405	16505370
hsa-miR-663	hsa-mir-663	20	PTEN	5728	20637737
hsa-miR-663	hsa-mir-663	20	DNMT1	1786	18314617
hsa-miR-663	hsa-mir-663	20	TGFB1	7040	20637737
hsa-miR-663	hsa-mir-663	20	ELA2	1991	19022373
hsa-miR-663	hsa-mir-663	20	TGFBR1	7046	20637737
hsa-miR-663	hsa-mir-663	20	SUFU	51684	19022373
hsa-miR-663	hsa-mir-663	20	TGFBR2	7048	20637737
hsa-miR-663	hsa-mir-663	20	RNASEN	29102	20423455
hsa-miR-663	hsa-mir-663	20	FOSB	2354	21917534
hsa-miR-663	hsa-mir-663	20	CCND1	595	20514450
hsa-miR-663	hsa-mir-663	20	JUND	3727	21917534
hsa-miR-663	hsa-mir-663	20	RNASEH2A	10535	20622002
hsa-miR-663	hsa-mir-663	20	GADD45B	4616	21917534
hsa-miR-663	hsa-mir-663	20	FOS	2353	20622002
hsa-miR-663	hsa-mir-663	20	DNMT1	1786	22295894
hsa-miR-663	hsa-mir-663	20	JUND	3727	20622002
hsa-miR-663	hsa-mir-663	20	RAPGEF5	9771	22295894
hsa-miR-663	hsa-mir-663	20	DICER1	23405	20637737
hsa-miR-663	hsa-mir-663	20	VEGFA	7422	22776647
hsa-miR-663	hsa-mir-663	20	PDCD4	27250	20637737
hsa-miR-656	hsa-mir-656	14	DICER1	23405	16505370
hsa-miR-653	hsa-mir-653	7	DICER1	23405	16505370
hsa-miR-648	hsa-mir-648	22	DICER1	23405	16505370
hsa-miR-648	hsa-mir-648	22	CD4	920	22231906
hsa-miR-648	hsa-mir-648	22	CD8A	925	22231906
hsa-miR-638	hsa-mir-638	19	PIK3CA	5290	21303527
hsa-miR-638	hsa-mir-638	19	PHB2	11331	22048643
hsa-miR-638	hsa-mir-638	19	BRCA1	672	22048643
hsa-miR-638	hsa-mir-638	19	DNMT1	1786	22295894
hsa-miR-638	hsa-mir-638	19	RAPGEF5	9771	22295894
hsa-miR-638	hsa-mir-638	19	COL11A2	1302	23293055
hsa-miR-638	hsa-mir-638	19	VEGFA	7422	23293055
hsa-miR-638	hsa-mir-638	19	TBX1	6899	23313053
hsa-miR-638	hsa-mir-638	19	DICER1	23405	16505370
hsa-miR-638	hsa-mir-638	19	SSSCA1	10534	21303527
hsa-miR-638	hsa-mir-638	19	AKT1	207	21303527
hsa-miR-635	hsa-mir-635	17	DICER1	23405	16505370
hsa-miR-629*	hsa-mir-629	15	DICER1	23405	16505370
hsa-miR-629*	hsa-mir-629	15	SOAT1	6646	23199328
hsa-miR-629*	hsa-mir-629	15	STAT1	6772	23199328
hsa-miR-629*	hsa-mir-629	15	API5	8539	23199328
hsa-miR-629*	hsa-mir-629	15	ARCN1	372	23338559
hsa-miR-629	hsa-mir-629	15	ARCN1	372	23338559
hsa-miR-629	hsa-mir-629	15	DICER1	23405	16505370
hsa-miR-629	hsa-mir-629	15	SOAT1	6646	23199328
hsa-miR-629	hsa-mir-629	15	STAT1	6772	23199328
hsa-miR-629	hsa-mir-629	15	API5	8539	23199328
hsa-miR-623	hsa-mir-623	13	DICER1	23405	16505370
hsa-miR-622	hsa-mir-622	13	DICER1	23405	16505370
hsa-miR-622	hsa-mir-622	13	C9orf127	51754	20859756
hsa-miR-622	hsa-mir-622	13	MAPK8	5599	20859756
hsa-miR-620	hsa-mir-620	12	DICER1	23405	16505370
hsa-miR-612	hsa-mir-612	11	CDKN1A	1026	20417621
hsa-miR-612	hsa-mir-612	11	TP53	7157	20417621
hsa-miR-612	hsa-mir-612	11	DICER1	23405	16505370
hsa-miR-601	hsa-mir-601	9	DICER1	23405	16505370
hsa-miR-601	hsa-mir-601	9	FASN	2194	19889580
hsa-miR-601	hsa-mir-601	9	NFKB1	4790	19889580
hsa-miR-599	hsa-mir-599	8	DICER1	23405	16505370
hsa-miR-598	hsa-mir-598	8	DICER1	23405	16505370
hsa-miR-597	hsa-mir-597	8	DICER1	23405	16505370
hsa-miR-595	hsa-mir-595	7	CDKN2A	1029	19396864
hsa-miR-595	hsa-mir-595	7	HGF	3082	19396864
hsa-miR-595	hsa-mir-595	7	JUN	3725	19396864
hsa-miR-595	hsa-mir-595	7	NF2	4771	19396864
hsa-miR-595	hsa-mir-595	7	PDGFA	5154	19396864
hsa-miR-595	hsa-mir-595	7	ELF4	2000	22894925
hsa-miR-595	hsa-mir-595	7	CCND1	595	22894925
hsa-miR-595	hsa-mir-595	7	CCL7	6354	22894925
hsa-miR-595	hsa-mir-595	7	DYRK2	8445	22894925
hsa-miR-595	hsa-mir-595	7	SOCS3	9021	22894925
hsa-miR-595	hsa-mir-595	7	DICER1	23405	16505370
hsa-miR-593*	hsa-mir-593	7	DICER1	23405	16505370
hsa-miR-593*	hsa-mir-593	7	PLK1	5347	21170987
hsa-miR-593	hsa-mir-593	7	DICER1	23405	16505370
hsa-miR-592	hsa-mir-592	7	DICER1	23405	16505370
hsa-miR-592	hsa-mir-592	7	CCND1	595	22362728
hsa-miR-591	hsa-mir-591	7	DICER1	23405	16505370
hsa-miR-589*	hsa-mir-589	7	DICER1	23405	16505370
hsa-miR-589*	hsa-mir-589	7	HLA-G	3135	19664672
hsa-miR-589	hsa-mir-589	7	DICER1	23405	16505370
hsa-miR-586	hsa-mir-586	6	DICER1	23405	16505370
hsa-miR-586	hsa-mir-586	6	SUPT3H	8464	19259136
hsa-miR-586	hsa-mir-586	6	RUNX2	860	19259136
hsa-miR-586	hsa-mir-586	6	DSPP	1834	21687927
hsa-miR-581	hsa-mir-581	5	DICER1	23405	16505370
hsa-miR-577	hsa-mir-577	4	DICER1	23405	16505370
hsa-miR-575	hsa-mir-575	4	DICER1	23405	16505370
hsa-miR-575	hsa-mir-575	4	ELA2	1991	19022373
hsa-miR-575	hsa-mir-575	4	SUFU	51684	19022373
hsa-miR-574-5p	hsa-mir-574	4	COL19A1	1310	21104817
hsa-miR-574-5p	hsa-mir-574	4	CALB1	793	21363966
hsa-miR-574-5p	hsa-mir-574	4	COL1A1	1277	21268075
hsa-miR-574-5p	hsa-mir-574	4	FOSB	2354	21917534
hsa-miR-574-5p	hsa-mir-574	4	COL3A1	1281	21268075
hsa-miR-574-5p	hsa-mir-574	4	JUND	3727	21917534
hsa-miR-574-5p	hsa-mir-574	4	COL4A1	1282	21268075
hsa-miR-574-5p	hsa-mir-574	4	GADD45B	4616	21917534
hsa-miR-574-5p	hsa-mir-574	4	COL4A5	1287	21268075
hsa-miR-574-5p	hsa-mir-574	4	DICER1	23405	16505370
hsa-miR-574-5p	hsa-mir-574	4	COL11A2	1302	21268075
hsa-miR-574-5p	hsa-mir-574	4	COL1A1	1277	21104817
hsa-miR-574-5p	hsa-mir-574	4	COL19A1	1310	21268075
hsa-miR-574-5p	hsa-mir-574	4	COL3A1	1281	21104817
hsa-miR-574-5p	hsa-mir-574	4	ENAM	10117	21363966
hsa-miR-574-5p	hsa-mir-574	4	COL4A1	1282	21104817
hsa-miR-574-5p	hsa-mir-574	4	EZH2	2146	21363966
hsa-miR-574-5p	hsa-mir-574	4	COL4A5	1287	21104817
hsa-miR-574-5p	hsa-mir-574	4	AMELX	265	21363966
hsa-miR-574-5p	hsa-mir-574	4	COL11A2	1302	21104817
hsa-miR-574-5p	hsa-mir-574	4	PRNP	5621	21363966
hsa-miR-574-3p	hsa-mir-574	4	MESDC1	59274	22179486
hsa-miR-574-3p	hsa-mir-574	4	DICER1	23405	16505370
hsa-miR-574-3p	hsa-mir-574	4	CDKN2A	1029	20483645
hsa-miR-574-3p	hsa-mir-574	4	IGF2BP3	10643	20483645
hsa-miR-574-3p	hsa-mir-574	4	IGF2R	3482	20483645
hsa-miR-574-3p	hsa-mir-574	4	AFP	174	20815808
hsa-miR-574-3p	hsa-mir-574	4	SLC17A5	26503	20815808
hsa-miR-573	hsa-mir-573	4	DICER1	23405	16505370
hsa-miR-548a-5p	hsa-mir-548a-3	8	DICER1	23405	16505370
hsa-miR-548a-5p	hsa-mir-548a-3	8	EP300	2033	21057533
hsa-miR-548a-5p	hsa-mir-548a-3	8	LRP1B	53353	21057533
hsa-miR-548a-3p	hsa-mir-548a-2	6	DICER1	23405	16505370
hsa-miR-548a-3p	hsa-mir-548a-1	6	DICER1	23405	16505370
hsa-miR-548a-3p	hsa-mir-548a-3	8	DICER1	23405	16505370
hsa-miR-505*	hsa-mir-505	X	CDKN2A	1029	20923760
hsa-miR-505*	hsa-mir-505	X	CDKN2D	1032	20923760
hsa-miR-505*	hsa-mir-505	X	C5orf41	153222	20923760
hsa-miR-505*	hsa-mir-505	X	ELF4	2000	20923760
hsa-miR-505*	hsa-mir-505	X	ARSF	416	20923760
hsa-miR-505*	hsa-mir-505	X	SFRS1	6426	20923760
hsa-miR-505*	hsa-mir-505	X	TP53	7157	20923760
hsa-miR-505	hsa-mir-505	X	ELF4	2000	20923760
hsa-miR-505	hsa-mir-505	X	ARSF	416	20923760
hsa-miR-505	hsa-mir-505	X	SFRS1	6426	20923760
hsa-miR-505	hsa-mir-505	X	TP53	7157	20923760
hsa-miR-505	hsa-mir-505	X	CDKN2A	1029	20923760
hsa-miR-505	hsa-mir-505	X	CDKN2D	1032	20923760
hsa-miR-505	hsa-mir-505	X	C5orf41	153222	20923760
hsa-miR-490-5p	hsa-mir-490	7	NBN	4683	18230126
hsa-miR-490-3p	hsa-mir-490	7	NBN	4683	18230126
hsa-miR-490-3p	hsa-mir-490	7	EWSR1	2130	21960059
hsa-miR-483-5p	hsa-mir-483	11	BBC3	27113	20388800
hsa-miR-483-5p	hsa-mir-483	11	CCND1	595	20621999
hsa-miR-483-5p	hsa-mir-483	11	SOCS3	9021	21146586
hsa-miR-483-5p	hsa-mir-483	11	WDR20	91833	21367285
hsa-miR-483-5p	hsa-mir-483	11	SRF	6722	21893058
hsa-miR-483-5p	hsa-mir-483	11	NOS2A	4843	19213952
hsa-miR-483-5p	hsa-mir-483	11	CCND1	595	22362728
hsa-miR-483-5p	hsa-mir-483	11	NOS3	4846	19213952
hsa-miR-483-5p	hsa-mir-483	11	MAPK3	5595	22465663
hsa-miR-483-5p	hsa-mir-483	11	MCF2L	23263	19958507
hsa-miR-483-5p	hsa-mir-483	11	SOAT1	6646	23199328
hsa-miR-483-5p	hsa-mir-483	11	MYC	4609	19958507
hsa-miR-483-5p	hsa-mir-483	11	STAT1	6772	23199328
hsa-miR-483-5p	hsa-mir-483	11	MZF1	7593	19958507
hsa-miR-483-5p	hsa-mir-483	11	API5	8539	23199328
hsa-miR-483-5p	hsa-mir-483	11	RUNX1	861	19958507
hsa-miR-483-5p	hsa-mir-483	11	ARCN1	372	23338559
hsa-miR-483-3p	hsa-mir-483	11	NOS2A	4843	19213952
hsa-miR-483-3p	hsa-mir-483	11	BBC3	27113	20388800
hsa-miR-483-3p	hsa-mir-483	11	NOS3	4846	19213952
hsa-miR-483-3p	hsa-mir-483	11	SMAD4	4089	21112326
hsa-miR-483-3p	hsa-mir-483	11	CDKN2A	1029	19396864
hsa-miR-483-3p	hsa-mir-483	11	WDR20	91833	21367285
hsa-miR-483-3p	hsa-mir-483	11	HGF	3082	19396864
hsa-miR-483-3p	hsa-mir-483	11	CCND1	595	22362728
hsa-miR-483-3p	hsa-mir-483	11	JUN	3725	19396864
hsa-miR-483-3p	hsa-mir-483	11	NF2	4771	19396864
hsa-miR-483-3p	hsa-mir-483	11	PDGFA	5154	19396864
hsa-miR-483-3p	hsa-mir-483	11	MCF2L	23263	19958507
hsa-miR-483-3p	hsa-mir-483	11	MYC	4609	19958507
hsa-miR-483-3p	hsa-mir-483	11	MZF1	7593	19958507
hsa-miR-483-3p	hsa-mir-483	11	RUNX1	861	19958507
hsa-miR-384	hsa-mir-384	0	MTPN	136319	15538371
hsa-miR-384	hsa-mir-384	0	CFTR	1080	21689072
hsa-miR-384	hsa-mir-384	0	SLC12A2	6558	21689072
hsa-miR-383	hsa-mir-383	8	MYC	4609	22593182
hsa-miR-383	hsa-mir-383	8	MTPN	136319	15538371
hsa-miR-383	hsa-mir-383	8	RBMS1	5937	22593182
hsa-miR-383	hsa-mir-383	8	SYNE1	23345	18258830
hsa-miR-383	hsa-mir-383	8	CDK2	1017	21368870
hsa-miR-383	hsa-mir-383	8	CDK4	1019	21368870
hsa-miR-383	hsa-mir-383	8	CDKN1A	1026	21368870
hsa-miR-383	hsa-mir-383	8	IRF1	3659	21368870
hsa-miR-383	hsa-mir-383	8	RB1	5925	21368870
hsa-miR-383	hsa-mir-383	8	CCND1	595	21368870
hsa-miR-383	hsa-mir-383	8	SGCZ	137868	22593182
hsa-miR-383	hsa-mir-383	8	NR5A1	2516	22593182
hsa-miR-379*	hsa-mir-379	14	HGF	3082	19396864
hsa-miR-379*	hsa-mir-379	14	JUN	3725	19396864
hsa-miR-379*	hsa-mir-379	14	NF2	4771	19396864
hsa-miR-379*	hsa-mir-379	14	PDGFA	5154	19396864
hsa-miR-379*	hsa-mir-379	14	MAS1	4142	20371173
hsa-miR-379*	hsa-mir-379	14	MDM4	4194	20371173
hsa-miR-379*	hsa-mir-379	14	ABCC1	4363	20371173
hsa-miR-379*	hsa-mir-379	14	MSH3	4437	20371173
hsa-miR-379*	hsa-mir-379	14	ABCC2	1244	21540293
hsa-miR-379*	hsa-mir-379	14	MTPN	136319	15538371
hsa-miR-379*	hsa-mir-379	14	ATP8A2	51761	21540293
hsa-miR-379*	hsa-mir-379	14	CDKN2A	1029	19396864
hsa-miR-379*	hsa-mir-379	14	NR1I2	8856	21540293
hsa-miR-379	hsa-mir-379	14	NF2	4771	19396864
hsa-miR-379	hsa-mir-379	14	PDGFA	5154	19396864
hsa-miR-379	hsa-mir-379	14	MAS1	4142	20371173
hsa-miR-379	hsa-mir-379	14	MDM4	4194	20371173
hsa-miR-379	hsa-mir-379	14	ABCC1	4363	20371173
hsa-miR-379	hsa-mir-379	14	MSH3	4437	20371173
hsa-miR-379	hsa-mir-379	14	ABCC2	1244	21540293
hsa-miR-379	hsa-mir-379	14	MTPN	136319	15538371
hsa-miR-379	hsa-mir-379	14	ATP8A2	51761	21540293
hsa-miR-379	hsa-mir-379	14	CDKN2A	1029	19396864
hsa-miR-379	hsa-mir-379	14	NR1I2	8856	21540293
hsa-miR-379	hsa-mir-379	14	HGF	3082	19396864
hsa-miR-379	hsa-mir-379	14	JUN	3725	19396864
hsa-miR-365	hsa-mir-365-1	16	CREB1	1385	19074548
hsa-miR-365	hsa-mir-365-2	17	HMGA2	8091	22185756
hsa-miR-365	hsa-mir-365-1	16	BCL2	596	22072615
hsa-miR-365	hsa-mir-365-2	17	SDC1	6382	19883314
hsa-miR-365	hsa-mir-365-1	16	AKT1	207	19074548
hsa-miR-365	hsa-mir-365-1	16	TGFB1	7040	22185756
hsa-miR-365	hsa-mir-365-2	17	C9orf127	51754	20859756
hsa-miR-365	hsa-mir-365-1	16	JUN	3725	19074548
hsa-miR-365	hsa-mir-365-1	16	NKX2-1	7080	22185756
hsa-miR-365	hsa-mir-365-2	17	MAPK8	5599	20859756
hsa-miR-365	hsa-mir-365-1	16	CCND1	595	19074548
hsa-miR-365	hsa-mir-365-1	16	HMGA2	8091	22185756
hsa-miR-365	hsa-mir-365-2	17	EPHB2	2048	21518763
hsa-miR-365	hsa-mir-365-1	16	SDC1	6382	19883314
hsa-miR-365	hsa-mir-365-2	17	COX8A	1351	18812439
hsa-miR-365	hsa-mir-365-2	17	IL6	3569	21518763
hsa-miR-365	hsa-mir-365-1	16	C9orf127	51754	20859756
hsa-miR-365	hsa-mir-365-2	17	CREB1	1385	19074548
hsa-miR-365	hsa-mir-365-2	17	MYB	4602	21737779
hsa-miR-365	hsa-mir-365-1	16	MAPK8	5599	20859756
hsa-miR-365	hsa-mir-365-2	17	AKT1	207	19074548
hsa-miR-365	hsa-mir-365-2	17	MYBL2	4605	21737779
hsa-miR-365	hsa-mir-365-1	16	EPHB2	2048	21518763
hsa-miR-365	hsa-mir-365-2	17	JUN	3725	19074548
hsa-miR-365	hsa-mir-365-2	17	BCL2	596	22072615
hsa-miR-365	hsa-mir-365-1	16	IL6	3569	21518763
hsa-miR-365	hsa-mir-365-2	17	CCND1	595	19074548
hsa-miR-365	hsa-mir-365-2	17	TGFB1	7040	22185756
hsa-miR-365	hsa-mir-365-1	16	MYB	4602	21737779
hsa-miR-365	hsa-mir-365-2	17	ARL2BP	23568	19144710
hsa-miR-365	hsa-mir-365-1	16	COX8A	1351	18812439
hsa-miR-365	hsa-mir-365-2	17	NKX2-1	7080	22185756
hsa-miR-365	hsa-mir-365-1	16	MYBL2	4605	21737779
hsa-miR-365	hsa-mir-365-2	17	NPC1	4864	19144710
hsa-miR-346	hsa-mir-346	10	ACVR1	90	16822819
hsa-miR-346	hsa-mir-346	10	NFKB1	4790	19878981
hsa-miR-346	hsa-mir-346	10	DPT	1805	22052531
hsa-miR-346	hsa-mir-346	10	DICER1	23405	19011087
hsa-miR-346	hsa-mir-346	10	SRC	6714	19878981
hsa-miR-346	hsa-mir-346	10	RNASEN	29102	19011087
hsa-miR-346	hsa-mir-346	10	STAT3	6774	19878981
hsa-miR-346	hsa-mir-346	10	LIF	3976	19011087
hsa-miR-346	hsa-mir-346	10	LIN28	79727	19878981
hsa-miR-346	hsa-mir-346	10	GRID1	2894	19264453
hsa-miR-346	hsa-mir-346	10	NRIP1	8204	19878981
hsa-miR-346	hsa-mir-346	10	IL18	3606	19342689
hsa-miR-346	hsa-mir-346	10	NFYC	4802	20889907
hsa-miR-346	hsa-mir-346	10	BTK	695	19342689
hsa-miR-346	hsa-mir-346	10	NXF1	10482	22002058
hsa-miR-346	hsa-mir-346	10	CDKN2D	1032	19780716
hsa-miR-346	hsa-mir-346	10	GRID1	2894	22002058
hsa-miR-346	hsa-mir-346	10	AMACR	23600	19780716
hsa-miR-346	hsa-mir-346	10	HLA-E	3133	22002058
hsa-miR-346	hsa-mir-346	10	TSPAN3	10099	16822819
hsa-miR-346	hsa-mir-346	10	NRIP1	8204	19780716
hsa-miR-346	hsa-mir-346	10	TAP1	6890	22002058
hsa-miR-346	hsa-mir-346	10	EFEMP2	30008	16822819
hsa-miR-346	hsa-mir-346	10	IL6	3569	19878981
hsa-miR-346	hsa-mir-346	10	XBP1	7494	22002058
hsa-miR-339-5p	hsa-mir-339	7	NFYC	4802	20889907
hsa-miR-339-5p	hsa-mir-339	7	NELL1	4745	22244746
hsa-miR-339-5p	hsa-mir-339	7	COX8A	1351	20932331
hsa-miR-339-5p	hsa-mir-339	7	PAK3	5063	22244746
hsa-miR-339-5p	hsa-mir-339	7	HTR2C	3358	21168126
hsa-miR-339-5p	hsa-mir-339	7	MAP2K1	5604	22244746
hsa-miR-339-5p	hsa-mir-339	7	POMC	5443	21168126
hsa-miR-339-5p	hsa-mir-339	7	RARA	5914	22244746
hsa-miR-339-5p	hsa-mir-339	7	RGS2	5997	21168126
hsa-miR-339-5p	hsa-mir-339	7	ROBO1	6091	22244746
hsa-miR-339-5p	hsa-mir-339	7	BDNF	627	21168126
hsa-miR-339-5p	hsa-mir-339	7	RUNX1	861	22244746
hsa-miR-339-5p	hsa-mir-339	7	JAK2	3717	17976518
hsa-miR-339-5p	hsa-mir-339	7	CCKBR	887	21168126
hsa-miR-339-5p	hsa-mir-339	7	UNC5C	8633	22244746
hsa-miR-339-5p	hsa-mir-339	7	ELA2	1991	19022373
hsa-miR-339-5p	hsa-mir-339	7	DCC	1630	22244746
hsa-miR-339-5p	hsa-mir-339	7	G6PC	2538	22833655
hsa-miR-339-5p	hsa-mir-339	7	SUFU	51684	19022373
hsa-miR-339-5p	hsa-mir-339	7	EPHA3	2042	22244746
hsa-miR-339-5p	hsa-mir-339	7	DICER1	23405	19520829
hsa-miR-339-5p	hsa-mir-339	7	GYPE	2996	22244746
hsa-miR-339-5p	hsa-mir-339	7	ICAM1	3383	19520829
hsa-miR-339-5p	hsa-mir-339	7	IGF1R	3480	22244746
hsa-miR-339-3p	hsa-mir-339	7	DICER1	23405	19520829
hsa-miR-339-3p	hsa-mir-339	7	ICAM1	3383	19520829
hsa-miR-339-3p	hsa-mir-339	7	NFYC	4802	20889907
hsa-miR-339-3p	hsa-mir-339	7	HTR2C	3358	21168126
hsa-miR-339-3p	hsa-mir-339	7	POMC	5443	21168126
hsa-miR-339-3p	hsa-mir-339	7	RGS2	5997	21168126
hsa-miR-339-3p	hsa-mir-339	7	BDNF	627	21168126
hsa-miR-339-3p	hsa-mir-339	7	CCKBR	887	21168126
hsa-miR-339-3p	hsa-mir-339	7	JAK2	3717	17976518
hsa-miR-339-3p	hsa-mir-339	7	ELA2	1991	19022373
hsa-miR-339-3p	hsa-mir-339	7	SUFU	51684	19022373
hsa-miR-326	hsa-mir-326	11	SMOX	54498	20216554
hsa-miR-326	hsa-mir-326	11	RC3H1	149041	22043014
hsa-miR-326	hsa-mir-326	11	PTEN	5728	20216554
hsa-miR-326	hsa-mir-326	11	IL10	3586	22043014
hsa-miR-326	hsa-mir-326	11	GLI1	2735	18756266
hsa-miR-326	hsa-mir-326	11	SMO	6608	20216554
hsa-miR-326	hsa-mir-326	11	IL17A	3605	22043014
hsa-miR-326	hsa-mir-326	11	ETS1	2113	19838199
hsa-miR-326	hsa-mir-326	11	TP53	7157	20216554
hsa-miR-326	hsa-mir-326	11	IL17D	53342	22043014
hsa-miR-326	hsa-mir-326	11	IL17A	3605	19838199
hsa-miR-326	hsa-mir-326	11	TP63	8626	20216554
hsa-miR-326	hsa-mir-326	11	COX8A	1351	23292865
hsa-miR-326	hsa-mir-326	11	ABCC1	4363	19883630
hsa-miR-326	hsa-mir-326	11	ACVR2A	92	20216554
hsa-miR-326	hsa-mir-326	11	ABCG2	9429	19883630
hsa-miR-326	hsa-mir-326	11	APRT	353	20667897
hsa-miR-326	hsa-mir-326	11	CD47	961	19952055
hsa-miR-326	hsa-mir-326	11	ATP8A2	51761	20667897
hsa-miR-326	hsa-mir-326	11	GLI1	2735	20216554
hsa-miR-326	hsa-mir-326	11	PKM2	5315	20667897
hsa-miR-326	hsa-mir-326	11	KRAS	3845	20216554
hsa-miR-326	hsa-mir-326	11	NFYC	4802	20889907
hsa-miR-326	hsa-mir-326	11	NRAS	4893	20216554
hsa-miR-326	hsa-mir-326	11	CD47	961	21151203
hsa-miR-320d	hsa-mir-320d-1	13	WNT2	7472	21130073
hsa-miR-320d	hsa-mir-320d-1	13	TFRC	7037	18523662
hsa-miR-320d	hsa-mir-320d-2	X	TP53	7157	19096009
hsa-miR-320d	hsa-mir-320d-1	13	ITCH	83737	19096009
hsa-miR-320d	hsa-mir-320d-2	X	SLC22A3	6581	21130073
hsa-miR-320d	hsa-mir-320d-1	13	PROM1	8842	21130073
hsa-miR-320d	hsa-mir-320d-1	13	COX8A	1351	18812439
hsa-miR-320d	hsa-mir-320d-2	X	TP73	7161	19096009
hsa-miR-320d	hsa-mir-320d-1	13	RCOR1	23186	19118166
hsa-miR-320d	hsa-mir-320d-2	X	WNT2	7472	21130073
hsa-miR-320d	hsa-mir-320d-2	X	TFRC	7037	18523662
hsa-miR-320d	hsa-mir-320d-1	13	EZH2	2146	18852463
hsa-miR-320d	hsa-mir-320d-2	X	ITCH	83737	19096009
hsa-miR-320d	hsa-mir-320d-1	13	BCL2	596	19118166
hsa-miR-320d	hsa-mir-320d-2	X	PROM1	8842	21130073
hsa-miR-320d	hsa-mir-320d-2	X	COX8A	1351	18812439
hsa-miR-320d	hsa-mir-320d-1	13	EIF2C1	26523	18852463
hsa-miR-320d	hsa-mir-320d-2	X	RCOR1	23186	19118166
hsa-miR-320d	hsa-mir-320d-1	13	REST	5978	19118166
hsa-miR-320d	hsa-mir-320d-2	X	EZH2	2146	18852463
hsa-miR-320d	hsa-mir-320d-1	13	LIN9	286826	18852463
hsa-miR-320d	hsa-mir-320d-2	X	BCL2	596	19118166
hsa-miR-320d	hsa-mir-320d-1	13	TFRC	7037	19135902
hsa-miR-320d	hsa-mir-320d-2	X	EIF2C1	26523	18852463
hsa-miR-320d	hsa-mir-320d-1	13	POLR3D	661	18852463
hsa-miR-320d	hsa-mir-320d-2	X	REST	5978	19118166
hsa-miR-320d	hsa-mir-320d-1	13	HSPB6	126393	19380620
hsa-miR-320d	hsa-mir-320d-2	X	LIN9	286826	18852463
hsa-miR-320d	hsa-mir-320d-1	13	E2F1	1869	19096009
hsa-miR-320d	hsa-mir-320d-2	X	TFRC	7037	19135902
hsa-miR-320d	hsa-mir-320d-1	13	COX8A	1351	20508945
hsa-miR-320d	hsa-mir-320d-2	X	POLR3D	661	18852463
hsa-miR-320d	hsa-mir-320d-1	13	BBC3	27113	19096009
hsa-miR-320d	hsa-mir-320d-2	X	HSPB6	126393	19380620
hsa-miR-320d	hsa-mir-320d-1	13	MYC	4609	21130073
hsa-miR-320d	hsa-mir-320d-2	X	E2F1	1869	19096009
hsa-miR-320d	hsa-mir-320d-1	13	MCL1	4170	19096009
hsa-miR-320d	hsa-mir-320d-2	X	COX8A	1351	20508945
hsa-miR-320d	hsa-mir-320d-1	13	NOTCH1	4851	21130073
hsa-miR-320d	hsa-mir-320d-2	X	BBC3	27113	19096009
hsa-miR-320d	hsa-mir-320d-1	13	TP53	7157	19096009
hsa-miR-320d	hsa-mir-320d-2	X	MYC	4609	21130073
hsa-miR-320d	hsa-mir-320d-1	13	SLC22A3	6581	21130073
hsa-miR-320d	hsa-mir-320d-2	X	MCL1	4170	19096009
hsa-miR-320d	hsa-mir-320d-1	13	TP73	7161	19096009
hsa-miR-320d	hsa-mir-320d-2	X	NOTCH1	4851	21130073
hsa-miR-320b	hsa-mir-320b-2	1	LIN9	286826	18852463
hsa-miR-320b	hsa-mir-320b-2	1	TFRC	7037	19135902
hsa-miR-320b	hsa-mir-320b-1	1	TP53	7157	19096009
hsa-miR-320b	hsa-mir-320b-2	1	POLR3D	661	18852463
hsa-miR-320b	hsa-mir-320b-2	1	HSPB6	126393	19380620
hsa-miR-320b	hsa-mir-320b-1	1	TP73	7161	19096009
hsa-miR-320b	hsa-mir-320b-2	1	E2F1	1869	19096009
hsa-miR-320b	hsa-mir-320b-1	1	TFRC	7037	18523662
hsa-miR-320b	hsa-mir-320b-2	1	COX8A	1351	20508945
hsa-miR-320b	hsa-mir-320b-1	1	ITCH	83737	19096009
hsa-miR-320b	hsa-mir-320b-2	1	BBC3	27113	19096009
hsa-miR-320b	hsa-mir-320b-1	1	COX8A	1351	18812439
hsa-miR-320b	hsa-mir-320b-1	1	RCOR1	23186	19118166
hsa-miR-320b	hsa-mir-320b-2	1	MCL1	4170	19096009
hsa-miR-320b	hsa-mir-320b-1	1	EZH2	2146	18852463
hsa-miR-320b	hsa-mir-320b-1	1	BCL2	596	19118166
hsa-miR-320b	hsa-mir-320b-2	1	TP53	7157	19096009
hsa-miR-320b	hsa-mir-320b-1	1	EIF2C1	26523	18852463
hsa-miR-320b	hsa-mir-320b-1	1	REST	5978	19118166
hsa-miR-320b	hsa-mir-320b-2	1	TP73	7161	19096009
hsa-miR-320b	hsa-mir-320b-1	1	LIN9	286826	18852463
hsa-miR-320b	hsa-mir-320b-1	1	TFRC	7037	19135902
hsa-miR-320b	hsa-mir-320b-2	1	TFRC	7037	18523662
hsa-miR-320b	hsa-mir-320b-2	1	ITCH	83737	19096009
hsa-miR-320b	hsa-mir-320b-1	1	POLR3D	661	18852463
hsa-miR-320b	hsa-mir-320b-1	1	HSPB6	126393	19380620
hsa-miR-320b	hsa-mir-320b-2	1	COX8A	1351	18812439
hsa-miR-320b	hsa-mir-320b-2	1	RCOR1	23186	19118166
hsa-miR-320b	hsa-mir-320b-1	1	E2F1	1869	19096009
hsa-miR-320b	hsa-mir-320b-1	1	COX8A	1351	20508945
hsa-miR-320b	hsa-mir-320b-2	1	EZH2	2146	18852463
hsa-miR-320b	hsa-mir-320b-2	1	BCL2	596	19118166
hsa-miR-320b	hsa-mir-320b-1	1	BBC3	27113	19096009
hsa-miR-320b	hsa-mir-320b-2	1	EIF2C1	26523	18852463
hsa-miR-320b	hsa-mir-320b-2	1	REST	5978	19118166
hsa-miR-320b	hsa-mir-320b-1	1	MCL1	4170	19096009
hsa-miR-31*	hsa-mir-31	9	TXNIP	10628	22417692
hsa-miR-31*	hsa-mir-31	9	TIMP2	7077	21293479
hsa-miR-31*	hsa-mir-31	9	CXCL5	6374	23233723
hsa-miR-31*	hsa-mir-31	9	PPP2R4	5524	20237410
hsa-miR-31*	hsa-mir-31	9	ITGA5	3678	20530680
hsa-miR-31*	hsa-mir-31	9	NANS	54187	22854067
hsa-miR-31*	hsa-mir-31	9	JAK2	3717	17976522
hsa-miR-31*	hsa-mir-31	9	SP7	121340	19795981
hsa-miR-31*	hsa-mir-31	9	MET	4233	21537871
hsa-miR-31*	hsa-mir-31	9	DKK1	22943	21048943
hsa-miR-31*	hsa-mir-31	9	CASP4	837	22959936
hsa-miR-31*	hsa-mir-31	9	FGFR3	2261	19127597
hsa-miR-31*	hsa-mir-31	9	CDKN2D	1032	20081371
hsa-miR-31*	hsa-mir-31	9	RC3H1	149041	22043014
hsa-miR-31*	hsa-mir-31	9	ETS1	2113	20427269
hsa-miR-31*	hsa-mir-31	9	LATS2	26524	22417692
hsa-miR-31*	hsa-mir-31	9	VSNL1	7447	21293479
hsa-miR-31*	hsa-mir-31	9	STK40	83931	23233723
hsa-miR-31*	hsa-mir-31	9	RHOA	387	20530680
hsa-miR-31*	hsa-mir-31	9	FASN	2194	22959936
hsa-miR-31*	hsa-mir-31	9	MYB	4602	17976522
hsa-miR-31*	hsa-mir-31	9	IBSP	3381	19795981
hsa-miR-31*	hsa-mir-31	9	RET	5979	21537871
hsa-miR-31*	hsa-mir-31	9	SFRP1	6422	21048943
hsa-miR-31*	hsa-mir-31	9	CD36	948	22959936
hsa-miR-31*	hsa-mir-31	9	PTEN	5728	19175831
hsa-miR-31*	hsa-mir-31	9	HIF1A	3091	20145132
hsa-miR-31*	hsa-mir-31	9	IL10	3586	22043014
hsa-miR-31*	hsa-mir-31	9	FOXP3	50943	20427269
hsa-miR-31*	hsa-mir-31	9	FRAP1	2475	22425712
hsa-miR-31*	hsa-mir-31	9	BCL2L2	599	21368878
hsa-miR-31*	hsa-mir-31	9	RHOBTB1	9886	23258531
hsa-miR-31*	hsa-mir-31	9	RDX	5962	20530680
hsa-miR-31*	hsa-mir-31	9	FOS	2353	22959936
hsa-miR-31*	hsa-mir-31	9	PRB1	5542	17976522
hsa-miR-31*	hsa-mir-31	9	MID1	4281	19795981
hsa-miR-31*	hsa-mir-31	9	BRAF	673	21537871
hsa-miR-31*	hsa-mir-31	9	SFRP4	6424	21048943
hsa-miR-31*	hsa-mir-31	9	CCND1	595	22959945
hsa-miR-31*	hsa-mir-31	9	ODZ1	10178	19242066
hsa-miR-31*	hsa-mir-31	9	HIF1AN	55662	20145132
hsa-miR-31*	hsa-mir-31	9	IL17A	3605	22043014
hsa-miR-31*	hsa-mir-31	9	CD4	920	20427269
hsa-miR-31*	hsa-mir-31	9	IGF1R	3480	22425712
hsa-miR-31*	hsa-mir-31	9	BMPER	168667	21416501
hsa-miR-31*	hsa-mir-31	9	ISL1	3670	23270756
hsa-miR-31*	hsa-mir-31	9	BIN3	55909	20795863
hsa-miR-31*	hsa-mir-31	9	IL6	3569	22959936
hsa-miR-31*	hsa-mir-31	9	HMGA2	8091	17976522
hsa-miR-31*	hsa-mir-31	9	BGLAP	632	19795981
hsa-miR-31*	hsa-mir-31	9	KRAS	3845	21543894
hsa-miR-31*	hsa-mir-31	9	WASF3	10810	21105030
hsa-miR-31*	hsa-mir-31	9	MYD88	4615	23166298
hsa-miR-31*	hsa-mir-31	9	FOXP3	50943	19408243
hsa-miR-31*	hsa-mir-31	9	CASR	846	20145132
hsa-miR-31*	hsa-mir-31	9	IL17D	53342	22043014
hsa-miR-31*	hsa-mir-31	9	PPP6C	5537	20463022
hsa-miR-31*	hsa-mir-31	9	TIAM1	7074	22469921
hsa-miR-31*	hsa-mir-31	9	FGF2	2247	21416501
hsa-miR-31*	hsa-mir-31	9	TIAM1	7074	20826792
hsa-miR-31*	hsa-mir-31	9	IL10	3586	22959936
hsa-miR-31*	hsa-mir-31	9	MYC	4609	18451220
hsa-miR-31*	hsa-mir-31	9	RUNX2	860	19795981
hsa-miR-31*	hsa-mir-31	9	RNASEN	29102	21590768
hsa-miR-31*	hsa-mir-31	9	CCT4	10575	21293479
hsa-miR-31*	hsa-mir-31	9	SHH	6469	23166298
hsa-miR-31*	hsa-mir-31	9	RHOA	387	19524507
hsa-miR-31*	hsa-mir-31	9	HRSP12	10247	20179198
hsa-miR-31*	hsa-mir-31	9	HGD	3081	22302717
hsa-miR-31*	hsa-mir-31	9	CCL16	6360	20479124
hsa-miR-31*	hsa-mir-31	9	PDCD4	27250	22689922
hsa-miR-31*	hsa-mir-31	9	CAMTA1	23261	21416501
hsa-miR-31*	hsa-mir-31	9	NFYC	4802	20889907
hsa-miR-31*	hsa-mir-31	9	LYZ	4069	22959936
hsa-miR-31*	hsa-mir-31	9	STMN1	3925	18555017
hsa-miR-31*	hsa-mir-31	9	E2F3	1871	19864316
hsa-miR-31*	hsa-mir-31	9	EMP1	2012	21658006
hsa-miR-31*	hsa-mir-31	9	JAG1	182	21293479
hsa-miR-31*	hsa-mir-31	9	TLR2	7097	23166298
hsa-miR-31*	hsa-mir-31	9	COX8A	1351	19676045
hsa-miR-31*	hsa-mir-31	9	CDKN2A	1029	20179198
hsa-miR-31*	hsa-mir-31	9	COL1A1	1277	22307526
hsa-miR-31*	hsa-mir-31	9	COX8A	1351	20508945
hsa-miR-31*	hsa-mir-31	9	PPP2R2A	5520	22689922
hsa-miR-31*	hsa-mir-31	9	ITGB1	3688	21416501
hsa-miR-31*	hsa-mir-31	9	SATB2	23314	20980827
hsa-miR-31*	hsa-mir-31	9	GPAM	57678	22959936
hsa-miR-31*	hsa-mir-31	9	COX8A	1351	18812439
hsa-miR-31*	hsa-mir-31	9	RHOA	387	19875476
hsa-miR-31*	hsa-mir-31	9	CNKSR2	22866	21658006
hsa-miR-31*	hsa-mir-31	9	ERCC4	2072	21293479
hsa-miR-31*	hsa-mir-31	9	TLR4	7099	23166298
hsa-miR-31*	hsa-mir-31	9	CDKN2B	1030	19687264
hsa-miR-31*	hsa-mir-31	9	E2F2	1870	20179198
hsa-miR-31*	hsa-mir-31	9	SAMD3	154075	22307526
hsa-miR-31*	hsa-mir-31	9	DLX3	1747	20522784
hsa-miR-31*	hsa-mir-31	9	SLC6A8	6535	22706599
hsa-miR-31*	hsa-mir-31	9	CXCL12	6387	21416501
hsa-miR-31*	hsa-mir-31	9	TBX1	6899	20980827
hsa-miR-31*	hsa-mir-31	9	SCD	6319	22959936
hsa-miR-31*	hsa-mir-31	9	FOS	2353	18971265
hsa-miR-31*	hsa-mir-31	9	ICAM1	3383	19949084
hsa-miR-31*	hsa-mir-31	9	RGS4	5999	21658006
hsa-miR-31*	hsa-mir-31	9	MCM2	4171	21293479
hsa-miR-31*	hsa-mir-31	9	CXCL1	2919	23233723
hsa-miR-31*	hsa-mir-31	9	TP53	7157	20179198
hsa-miR-31*	hsa-mir-31	9	SMAD3	4088	22307526
hsa-miR-31*	hsa-mir-31	9	BAMBI	25805	20522784
hsa-miR-31*	hsa-mir-31	9	IL2	3558	22736314
hsa-miR-31*	hsa-mir-31	9	MTAP	4507	19687264
hsa-miR-31*	hsa-mir-31	9	RUNX2	860	21416501
hsa-miR-31*	hsa-mir-31	9	WIF1	11197	21048943
hsa-miR-31*	hsa-mir-31	9	SOD2	6648	22959936
hsa-miR-31*	hsa-mir-31	9	KRT15	3866	18971265
hsa-miR-31*	hsa-mir-31	9	SELE	6401	19949084
hsa-miR-31*	hsa-mir-31	9	COX8A	1351	21882196
hsa-miR-31*	hsa-mir-31	9	BAX	581	21293479
hsa-miR-31*	hsa-mir-31	9	IL1B	3553	23233723
hsa-miR-31*	hsa-mir-31	9	LATS2	26524	20237410
hsa-miR-31*	hsa-mir-31	9	SMAD7	4092	22307526
hsa-miR-31*	hsa-mir-31	9	KRT16	3868	20522784
hsa-miR-31*	hsa-mir-31	9	RHOA	387	22736314
hsa-miR-31*	hsa-mir-31	9	PGGT1B	5229	19687264
hsa-miR-31*	hsa-mir-31	9	CBFB	865	21416501
hsa-miR-31*	hsa-mir-31	9	DACT3	147906	21048943
hsa-miR-31*	hsa-mir-31	9	TLR4	7099	22959936
hsa-miR-31*	hsa-mir-31	9	PDLIM7	9260	18971265
hsa-miR-31*	hsa-mir-31	9	TNF	7124	19949084
hsa-miR-31*	hsa-mir-31	9	EPHB2	2048	22020941
hsa-miR-31*	hsa-mir-31	9	TIAL1	7073	21293479
hsa-miR-31*	hsa-mir-31	9	IL8	3576	23233723
hsa-miR-31*	hsa-mir-31	9	PPP2R2A	5520	20237410
hsa-miR-31*	hsa-mir-31	9	MIA	8190	22344632
hsa-miR-31*	hsa-mir-31	9	KRT17	3872	20522784
hsa-miR-31*	hsa-mir-31	9	RHOA	387	22854067
hsa-miR-31*	hsa-mir-31	9	HBEGF	1839	17976522
hsa-miR-31*	hsa-mir-31	9	TRIM36	55521	19687264
hsa-miR-31*	hsa-mir-31	9	CD44	960	21416501
hsa-miR-31*	hsa-mir-31	9	DCN	1634	21048943
hsa-miR-31*	hsa-mir-31	9	TNF	7124	22959936
hsa-miR-31*	hsa-mir-31	9	PRKD1	5587	19102782
hsa-miR-31*	hsa-mir-31	9	CDKN2A	1029	20081371
hsa-miR-31*	hsa-mir-31	9	LATS2	26524	22020941
hsa-miR-31	hsa-mir-31	9	MYC	4609	18451220
hsa-miR-31	hsa-mir-31	9	CCT4	10575	21293479
hsa-miR-31	hsa-mir-31	9	SHH	6469	23166298
hsa-miR-31	hsa-mir-31	9	HRSP12	10247	20179198
hsa-miR-31	hsa-mir-31	9	HGD	3081	22302717
hsa-miR-31	hsa-mir-31	9	RHOA	387	19524507
hsa-miR-31	hsa-mir-31	9	CAMTA1	23261	21416501
hsa-miR-31	hsa-mir-31	9	CCL16	6360	20479124
hsa-miR-31	hsa-mir-31	9	PDCD4	27250	22689922
hsa-miR-31	hsa-mir-31	9	E2F3	1871	19864316
hsa-miR-31	hsa-mir-31	9	EMP1	2012	21658006
hsa-miR-31	hsa-mir-31	9	NFYC	4802	20889907
hsa-miR-31	hsa-mir-31	9	LYZ	4069	22959936
hsa-miR-31	hsa-mir-31	9	STMN1	3925	18555017
hsa-miR-31	hsa-mir-31	9	JAG1	182	21293479
hsa-miR-31	hsa-mir-31	9	TLR2	7097	23166298
hsa-miR-31	hsa-mir-31	9	CDKN2A	1029	20179198
hsa-miR-31	hsa-mir-31	9	COL1A1	1277	22307526
hsa-miR-31	hsa-mir-31	9	COX8A	1351	19676045
hsa-miR-31	hsa-mir-31	9	ITGB1	3688	21416501
hsa-miR-31	hsa-mir-31	9	COX8A	1351	20508945
hsa-miR-31	hsa-mir-31	9	PPP2R2A	5520	22689922
hsa-miR-31	hsa-mir-31	9	RHOA	387	19875476
hsa-miR-31	hsa-mir-31	9	CNKSR2	22866	21658006
hsa-miR-31	hsa-mir-31	9	SATB2	23314	20980827
hsa-miR-31	hsa-mir-31	9	GPAM	57678	22959936
hsa-miR-31	hsa-mir-31	9	COX8A	1351	18812439
hsa-miR-31	hsa-mir-31	9	ERCC4	2072	21293479
hsa-miR-31	hsa-mir-31	9	TLR4	7099	23166298
hsa-miR-31	hsa-mir-31	9	E2F2	1870	20179198
hsa-miR-31	hsa-mir-31	9	SAMD3	154075	22307526
hsa-miR-31	hsa-mir-31	9	CDKN2B	1030	19687264
hsa-miR-31	hsa-mir-31	9	CXCL12	6387	21416501
hsa-miR-31	hsa-mir-31	9	DLX3	1747	20522784
hsa-miR-31	hsa-mir-31	9	SLC6A8	6535	22706599
hsa-miR-31	hsa-mir-31	9	ICAM1	3383	19949084
hsa-miR-31	hsa-mir-31	9	RGS4	5999	21658006
hsa-miR-31	hsa-mir-31	9	TBX1	6899	20980827
hsa-miR-31	hsa-mir-31	9	SCD	6319	22959936
hsa-miR-31	hsa-mir-31	9	FOS	2353	18971265
hsa-miR-31	hsa-mir-31	9	MCM2	4171	21293479
hsa-miR-31	hsa-mir-31	9	CXCL1	2919	23233723
hsa-miR-31	hsa-mir-31	9	TP53	7157	20179198
hsa-miR-31	hsa-mir-31	9	SMAD3	4088	22307526
hsa-miR-31	hsa-mir-31	9	MTAP	4507	19687264
hsa-miR-31	hsa-mir-31	9	RUNX2	860	21416501
hsa-miR-31	hsa-mir-31	9	BAMBI	25805	20522784
hsa-miR-31	hsa-mir-31	9	IL2	3558	22736314
hsa-miR-31	hsa-mir-31	9	SOD2	6648	22959936
hsa-miR-31	hsa-mir-31	9	SELE	6401	19949084
hsa-miR-31	hsa-mir-31	9	COX8A	1351	21882196
hsa-miR-31	hsa-mir-31	9	WIF1	11197	21048943
hsa-miR-31	hsa-mir-31	9	KRT15	3866	18971265
hsa-miR-31	hsa-mir-31	9	BAX	581	21293479
hsa-miR-31	hsa-mir-31	9	IL1B	3553	23233723
hsa-miR-31	hsa-mir-31	9	LATS2	26524	20237410
hsa-miR-31	hsa-mir-31	9	SMAD7	4092	22307526
hsa-miR-31	hsa-mir-31	9	PGGT1B	5229	19687264
hsa-miR-31	hsa-mir-31	9	CBFB	865	21416501
hsa-miR-31	hsa-mir-31	9	KRT16	3868	20522784
hsa-miR-31	hsa-mir-31	9	RHOA	387	22736314
hsa-miR-31	hsa-mir-31	9	DACT3	147906	21048943
hsa-miR-31	hsa-mir-31	9	TLR4	7099	22959936
hsa-miR-31	hsa-mir-31	9	TNF	7124	19949084
hsa-miR-31	hsa-mir-31	9	EPHB2	2048	22020941
hsa-miR-31	hsa-mir-31	9	PDLIM7	9260	18971265
hsa-miR-31	hsa-mir-31	9	TIAL1	7073	21293479
hsa-miR-31	hsa-mir-31	9	IL8	3576	23233723
hsa-miR-31	hsa-mir-31	9	PPP2R2A	5520	20237410
hsa-miR-31	hsa-mir-31	9	MIA	8190	22344632
hsa-miR-31	hsa-mir-31	9	TRIM36	55521	19687264
hsa-miR-31	hsa-mir-31	9	CD44	960	21416501
hsa-miR-31	hsa-mir-31	9	KRT17	3872	20522784
hsa-miR-31	hsa-mir-31	9	RHOA	387	22854067
hsa-miR-31	hsa-mir-31	9	DCN	1634	21048943
hsa-miR-31	hsa-mir-31	9	TNF	7124	22959936
hsa-miR-31	hsa-mir-31	9	CDKN2A	1029	20081371
hsa-miR-31	hsa-mir-31	9	LATS2	26524	22020941
hsa-miR-31	hsa-mir-31	9	HBEGF	1839	17976522
hsa-miR-31	hsa-mir-31	9	PRKD1	5587	19102782
hsa-miR-31	hsa-mir-31	9	TIMP2	7077	21293479
hsa-miR-31	hsa-mir-31	9	CXCL5	6374	23233723
hsa-miR-31	hsa-mir-31	9	PPP2R4	5524	20237410
hsa-miR-31	hsa-mir-31	9	TXNIP	10628	22417692
hsa-miR-31	hsa-mir-31	9	SP7	121340	19795981
hsa-miR-31	hsa-mir-31	9	MET	4233	21537871
hsa-miR-31	hsa-mir-31	9	ITGA5	3678	20530680
hsa-miR-31	hsa-mir-31	9	NANS	54187	22854067
hsa-miR-31	hsa-mir-31	9	JAK2	3717	17976522
hsa-miR-31	hsa-mir-31	9	DKK1	22943	21048943
hsa-miR-31	hsa-mir-31	9	CASP4	837	22959936
hsa-miR-31	hsa-mir-31	9	CDKN2D	1032	20081371
hsa-miR-31	hsa-mir-31	9	RC3H1	149041	22043014
hsa-miR-31	hsa-mir-31	9	FGFR3	2261	19127597
hsa-miR-31	hsa-mir-31	9	VSNL1	7447	21293479
hsa-miR-31	hsa-mir-31	9	STK40	83931	23233723
hsa-miR-31	hsa-mir-31	9	ETS1	2113	20427269
hsa-miR-31	hsa-mir-31	9	LATS2	26524	22417692
hsa-miR-31	hsa-mir-31	9	IBSP	3381	19795981
hsa-miR-31	hsa-mir-31	9	RET	5979	21537871
hsa-miR-31	hsa-mir-31	9	RHOA	387	20530680
hsa-miR-31	hsa-mir-31	9	FASN	2194	22959936
hsa-miR-31	hsa-mir-31	9	MYB	4602	17976522
hsa-miR-31	hsa-mir-31	9	SFRP1	6422	21048943
hsa-miR-31	hsa-mir-31	9	CD36	948	22959936
hsa-miR-31	hsa-mir-31	9	HIF1A	3091	20145132
hsa-miR-31	hsa-mir-31	9	IL10	3586	22043014
hsa-miR-31	hsa-mir-31	9	PTEN	5728	19175831
hsa-miR-31	hsa-mir-31	9	BCL2L2	599	21368878
hsa-miR-31	hsa-mir-31	9	RHOBTB1	9886	23258531
hsa-miR-31	hsa-mir-31	9	FOXP3	50943	20427269
hsa-miR-31	hsa-mir-31	9	FRAP1	2475	22425712
hsa-miR-31	hsa-mir-31	9	MID1	4281	19795981
hsa-miR-31	hsa-mir-31	9	BRAF	673	21537871
hsa-miR-31	hsa-mir-31	9	RDX	5962	20530680
hsa-miR-31	hsa-mir-31	9	FOS	2353	22959936
hsa-miR-31	hsa-mir-31	9	PRB1	5542	17976522
hsa-miR-31	hsa-mir-31	9	SFRP4	6424	21048943
hsa-miR-31	hsa-mir-31	9	CCND1	595	22959945
hsa-miR-31	hsa-mir-31	9	HIF1AN	55662	20145132
hsa-miR-31	hsa-mir-31	9	IL17A	3605	22043014
hsa-miR-31	hsa-mir-31	9	ODZ1	10178	19242066
hsa-miR-31	hsa-mir-31	9	BMPER	168667	21416501
hsa-miR-31	hsa-mir-31	9	ISL1	3670	23270756
hsa-miR-31	hsa-mir-31	9	CD4	920	20427269
hsa-miR-31	hsa-mir-31	9	IGF1R	3480	22425712
hsa-miR-31	hsa-mir-31	9	BGLAP	632	19795981
hsa-miR-31	hsa-mir-31	9	KRAS	3845	21543894
hsa-miR-31	hsa-mir-31	9	BIN3	55909	20795863
hsa-miR-31	hsa-mir-31	9	IL6	3569	22959936
hsa-miR-31	hsa-mir-31	9	HMGA2	8091	17976522
hsa-miR-31	hsa-mir-31	9	WASF3	10810	21105030
hsa-miR-31	hsa-mir-31	9	MYD88	4615	23166298
hsa-miR-31	hsa-mir-31	9	CASR	846	20145132
hsa-miR-31	hsa-mir-31	9	IL17D	53342	22043014
hsa-miR-31	hsa-mir-31	9	FOXP3	50943	19408243
hsa-miR-31	hsa-mir-31	9	FGF2	2247	21416501
hsa-miR-31	hsa-mir-31	9	PPP6C	5537	20463022
hsa-miR-31	hsa-mir-31	9	TIAM1	7074	22469921
hsa-miR-31	hsa-mir-31	9	RUNX2	860	19795981
hsa-miR-31	hsa-mir-31	9	RNASEN	29102	21590768
hsa-miR-31	hsa-mir-31	9	TIAM1	7074	20826792
hsa-miR-31	hsa-mir-31	9	IL10	3586	22959936
hsa-miR-302f	hsa-mir-302f	0	CCND1	595	23007517
hsa-miR-302f	hsa-mir-302f	0	AOF2	23028	20870751
hsa-miR-302f	hsa-mir-302f	0	SLC22A3	6581	18755840
hsa-miR-302f	hsa-mir-302f	0	CDKN2A	1029	21062975
hsa-miR-302f	hsa-mir-302f	0	SOX2	6657	19492978
hsa-miR-302f	hsa-mir-302f	0	CCL5	6352	22732186
hsa-miR-302f	hsa-mir-302f	0	KLF4	9314	23007517
hsa-miR-302f	hsa-mir-302f	0	MECP2	4204	20870751
hsa-miR-302f	hsa-mir-302f	0	SOX2	6657	18755840
hsa-miR-302f	hsa-mir-302f	0	CCND1	595	21062975
hsa-miR-302f	hsa-mir-302f	0	LIN28	79727	19492978
hsa-miR-302f	hsa-mir-302f	0	SOD2	6648	22732186
hsa-miR-302f	hsa-mir-302f	0	MET	4233	23037570
hsa-miR-302f	hsa-mir-302f	0	RRBP1	6238	20870751
hsa-miR-302f	hsa-mir-302f	0	CDKN2D	1032	19280062
hsa-miR-302f	hsa-mir-302f	0	SOX2	6657	21151097
hsa-miR-302f	hsa-mir-302f	0	PAM	5066	19714213
hsa-miR-302f	hsa-mir-302f	0	CTNNBIP1	56998	22736612
hsa-miR-302f	hsa-mir-302f	0	MYC	4609	23037570
hsa-miR-302f	hsa-mir-302f	0	GATA3	2625	21059207
hsa-miR-302f	hsa-mir-302f	0	SOX2	6657	19280062
hsa-miR-302f	hsa-mir-302f	0	NR2F1	7025	21151097
hsa-miR-302f	hsa-mir-302f	0	ARID4B	51742	19714213
hsa-miR-302f	hsa-mir-302f	0	RPE	6120	22736612
hsa-miR-302f	hsa-mir-302f	0	SOX2	6657	23037570
hsa-miR-302f	hsa-mir-302f	0	MAF	4094	21059207
hsa-miR-302f	hsa-mir-302f	0	RRBP1	6238	19309508
hsa-miR-302f	hsa-mir-302f	0	LEFTY1	10637	21266536
hsa-miR-302f	hsa-mir-302f	0	DICER1	23405	20388916
hsa-miR-302f	hsa-mir-302f	0	TGFBR2	7048	22736612
hsa-miR-302f	hsa-mir-302f	0	KLF4	9314	23037570
hsa-miR-302f	hsa-mir-302f	0	TCF7L2	6934	21059207
hsa-miR-302f	hsa-mir-302f	0	CKAP4	10970	19342891
hsa-miR-302f	hsa-mir-302f	0	TGFB1	7040	21266536
hsa-miR-302f	hsa-mir-302f	0	MCM7	4176	20388916
hsa-miR-302f	hsa-mir-302f	0	HRSP12	10247	23007517
hsa-miR-302f	hsa-mir-302f	0	CDK2	1017	21062975
hsa-miR-302f	hsa-mir-302f	0	TP53	7157	19342891
hsa-miR-302f	hsa-mir-302f	0	LEFTY2	7044	21266536
hsa-miR-302f	hsa-mir-302f	0	PTEN	5728	20388916
hsa-miR-302f	hsa-mir-302f	0	CDKN2A	1029	23007517
hsa-miR-302f	hsa-mir-302f	0	CDK4	1019	21062975
hsa-miR-302f	hsa-mir-302f	0	TP63	8626	19342891
hsa-miR-302f	hsa-mir-302f	0	CDKN1A	1026	22511267
hsa-miR-302f	hsa-mir-302f	0	SLC27A4	10999	20870751
hsa-miR-302f	hsa-mir-302f	0	CDKN2D	1032	23007517
hsa-miR-302f	hsa-mir-302f	0	CDK6	1021	21062975
hsa-miR-302f	hsa-mir-302f	0	SLC27A4	10999	19492978
hsa-miR-302f	hsa-mir-302f	0	DDR1	780	22511267
hsa-miR-302f	hsa-mir-302f	0	SLC27A4	10999	23007517
hsa-miR-302f	hsa-mir-302f	0	DNMT1	1786	20870751
hsa-miR-302f	hsa-mir-302f	0	HRSP12	10247	21062975
hsa-miR-302f	hsa-mir-302f	0	DICER1	23405	19492978
hsa-miR-302f	hsa-mir-302f	0	ARID4A	5926	22732186
hsa-miR-302f	hsa-mir-302f	0	MYC	4609	23007517
hsa-miR-302f	hsa-mir-302f	0	AOF1	221656	20870751
hsa-miR-302f	hsa-mir-302f	0	CDKN2D	1032	17716626
hsa-miR-302f	hsa-mir-302f	0	CDKN1A	1026	21062975
hsa-miR-302f	hsa-mir-302f	0	MYC	4609	19492978
hsa-miR-302f	hsa-mir-302f	0	ROS1	6098	22732186
hsa-miR-302b*	hsa-mir-302b	4	AOF1	221656	20870751
hsa-miR-302b*	hsa-mir-302b	4	CCND2	894	21878650
hsa-miR-302b*	hsa-mir-302b	4	CDKN1A	1026	21062975
hsa-miR-302b*	hsa-mir-302b	4	CDKN2A	1029	23007517
hsa-miR-302b*	hsa-mir-302b	4	CDKN2D	1032	19280062
hsa-miR-302b*	hsa-mir-302b	4	PAM	5066	19714213
hsa-miR-302b*	hsa-mir-302b	4	AOF2	23028	20870751
hsa-miR-302b*	hsa-mir-302b	4	CDKN1A	1026	22511267
hsa-miR-302b*	hsa-mir-302b	4	ME1	4199	15183728
hsa-miR-302b*	hsa-mir-302b	4	CDKN2A	1029	21062975
hsa-miR-302b*	hsa-mir-302b	4	CDKN2D	1032	23007517
hsa-miR-302b*	hsa-mir-302b	4	SOX2	6657	19280062
hsa-miR-302b*	hsa-mir-302b	4	ARID4B	51742	19714213
hsa-miR-302b*	hsa-mir-302b	4	MECP2	4204	20870751
hsa-miR-302b*	hsa-mir-302b	4	DDR1	780	22511267
hsa-miR-302b*	hsa-mir-302b	4	RRBP1	6238	15183728
hsa-miR-302b*	hsa-mir-302b	4	CCND1	595	21062975
hsa-miR-302b*	hsa-mir-302b	4	SLC27A4	10999	23007517
hsa-miR-302b*	hsa-mir-302b	4	RRBP1	6238	19309508
hsa-miR-302b*	hsa-mir-302b	4	CDKN1A	1026	20101223
hsa-miR-302b*	hsa-mir-302b	4	RRBP1	6238	20870751
hsa-miR-302b*	hsa-mir-302b	4	ARID4A	5926	22732186
hsa-miR-302b*	hsa-mir-302b	4	CDKN2D	1032	17716626
hsa-miR-302b*	hsa-mir-302b	4	SOX2	6657	21151097
hsa-miR-302b*	hsa-mir-302b	4	MYC	4609	23007517
hsa-miR-302b*	hsa-mir-302b	4	CKAP4	10970	19342891
hsa-miR-302b*	hsa-mir-302b	4	TCEAL1	9338	20101223
hsa-miR-302b*	hsa-mir-302b	4	GATA3	2625	21059207
hsa-miR-302b*	hsa-mir-302b	4	ROS1	6098	22732186
hsa-miR-302b*	hsa-mir-302b	4	BIRC5	332	17804605
hsa-miR-302b*	hsa-mir-302b	4	TP53	7157	19342891
hsa-miR-302b*	hsa-mir-302b	4	NR2F1	7025	21151097
hsa-miR-302b*	hsa-mir-302b	4	CCND1	595	23007517
hsa-miR-302b*	hsa-mir-302b	4	DICER1	23405	20388916
hsa-miR-302b*	hsa-mir-302b	4	MAF	4094	21059207
hsa-miR-302b*	hsa-mir-302b	4	CCL5	6352	22732186
hsa-miR-302b*	hsa-mir-302b	4	EIF2C2	27161	18665260
hsa-miR-302b*	hsa-mir-302b	4	TP63	8626	19342891
hsa-miR-302b*	hsa-mir-302b	4	LEFTY1	10637	21266536
hsa-miR-302b*	hsa-mir-302b	4	KLF4	9314	23007517
hsa-miR-302b*	hsa-mir-302b	4	MCM7	4176	20388916
hsa-miR-302b*	hsa-mir-302b	4	TCF7L2	6934	21059207
hsa-miR-302b*	hsa-mir-302b	4	SOD2	6648	22732186
hsa-miR-302b*	hsa-mir-302b	4	SCPEP1	59342	18665260
hsa-miR-302b*	hsa-mir-302b	4	SLC27A4	10999	19492978
hsa-miR-302b*	hsa-mir-302b	4	TGFB1	7040	21266536
hsa-miR-302b*	hsa-mir-302b	4	MET	4233	23037570
hsa-miR-302b*	hsa-mir-302b	4	PTEN	5728	20388916
hsa-miR-302b*	hsa-mir-302b	4	CDK2	1017	21062975
hsa-miR-302b*	hsa-mir-302b	4	CTNNBIP1	56998	22736612
hsa-miR-302b*	hsa-mir-302b	4	RRBP1	6238	18665260
hsa-miR-302b*	hsa-mir-302b	4	DICER1	23405	19492978
hsa-miR-302b*	hsa-mir-302b	4	LEFTY2	7044	21266536
hsa-miR-302b*	hsa-mir-302b	4	MYC	4609	23037570
hsa-miR-302b*	hsa-mir-302b	4	FMR1	2332	20435064
hsa-miR-302b*	hsa-mir-302b	4	CDK4	1019	21062975
hsa-miR-302b*	hsa-mir-302b	4	RPE	6120	22736612
hsa-miR-302b*	hsa-mir-302b	4	SLC22A3	6581	18755840
hsa-miR-302b*	hsa-mir-302b	4	MYC	4609	19492978
hsa-miR-302b*	hsa-mir-302b	4	CCND1	595	21878650
hsa-miR-302b*	hsa-mir-302b	4	SOX2	6657	23037570
hsa-miR-302b*	hsa-mir-302b	4	SLC27A4	10999	20870751
hsa-miR-302b*	hsa-mir-302b	4	CDK6	1021	21062975
hsa-miR-302b*	hsa-mir-302b	4	TGFBR2	7048	22736612
hsa-miR-302b*	hsa-mir-302b	4	SOX2	6657	18755840
hsa-miR-302b*	hsa-mir-302b	4	SOX2	6657	19492978
hsa-miR-302b*	hsa-mir-302b	4	BCL2	596	21878650
hsa-miR-302b*	hsa-mir-302b	4	KLF4	9314	23037570
hsa-miR-302b*	hsa-mir-302b	4	DNMT1	1786	20870751
hsa-miR-302b*	hsa-mir-302b	4	HRSP12	10247	21062975
hsa-miR-302b*	hsa-mir-302b	4	HRSP12	10247	23007517
hsa-miR-302b*	hsa-mir-302b	4	CCND2	894	18930031
hsa-miR-302b*	hsa-mir-302b	4	LIN28	79727	19492978
hsa-miR-302b	hsa-mir-302b	4	RRBP1	6238	19309508
hsa-miR-302b	hsa-mir-302b	4	SOX2	6657	21151097
hsa-miR-302b	hsa-mir-302b	4	CDKN1A	1026	20101223
hsa-miR-302b	hsa-mir-302b	4	ROS1	6098	22732186
hsa-miR-302b	hsa-mir-302b	4	CCND1	595	23007517
hsa-miR-302b	hsa-mir-302b	4	GATA3	2625	21059207
hsa-miR-302b	hsa-mir-302b	4	RRBP1	6238	15183728
hsa-miR-302b	hsa-mir-302b	4	CKAP4	10970	19342891
hsa-miR-302b	hsa-mir-302b	4	NR2F1	7025	21151097
hsa-miR-302b	hsa-mir-302b	4	TCEAL1	9338	20101223
hsa-miR-302b	hsa-mir-302b	4	CCL5	6352	22732186
hsa-miR-302b	hsa-mir-302b	4	CDKN2D	1032	17716626
hsa-miR-302b	hsa-mir-302b	4	KLF4	9314	23007517
hsa-miR-302b	hsa-mir-302b	4	MAF	4094	21059207
hsa-miR-302b	hsa-mir-302b	4	TP53	7157	19342891
hsa-miR-302b	hsa-mir-302b	4	LEFTY1	10637	21266536
hsa-miR-302b	hsa-mir-302b	4	DICER1	23405	20388916
hsa-miR-302b	hsa-mir-302b	4	SOD2	6648	22732186
hsa-miR-302b	hsa-mir-302b	4	EIF2C2	27161	18665260
hsa-miR-302b	hsa-mir-302b	4	MET	4233	23037570
hsa-miR-302b	hsa-mir-302b	4	TCF7L2	6934	21059207
hsa-miR-302b	hsa-mir-302b	4	TP63	8626	19342891
hsa-miR-302b	hsa-mir-302b	4	TGFB1	7040	21266536
hsa-miR-302b	hsa-mir-302b	4	MCM7	4176	20388916
hsa-miR-302b	hsa-mir-302b	4	CTNNBIP1	56998	22736612
hsa-miR-302b	hsa-mir-302b	4	SCPEP1	59342	18665260
hsa-miR-302b	hsa-mir-302b	4	MYC	4609	23037570
hsa-miR-302b	hsa-mir-302b	4	CDK2	1017	21062975
hsa-miR-302b	hsa-mir-302b	4	SLC27A4	10999	19492978
hsa-miR-302b	hsa-mir-302b	4	LEFTY2	7044	21266536
hsa-miR-302b	hsa-mir-302b	4	PTEN	5728	20388916
hsa-miR-302b	hsa-mir-302b	4	RPE	6120	22736612
hsa-miR-302b	hsa-mir-302b	4	RRBP1	6238	18665260
hsa-miR-302b	hsa-mir-302b	4	SOX2	6657	23037570
hsa-miR-302b	hsa-mir-302b	4	CDK4	1019	21062975
hsa-miR-302b	hsa-mir-302b	4	DICER1	23405	19492978
hsa-miR-302b	hsa-mir-302b	4	CCND1	595	21878650
hsa-miR-302b	hsa-mir-302b	4	SLC27A4	10999	20870751
hsa-miR-302b	hsa-mir-302b	4	TGFBR2	7048	22736612
hsa-miR-302b	hsa-mir-302b	4	SLC22A3	6581	18755840
hsa-miR-302b	hsa-mir-302b	4	KLF4	9314	23037570
hsa-miR-302b	hsa-mir-302b	4	CDK6	1021	21062975
hsa-miR-302b	hsa-mir-302b	4	MYC	4609	19492978
hsa-miR-302b	hsa-mir-302b	4	BCL2	596	21878650
hsa-miR-302b	hsa-mir-302b	4	DNMT1	1786	20870751
hsa-miR-302b	hsa-mir-302b	4	HRSP12	10247	23007517
hsa-miR-302b	hsa-mir-302b	4	SOX2	6657	18755840
hsa-miR-302b	hsa-mir-302b	4	HRSP12	10247	21062975
hsa-miR-302b	hsa-mir-302b	4	SOX2	6657	19492978
hsa-miR-302b	hsa-mir-302b	4	CCND2	894	21878650
hsa-miR-302b	hsa-mir-302b	4	AOF1	221656	20870751
hsa-miR-302b	hsa-mir-302b	4	CDKN2A	1029	23007517
hsa-miR-302b	hsa-mir-302b	4	CCND2	894	18930031
hsa-miR-302b	hsa-mir-302b	4	CDKN1A	1026	21062975
hsa-miR-302b	hsa-mir-302b	4	LIN28	79727	19492978
hsa-miR-302b	hsa-mir-302b	4	CDKN1A	1026	22511267
hsa-miR-302b	hsa-mir-302b	4	AOF2	23028	20870751
hsa-miR-302b	hsa-mir-302b	4	CDKN2D	1032	23007517
hsa-miR-302b	hsa-mir-302b	4	CDKN2D	1032	19280062
hsa-miR-302b	hsa-mir-302b	4	CDKN2A	1029	21062975
hsa-miR-302b	hsa-mir-302b	4	PAM	5066	19714213
hsa-miR-302b	hsa-mir-302b	4	DDR1	780	22511267
hsa-miR-302b	hsa-mir-302b	4	MECP2	4204	20870751
hsa-miR-302b	hsa-mir-302b	4	SLC27A4	10999	23007517
hsa-miR-302b	hsa-mir-302b	4	SOX2	6657	19280062
hsa-miR-302b	hsa-mir-302b	4	CCND1	595	21062975
hsa-miR-302b	hsa-mir-302b	4	ARID4B	51742	19714213
hsa-miR-302b	hsa-mir-302b	4	ARID4A	5926	22732186
hsa-miR-302b	hsa-mir-302b	4	RRBP1	6238	20870751
hsa-miR-302b	hsa-mir-302b	4	ME1	4199	15183728
hsa-miR-302b	hsa-mir-302b	4	MYC	4609	23007517
hsa-miR-29a*	hsa-mir-29a	7	PXMP2	5827	19170179
hsa-miR-29a*	hsa-mir-29a	7	FGB	2244	20570858
hsa-miR-29a*	hsa-mir-29a	7	FLT3	2322	21818844
hsa-miR-29a*	hsa-mir-29a	7	DECR1	1666	22396199
hsa-miR-29a*	hsa-mir-29a	7	SOAT1	6646	17934639
hsa-miR-29a*	hsa-mir-29a	7	SLC11A1	6556	19959559
hsa-miR-29a*	hsa-mir-29a	7	MYBL2	4605	21187425
hsa-miR-29a*	hsa-mir-29a	7	GARS	2617	23126427
hsa-miR-29a*	hsa-mir-29a	7	ACVR2A	92	19342382
hsa-miR-29a*	hsa-mir-29a	7	NFYC	4802	20889907
hsa-miR-29a*	hsa-mir-29a	7	PPARGC1A	10891	22895573
hsa-miR-29a*	hsa-mir-29a	7	COL3A1	1281	18390668
hsa-miR-29a*	hsa-mir-29a	7	RELA	5970	20144951
hsa-miR-29a*	hsa-mir-29a	7	CDK6	1021	21503900
hsa-miR-29a*	hsa-mir-29a	7	SMAD7	4092	22211842
hsa-miR-29a*	hsa-mir-29a	7	TBX1	6899	23313053
hsa-miR-29a*	hsa-mir-29a	7	BCL2	596	17707831
hsa-miR-29a*	hsa-mir-29a	7	CCR7	1236	19819280
hsa-miR-29a*	hsa-mir-29a	7	LRRFIP1	9208	20959496
hsa-miR-29a*	hsa-mir-29a	7	AKT1	207	23023935
hsa-miR-29a*	hsa-mir-29a	7	COL1A2	1278	18723672
hsa-miR-29a*	hsa-mir-29a	7	PLXNA3	55558	20478395
hsa-miR-29a*	hsa-mir-29a	7	SOX9	6662	21665270
hsa-miR-29a*	hsa-mir-29a	7	DNMT3A	1788	22334722
hsa-miR-29a*	hsa-mir-29a	7	ADAMTS13	11093	19247375
hsa-miR-29a*	hsa-mir-29a	7	DNMT3A	1788	20643754
hsa-miR-29a*	hsa-mir-29a	7	NPM1	4869	21818844
hsa-miR-29a*	hsa-mir-29a	7	AKT1	207	22396199
hsa-miR-29a*	hsa-mir-29a	7	SOCS1	8651	17934639
hsa-miR-29a*	hsa-mir-29a	7	FOXO1	2308	20028871
hsa-miR-29a*	hsa-mir-29a	7	TGFB1	7040	21273536
hsa-miR-29a*	hsa-mir-29a	7	SMAD2	4087	23126427
hsa-miR-29a*	hsa-mir-29a	7	HDAC4	9759	19342382
hsa-miR-29a*	hsa-mir-29a	7	CRYGC	1420	20890893
hsa-miR-29a*	hsa-mir-29a	7	AKT2	208	22895573
hsa-miR-29a*	hsa-mir-29a	7	COL4A1	1282	18390668
hsa-miR-29a*	hsa-mir-29a	7	HNF4A	3172	20158877
hsa-miR-29a*	hsa-mir-29a	7	YY1	7528	21503900
hsa-miR-29a*	hsa-mir-29a	7	E2F7	144455	22330340
hsa-miR-29a*	hsa-mir-29a	7	ZAP70	7535	17707831
hsa-miR-29a*	hsa-mir-29a	7	CD83	9308	19819280
hsa-miR-29a*	hsa-mir-29a	7	RASSF1	11186	21081840
hsa-miR-29a*	hsa-mir-29a	7	FRAP1	2475	23023935
hsa-miR-29a*	hsa-mir-29a	7	COL3A1	1281	18723672
hsa-miR-29a*	hsa-mir-29a	7	PAK1	5058	20507733
hsa-miR-29a*	hsa-mir-29a	7	SRY	6736	21665270
hsa-miR-29a*	hsa-mir-29a	7	DNMT3B	1789	22334722
hsa-miR-29a*	hsa-mir-29a	7	SH3BP4	23677	19247375
hsa-miR-29a*	hsa-mir-29a	7	E2F1	1869	20643754
hsa-miR-29a*	hsa-mir-29a	7	NDUFA2	4695	21913990
hsa-miR-29a*	hsa-mir-29a	7	IGF1	3479	22396199
hsa-miR-29a*	hsa-mir-29a	7	CD19	930	17934639
hsa-miR-29a*	hsa-mir-29a	7	MCL1	4170	20041405
hsa-miR-29a*	hsa-mir-29a	7	TGFB2	7042	21273536
hsa-miR-29a*	hsa-mir-29a	7	SMAD3	4088	23126427
hsa-miR-29a*	hsa-mir-29a	7	DDX20	11218	12554860
hsa-miR-29a*	hsa-mir-29a	7	MCL1	4170	19347736
hsa-miR-29a*	hsa-mir-29a	7	AKT1	207	20943204
hsa-miR-29a*	hsa-mir-29a	7	FOXP1	27086	22895573
hsa-miR-29a*	hsa-mir-29a	7	COL4A2	1284	18390668
hsa-miR-29a*	hsa-mir-29a	7	MCL1	4170	20164119
hsa-miR-29a*	hsa-mir-29a	7	NR1H4	9971	21511916
hsa-miR-29a*	hsa-mir-29a	7	FOXO1	2308	22330340
hsa-miR-29a*	hsa-mir-29a	7	TCL1A	8115	17707831
hsa-miR-29a*	hsa-mir-29a	7	CD80	941	19819280
hsa-miR-29a*	hsa-mir-29a	7	CISH	1154	21081840
hsa-miR-29a*	hsa-mir-29a	7	HSPG2	3339	23023935
hsa-miR-29a*	hsa-mir-29a	7	FBN1	2200	18723672
hsa-miR-29a*	hsa-mir-29a	7	CDC42	998	20507733
hsa-miR-29a*	hsa-mir-29a	7	SLC27A4	10999	21693621
hsa-miR-29a*	hsa-mir-29a	7	GSTP1	2950	22334722
hsa-miR-29a*	hsa-mir-29a	7	ZFP36	7538	19247375
hsa-miR-29a*	hsa-mir-29a	7	MCL1	4170	20643754
hsa-miR-29a*	hsa-mir-29a	7	CD4	920	21913990
hsa-miR-29a*	hsa-mir-29a	7	IGFBP1	3484	22396199
hsa-miR-29a*	hsa-mir-29a	7	SYNE1	23345	18258830
hsa-miR-29a*	hsa-mir-29a	7	BCL2	596	20041405
hsa-miR-29a*	hsa-mir-29a	7	SMAD3	4088	21330653
hsa-miR-29a*	hsa-mir-29a	7	SMAD7	4092	23126427
hsa-miR-29a*	hsa-mir-29a	7	EIF2C2	27161	12554860
hsa-miR-29a*	hsa-mir-29a	7	BCL2	596	19347736
hsa-miR-29a*	hsa-mir-29a	7	PCK2	5106	20943204
hsa-miR-29a*	hsa-mir-29a	7	NPAT	4863	22895573
hsa-miR-29a*	hsa-mir-29a	7	COL15A1	1306	18390668
hsa-miR-29a*	hsa-mir-29a	7	PPARA	5465	20164119
hsa-miR-29a*	hsa-mir-29a	7	CSHL1	1444	21518768
hsa-miR-29a*	hsa-mir-29a	7	PAX3	5077	22330340
hsa-miR-29a*	hsa-mir-29a	7	MCL1	4170	22334722
hsa-miR-29a*	hsa-mir-29a	7	RDH10	157506	17724173
hsa-miR-29a*	hsa-mir-29a	7	CD86	942	19819280
hsa-miR-29a*	hsa-mir-29a	7	DNMT3A	1788	21081840
hsa-miR-29a*	hsa-mir-29a	7	SPARC	6678	23023935
hsa-miR-29a*	hsa-mir-29a	7	S100B	6285	19102781
hsa-miR-29a*	hsa-mir-29a	7	COX8A	1351	20508945
hsa-miR-29a*	hsa-mir-29a	7	ELF4	2000	21693621
hsa-miR-29a*	hsa-mir-29a	7	DICER1	23405	19320780
hsa-miR-29a*	hsa-mir-29a	7	RB1	5925	20643754
hsa-miR-29a*	hsa-mir-29a	7	CD8A	925	21913990
hsa-miR-29a*	hsa-mir-29a	7	APRT	353	22396199
hsa-miR-29a*	hsa-mir-29a	7	FLT3	2322	18308931
hsa-miR-29a*	hsa-mir-29a	7	COL4A1	1282	20067797
hsa-miR-29a*	hsa-mir-29a	7	TPM1	7168	21394831
hsa-miR-29a*	hsa-mir-29a	7	PTGS2	5743	22072783
hsa-miR-29a*	hsa-mir-29a	7	SMURF2	64750	23126427
hsa-miR-29a*	hsa-mir-29a	7	STMN1	3925	12554860
hsa-miR-29a*	hsa-mir-29a	7	TP53	7157	19347736
hsa-miR-29a*	hsa-mir-29a	7	PIK3CA	5290	20943204
hsa-miR-29a*	hsa-mir-29a	7	ELSPBP1	64100	22895573
hsa-miR-29a*	hsa-mir-29a	7	GAPDH	2597	18390668
hsa-miR-29a*	hsa-mir-29a	7	BCL2	596	20164119
hsa-miR-29a*	hsa-mir-29a	7	NOTCH1	4851	21518768
hsa-miR-29a*	hsa-mir-29a	7	KIDINS220	57498	22330340
hsa-miR-29a*	hsa-mir-29a	7	NPPA	4878	22334722
hsa-miR-29a*	hsa-mir-29a	7	IMPDH1	3614	17724173
hsa-miR-29a*	hsa-mir-29a	7	CDK6	1021	19850741
hsa-miR-29a*	hsa-mir-29a	7	DNMT3B	1789	21081840
hsa-miR-29a*	hsa-mir-29a	7	MET	4233	23037570
hsa-miR-29a*	hsa-mir-29a	7	HMGA1	3159	19169275
hsa-miR-29a*	hsa-mir-29a	7	GLI1	2735	20564213
hsa-miR-29a*	hsa-mir-29a	7	MYC	4609	21693621
hsa-miR-29a*	hsa-mir-29a	7	COL1A1	1277	19342382
hsa-miR-29a*	hsa-mir-29a	7	BCL2	596	20643754
hsa-miR-29a*	hsa-mir-29a	7	CREB1	1385	22072783
hsa-miR-29a*	hsa-mir-29a	7	PRKAA1	5562	22396199
hsa-miR-29a*	hsa-mir-29a	7	HOXA10	3206	18308931
hsa-miR-29a*	hsa-mir-29a	7	COL4A2	1284	20067797
hsa-miR-29a*	hsa-mir-29a	7	TNFRSF4	7293	21394831
hsa-miR-29a*	hsa-mir-29a	7	ELN	2006	22095981
hsa-miR-29a*	hsa-mir-29a	7	MSTN	2660	23129384
hsa-miR-29a*	hsa-mir-29a	7	GEMIN4	50628	12554860
hsa-miR-29a*	hsa-mir-29a	7	CDK6	1021	19407485
hsa-miR-29a*	hsa-mir-29a	7	HSPB6	126393	20959496
hsa-miR-29a*	hsa-mir-29a	7	TBX5	6910	22895573
hsa-miR-29a*	hsa-mir-29a	7	LAMC1	3915	18390668
hsa-miR-29a*	hsa-mir-29a	7	BRCA1	672	20167074
hsa-miR-29a*	hsa-mir-29a	7	ADAM12	8038	21518768
hsa-miR-29a*	hsa-mir-29a	7	RHD	6007	22330340
hsa-miR-29a*	hsa-mir-29a	7	NCKIPSD	51517	22334722
hsa-miR-29a*	hsa-mir-29a	7	DNMT1	1786	17890317
hsa-miR-29a*	hsa-mir-29a	7	MCL1	4170	19850741
hsa-miR-29a*	hsa-mir-29a	7	SPEN	23013	21081840
hsa-miR-29a*	hsa-mir-29a	7	MYC	4609	23037570
hsa-miR-29a*	hsa-mir-29a	7	ATXN1	6310	19169275
hsa-miR-29a*	hsa-mir-29a	7	MYC	4609	20564213
hsa-miR-29a*	hsa-mir-29a	7	MAPK3	5595	21693621
hsa-miR-29a*	hsa-mir-29a	7	COL4A2	1284	19342382
hsa-miR-29a*	hsa-mir-29a	7	HDAC2	3066	20727829
hsa-miR-29a*	hsa-mir-29a	7	DNMT1	1786	22072783
hsa-miR-29a*	hsa-mir-29a	7	RTN1	6252	22470160
hsa-miR-29a*	hsa-mir-29a	7	MEIS1	4211	18308931
hsa-miR-29a*	hsa-mir-29a	7	CDK4	1019	20086245
hsa-miR-29a*	hsa-mir-29a	7	FZD5	7855	21394831
hsa-miR-29a*	hsa-mir-29a	7	IGF1	3479	22167021
hsa-miR-29a*	hsa-mir-29a	7	GHR	2690	23129384
hsa-miR-29a*	hsa-mir-29a	7	RNPC3	55599	12554860
hsa-miR-29a*	hsa-mir-29a	7	BACE1	23621	19462468
hsa-miR-29a*	hsa-mir-29a	7	PDCD4	27250	20959496
hsa-miR-29a*	hsa-mir-29a	7	SLC7A5	8140	22895573
hsa-miR-29a*	hsa-mir-29a	7	NPC1	4864	18390668
hsa-miR-29a*	hsa-mir-29a	7	IL4	3565	20201077
hsa-miR-29a*	hsa-mir-29a	7	CYP26A1	1592	21626108
hsa-miR-29a*	hsa-mir-29a	7	CCND2	894	22330340
hsa-miR-29a*	hsa-mir-29a	7	ERBB2	2064	22370716
hsa-miR-29a*	hsa-mir-29a	7	DNMT3A	1788	17890317
hsa-miR-29a*	hsa-mir-29a	7	TET1	80312	19850741
hsa-miR-29a*	hsa-mir-29a	7	GATA4	2626	21081840
hsa-miR-29a*	hsa-mir-29a	7	SOX2	6657	23037570
hsa-miR-29a*	hsa-mir-29a	7	STC1	6781	19169275
hsa-miR-29a*	hsa-mir-29a	7	SHH	6469	20564213
hsa-miR-29a*	hsa-mir-29a	7	TP53	7157	21693621
hsa-miR-29a*	hsa-mir-29a	7	DUSP2	1844	19342382
hsa-miR-29a*	hsa-mir-29a	7	NOS1	4842	20727829
hsa-miR-29a*	hsa-mir-29a	7	DNMT3A	1788	22072783
hsa-miR-29a*	hsa-mir-29a	7	ATN1	1822	22537941
hsa-miR-29a*	hsa-mir-29a	7	NPM1	4869	18308931
hsa-miR-29a*	hsa-mir-29a	7	CDK6	1021	20086245
hsa-miR-29a*	hsa-mir-29a	7	PROM1	8842	21394831
hsa-miR-29a*	hsa-mir-29a	7	IL1RAP	3556	22167021
hsa-miR-29a*	hsa-mir-29a	7	LIN28B	389421	23129384
hsa-miR-29a*	hsa-mir-29a	7	ME1	4199	15183728
hsa-miR-29a*	hsa-mir-29a	7	KCTD11	147040	19502386
hsa-miR-29a*	hsa-mir-29a	7	FASLG	356	20959496
hsa-miR-29a*	hsa-mir-29a	7	HAND1	9421	22895573
hsa-miR-29a*	hsa-mir-29a	7	PRB3	5544	18390668
hsa-miR-29a*	hsa-mir-29a	7	TGFB1	7040	20201077
hsa-miR-29a*	hsa-mir-29a	7	GABPA	2551	21626108
hsa-miR-29a*	hsa-mir-29a	7	DNAH8	1769	22330642
hsa-miR-29a*	hsa-mir-29a	7	NRAS	4893	21809347
hsa-miR-29a*	hsa-mir-29a	7	FOXO3	2309	22387599
hsa-miR-29a*	hsa-mir-29a	7	DNMT3B	1789	17890317
hsa-miR-29a*	hsa-mir-29a	7	SMAD3	4088	19919989
hsa-miR-29a*	hsa-mir-29a	7	TFPI2	7980	21081840
hsa-miR-29a*	hsa-mir-29a	7	KLF4	9314	23037570
hsa-miR-29a*	hsa-mir-29a	7	HMGA2	8091	19169275
hsa-miR-29a*	hsa-mir-29a	7	TLR4	7099	20564213
hsa-miR-29a*	hsa-mir-29a	7	COL5A3	50509	19342382
hsa-miR-29a*	hsa-mir-29a	7	PAX7	5081	20727829
hsa-miR-29a*	hsa-mir-29a	7	DNMT3B	1789	22072783
hsa-miR-29a*	hsa-mir-29a	7	MCL1	4170	22537941
hsa-miR-29a*	hsa-mir-29a	7	FUSIP1	10772	18390668
hsa-miR-29a*	hsa-mir-29a	7	FH	2271	20086245
hsa-miR-29a*	hsa-mir-29a	7	BBS9	27241	21420029
hsa-miR-29a*	hsa-mir-29a	7	AHSA1	10598	22211842
hsa-miR-29a*	hsa-mir-29a	7	MEST	4232	23129384
hsa-miR-29a*	hsa-mir-29a	7	RRBP1	6238	15183728
hsa-miR-29a*	hsa-mir-29a	7	SCPEP1	59342	19560422
hsa-miR-29a*	hsa-mir-29a	7	PIK3CA	5290	20959496
hsa-miR-29a*	hsa-mir-29a	7	COMP	1311	22995515
hsa-miR-29a*	hsa-mir-29a	7	SPARC	6678	18390668
hsa-miR-29a*	hsa-mir-29a	7	NAV3	89795	20202123
hsa-miR-29a*	hsa-mir-29a	7	APOE	348	21626108
hsa-miR-29a*	hsa-mir-29a	7	ATP1B1	481	22330642
hsa-miR-29a*	hsa-mir-29a	7	TNFSF10	8743	20564213
hsa-miR-29a*	hsa-mir-29a	7	TGFB1	7040	21809347
hsa-miR-29a*	hsa-mir-29a	7	KRAS	3845	22387599
hsa-miR-29a*	hsa-mir-29a	7	FHIT	2272	17890317
hsa-miR-29a*	hsa-mir-29a	7	GLUL	2752	19951903
hsa-miR-29a*	hsa-mir-29a	7	DMPK	1760	21169019
hsa-miR-29a*	hsa-mir-29a	7	DLG4	1742	23083096
hsa-miR-29a*	hsa-mir-29a	7	DICER1	23405	19170179
hsa-miR-29a*	hsa-mir-29a	7	CTNNBIP1	56998	19342382
hsa-miR-29a*	hsa-mir-29a	7	BRD2	6046	20734245
hsa-miR-29a*	hsa-mir-29a	7	ONECUT2	9480	22537941
hsa-miR-29a*	hsa-mir-29a	7	COL1A1	1277	18390668
hsa-miR-29a*	hsa-mir-29a	7	CCND1	595	20086245
hsa-miR-29a*	hsa-mir-29a	7	TGFB1	7040	21420029
hsa-miR-29a*	hsa-mir-29a	7	SMAD2	4087	22211842
hsa-miR-29a*	hsa-mir-29a	7	HMGA2	8091	23129384
hsa-miR-29a*	hsa-mir-29a	7	TCL1A	8115	17178851
hsa-miR-29a*	hsa-mir-29a	7	CD276	80381	19584290
hsa-miR-29a*	hsa-mir-29a	7	PTEN	5728	20959496
hsa-miR-29a*	hsa-mir-29a	7	PROM1	8842	23007737
hsa-miR-29a*	hsa-mir-29a	7	BACE1	23621	18434550
hsa-miR-29a*	hsa-mir-29a	7	ARHGEF1	9138	20212066
hsa-miR-29a*	hsa-mir-29a	7	COL2A1	1280	21665270
hsa-miR-29a*	hsa-mir-29a	7	CDKN2A	1029	22334722
hsa-miR-29a*	hsa-mir-29a	7	FGA	2243	20570858
hsa-miR-29a*	hsa-mir-29a	7	CEBPA	1050	21818844
hsa-miR-29a*	hsa-mir-29a	7	CYP7A1	1581	22396199
hsa-miR-29a*	hsa-mir-29a	7	WWOX	51741	17890317
hsa-miR-29a*	hsa-mir-29a	7	HELLS	3070	19959559
hsa-miR-29a*	hsa-mir-29a	7	PPM1D	8493	21175813
hsa-miR-29a*	hsa-mir-29a	7	EIF2C2	27161	23083096
hsa-miR-29a*	hsa-mir-29a	7	PMP22	5376	19170179
hsa-miR-29a*	hsa-mir-29a	7	TGFB3	7043	19342382
hsa-miR-29a*	hsa-mir-29a	7	IFNG	3458	20857148
hsa-miR-29a*	hsa-mir-29a	7	TRIM68	55128	22805767
hsa-miR-29a*	hsa-mir-29a	7	COL1A2	1278	18390668
hsa-miR-29a*	hsa-mir-29a	7	IKBKB	3551	20144951
hsa-miR-29a*	hsa-mir-29a	7	TP53	7157	21420029
hsa-miR-29a*	hsa-mir-29a	7	SMAD3	4088	22211842
hsa-miR-29a*	hsa-mir-29a	7	CCND2	894	23129384
hsa-miR-29a*	hsa-mir-29a	7	AKT1	207	17652184
hsa-miR-29a*	hsa-mir-29a	7	TMEM132D	121256	19785751
hsa-miR-29a*	hsa-mir-29a	7	BCL2	596	20959496
hsa-miR-29a*	hsa-mir-29a	7	CD44	960	23007737
hsa-miR-29a*	hsa-mir-29a	7	COL1A1	1277	18723672
hsa-miR-29a*	hsa-mir-29a	7	DNMT3A	1788	20478395
hsa-miR-29a*	hsa-mir-29a	7	LBR	3930	21665270
hsa-miR-29a*	hsa-mir-29a	7	DNMT1	1786	22334722
hsa-miR-29a	hsa-mir-29a	7	CCND2	894	22330340
hsa-miR-29a	hsa-mir-29a	7	SOCS1	8651	17934639
hsa-miR-29a	hsa-mir-29a	7	FOXO1	2308	20028871
hsa-miR-29a	hsa-mir-29a	7	TGFB1	7040	21273536
hsa-miR-29a	hsa-mir-29a	7	SLC7A5	8140	22895573
hsa-miR-29a	hsa-mir-29a	7	ADAMTS13	11093	19247375
hsa-miR-29a	hsa-mir-29a	7	DNMT3A	1788	20643754
hsa-miR-29a	hsa-mir-29a	7	ERBB2	2064	22370716
hsa-miR-29a	hsa-mir-29a	7	COL4A1	1282	18390668
hsa-miR-29a	hsa-mir-29a	7	HNF4A	3172	20158877
hsa-miR-29a	hsa-mir-29a	7	YY1	7528	21503900
hsa-miR-29a	hsa-mir-29a	7	NPM1	4869	21818844
hsa-miR-29a	hsa-mir-29a	7	SOX2	6657	23037570
hsa-miR-29a	hsa-mir-29a	7	HDAC4	9759	19342382
hsa-miR-29a	hsa-mir-29a	7	CRYGC	1420	20890893
hsa-miR-29a	hsa-mir-29a	7	CD83	9308	19819280
hsa-miR-29a	hsa-mir-29a	7	RASSF1	11186	21081840
hsa-miR-29a	hsa-mir-29a	7	ATN1	1822	22537941
hsa-miR-29a	hsa-mir-29a	7	COL3A1	1281	18723672
hsa-miR-29a	hsa-mir-29a	7	PAK1	5058	20507733
hsa-miR-29a	hsa-mir-29a	7	SRY	6736	21665270
hsa-miR-29a	hsa-mir-29a	7	IL1RAP	3556	22167021
hsa-miR-29a	hsa-mir-29a	7	LIN28B	389421	23129384
hsa-miR-29a	hsa-mir-29a	7	ZAP70	7535	17707831
hsa-miR-29a	hsa-mir-29a	7	DNAH8	1769	22330642
hsa-miR-29a	hsa-mir-29a	7	CD19	930	17934639
hsa-miR-29a	hsa-mir-29a	7	MCL1	4170	20041405
hsa-miR-29a	hsa-mir-29a	7	TGFB2	7042	21273536
hsa-miR-29a	hsa-mir-29a	7	HAND1	9421	22895573
hsa-miR-29a	hsa-mir-29a	7	SH3BP4	23677	19247375
hsa-miR-29a	hsa-mir-29a	7	E2F1	1869	20643754
hsa-miR-29a	hsa-mir-29a	7	FOXO3	2309	22387599
hsa-miR-29a	hsa-mir-29a	7	COL4A2	1284	18390668
hsa-miR-29a	hsa-mir-29a	7	MCL1	4170	20164119
hsa-miR-29a	hsa-mir-29a	7	NR1H4	9971	21511916
hsa-miR-29a	hsa-mir-29a	7	NDUFA2	4695	21913990
hsa-miR-29a	hsa-mir-29a	7	KLF4	9314	23037570
hsa-miR-29a	hsa-mir-29a	7	DDX20	11218	12554860
hsa-miR-29a	hsa-mir-29a	7	MCL1	4170	19347736
hsa-miR-29a	hsa-mir-29a	7	AKT1	207	20943204
hsa-miR-29a	hsa-mir-29a	7	CD80	941	19819280
hsa-miR-29a	hsa-mir-29a	7	CISH	1154	21081840
hsa-miR-29a	hsa-mir-29a	7	MCL1	4170	22537941
hsa-miR-29a	hsa-mir-29a	7	FBN1	2200	18723672
hsa-miR-29a	hsa-mir-29a	7	CDC42	998	20507733
hsa-miR-29a	hsa-mir-29a	7	SLC27A4	10999	21693621
hsa-miR-29a	hsa-mir-29a	7	AHSA1	10598	22211842
hsa-miR-29a	hsa-mir-29a	7	MEST	4232	23129384
hsa-miR-29a	hsa-mir-29a	7	TCL1A	8115	17707831
hsa-miR-29a	hsa-mir-29a	7	ATP1B1	481	22330642
hsa-miR-29a	hsa-mir-29a	7	SYNE1	23345	18258830
hsa-miR-29a	hsa-mir-29a	7	BCL2	596	20041405
hsa-miR-29a	hsa-mir-29a	7	SMAD3	4088	21330653
hsa-miR-29a	hsa-mir-29a	7	COMP	1311	22995515
hsa-miR-29a	hsa-mir-29a	7	ZFP36	7538	19247375
hsa-miR-29a	hsa-mir-29a	7	MCL1	4170	20643754
hsa-miR-29a	hsa-mir-29a	7	KRAS	3845	22387599
hsa-miR-29a	hsa-mir-29a	7	COL15A1	1306	18390668
hsa-miR-29a	hsa-mir-29a	7	PPARA	5465	20164119
hsa-miR-29a	hsa-mir-29a	7	CSHL1	1444	21518768
hsa-miR-29a	hsa-mir-29a	7	CD4	920	21913990
hsa-miR-29a	hsa-mir-29a	7	DLG4	1742	23083096
hsa-miR-29a	hsa-mir-29a	7	EIF2C2	27161	12554860
hsa-miR-29a	hsa-mir-29a	7	BCL2	596	19347736
hsa-miR-29a	hsa-mir-29a	7	PCK2	5106	20943204
hsa-miR-29a	hsa-mir-29a	7	RDH10	157506	17724173
hsa-miR-29a	hsa-mir-29a	7	CD86	942	19819280
hsa-miR-29a	hsa-mir-29a	7	DNMT3A	1788	21081840
hsa-miR-29a	hsa-mir-29a	7	ONECUT2	9480	22537941
hsa-miR-29a	hsa-mir-29a	7	S100B	6285	19102781
hsa-miR-29a	hsa-mir-29a	7	COX8A	1351	20508945
hsa-miR-29a	hsa-mir-29a	7	ELF4	2000	21693621
hsa-miR-29a	hsa-mir-29a	7	SMAD2	4087	22211842
hsa-miR-29a	hsa-mir-29a	7	HMGA2	8091	23129384
hsa-miR-29a	hsa-mir-29a	7	CDKN2A	1029	22334722
hsa-miR-29a	hsa-mir-29a	7	FLT3	2322	18308931
hsa-miR-29a	hsa-mir-29a	7	COL4A1	1282	20067797
hsa-miR-29a	hsa-mir-29a	7	TPM1	7168	21394831
hsa-miR-29a	hsa-mir-29a	7	PROM1	8842	23007737
hsa-miR-29a	hsa-mir-29a	7	DICER1	23405	19320780
hsa-miR-29a	hsa-mir-29a	7	RB1	5925	20643754
hsa-miR-29a	hsa-mir-29a	7	CYP7A1	1581	22396199
hsa-miR-29a	hsa-mir-29a	7	GAPDH	2597	18390668
hsa-miR-29a	hsa-mir-29a	7	BCL2	596	20164119
hsa-miR-29a	hsa-mir-29a	7	NOTCH1	4851	21518768
hsa-miR-29a	hsa-mir-29a	7	CD8A	925	21913990
hsa-miR-29a	hsa-mir-29a	7	EIF2C2	27161	23083096
hsa-miR-29a	hsa-mir-29a	7	STMN1	3925	12554860
hsa-miR-29a	hsa-mir-29a	7	TP53	7157	19347736
hsa-miR-29a	hsa-mir-29a	7	PIK3CA	5290	20943204
hsa-miR-29a	hsa-mir-29a	7	IMPDH1	3614	17724173
hsa-miR-29a	hsa-mir-29a	7	CDK6	1021	19850741
hsa-miR-29a	hsa-mir-29a	7	DNMT3B	1789	21081840
hsa-miR-29a	hsa-mir-29a	7	TRIM68	55128	22805767
hsa-miR-29a	hsa-mir-29a	7	HMGA1	3159	19169275
hsa-miR-29a	hsa-mir-29a	7	GLI1	2735	20564213
hsa-miR-29a	hsa-mir-29a	7	MYC	4609	21693621
hsa-miR-29a	hsa-mir-29a	7	SMAD3	4088	22211842
hsa-miR-29a	hsa-mir-29a	7	CCND2	894	23129384
hsa-miR-29a	hsa-mir-29a	7	DNMT1	1786	22334722
hsa-miR-29a	hsa-mir-29a	7	HOXA10	3206	18308931
hsa-miR-29a	hsa-mir-29a	7	COL4A2	1284	20067797
hsa-miR-29a	hsa-mir-29a	7	TNFRSF4	7293	21394831
hsa-miR-29a	hsa-mir-29a	7	CD44	960	23007737
hsa-miR-29a	hsa-mir-29a	7	COL1A1	1277	19342382
hsa-miR-29a	hsa-mir-29a	7	BCL2	596	20643754
hsa-miR-29a	hsa-mir-29a	7	DECR1	1666	22396199
hsa-miR-29a	hsa-mir-29a	7	LAMC1	3915	18390668
hsa-miR-29a	hsa-mir-29a	7	BRCA1	672	20167074
hsa-miR-29a	hsa-mir-29a	7	ADAM12	8038	21518768
hsa-miR-29a	hsa-mir-29a	7	CREB1	1385	22072783
hsa-miR-29a	hsa-mir-29a	7	GARS	2617	23126427
hsa-miR-29a	hsa-mir-29a	7	GEMIN4	50628	12554860
hsa-miR-29a	hsa-mir-29a	7	CDK6	1021	19407485
hsa-miR-29a	hsa-mir-29a	7	HSPB6	126393	20959496
hsa-miR-29a	hsa-mir-29a	7	DNMT1	1786	17890317
hsa-miR-29a	hsa-mir-29a	7	MCL1	4170	19850741
hsa-miR-29a	hsa-mir-29a	7	SPEN	23013	21081840
hsa-miR-29a	hsa-mir-29a	7	PPARGC1A	10891	22895573
hsa-miR-29a	hsa-mir-29a	7	ATXN1	6310	19169275
hsa-miR-29a	hsa-mir-29a	7	MYC	4609	20564213
hsa-miR-29a	hsa-mir-29a	7	MAPK3	5595	21693621
hsa-miR-29a	hsa-mir-29a	7	SMAD7	4092	22211842
hsa-miR-29a	hsa-mir-29a	7	TBX1	6899	23313053
hsa-miR-29a	hsa-mir-29a	7	DNMT3A	1788	22334722
hsa-miR-29a	hsa-mir-29a	7	MEIS1	4211	18308931
hsa-miR-29a	hsa-mir-29a	7	CDK4	1019	20086245
hsa-miR-29a	hsa-mir-29a	7	FZD5	7855	21394831
hsa-miR-29a	hsa-mir-29a	7	AKT1	207	23023935
hsa-miR-29a	hsa-mir-29a	7	COL4A2	1284	19342382
hsa-miR-29a	hsa-mir-29a	7	HDAC2	3066	20727829
hsa-miR-29a	hsa-mir-29a	7	AKT1	207	22396199
hsa-miR-29a	hsa-mir-29a	7	NPC1	4864	18390668
hsa-miR-29a	hsa-mir-29a	7	IL4	3565	20201077
hsa-miR-29a	hsa-mir-29a	7	CYP26A1	1592	21626108
hsa-miR-29a	hsa-mir-29a	7	DNMT1	1786	22072783
hsa-miR-29a	hsa-mir-29a	7	SMAD2	4087	23126427
hsa-miR-29a	hsa-mir-29a	7	RNPC3	55599	12554860
hsa-miR-29a	hsa-mir-29a	7	BACE1	23621	19462468
hsa-miR-29a	hsa-mir-29a	7	PDCD4	27250	20959496
hsa-miR-29a	hsa-mir-29a	7	DNMT3A	1788	17890317
hsa-miR-29a	hsa-mir-29a	7	TET1	80312	19850741
hsa-miR-29a	hsa-mir-29a	7	GATA4	2626	21081840
hsa-miR-29a	hsa-mir-29a	7	AKT2	208	22895573
hsa-miR-29a	hsa-mir-29a	7	STC1	6781	19169275
hsa-miR-29a	hsa-mir-29a	7	SHH	6469	20564213
hsa-miR-29a	hsa-mir-29a	7	E2F7	144455	22330340
hsa-miR-29a	hsa-mir-29a	7	DNMT3B	1789	22334722
hsa-miR-29a	hsa-mir-29a	7	NPM1	4869	18308931
hsa-miR-29a	hsa-mir-29a	7	CDK6	1021	20086245
hsa-miR-29a	hsa-mir-29a	7	PROM1	8842	21394831
hsa-miR-29a	hsa-mir-29a	7	TP53	7157	21693621
hsa-miR-29a	hsa-mir-29a	7	FRAP1	2475	23023935
hsa-miR-29a	hsa-mir-29a	7	DUSP2	1844	19342382
hsa-miR-29a	hsa-mir-29a	7	NOS1	4842	20727829
hsa-miR-29a	hsa-mir-29a	7	IGF1	3479	22396199
hsa-miR-29a	hsa-mir-29a	7	PRB3	5544	18390668
hsa-miR-29a	hsa-mir-29a	7	TGFB1	7040	20201077
hsa-miR-29a	hsa-mir-29a	7	GABPA	2551	21626108
hsa-miR-29a	hsa-mir-29a	7	DNMT3A	1788	22072783
hsa-miR-29a	hsa-mir-29a	7	SMAD3	4088	23126427
hsa-miR-29a	hsa-mir-29a	7	ME1	4199	15183728
hsa-miR-29a	hsa-mir-29a	7	KCTD11	147040	19502386
hsa-miR-29a	hsa-mir-29a	7	FASLG	356	20959496
hsa-miR-29a	hsa-mir-29a	7	DNMT3B	1789	17890317
hsa-miR-29a	hsa-mir-29a	7	SMAD3	4088	19919989
hsa-miR-29a	hsa-mir-29a	7	TFPI2	7980	21081840
hsa-miR-29a	hsa-mir-29a	7	FOXP1	27086	22895573
hsa-miR-29a	hsa-mir-29a	7	HMGA2	8091	19169275
hsa-miR-29a	hsa-mir-29a	7	TLR4	7099	20564213
hsa-miR-29a	hsa-mir-29a	7	FOXO1	2308	22330340
hsa-miR-29a	hsa-mir-29a	7	GSTP1	2950	22334722
hsa-miR-29a	hsa-mir-29a	7	FUSIP1	10772	18390668
hsa-miR-29a	hsa-mir-29a	7	FH	2271	20086245
hsa-miR-29a	hsa-mir-29a	7	BBS9	27241	21420029
hsa-miR-29a	hsa-mir-29a	7	NRAS	4893	21809347
hsa-miR-29a	hsa-mir-29a	7	HSPG2	3339	23023935
hsa-miR-29a	hsa-mir-29a	7	COL5A3	50509	19342382
hsa-miR-29a	hsa-mir-29a	7	PAX7	5081	20727829
hsa-miR-29a	hsa-mir-29a	7	IGFBP1	3484	22396199
hsa-miR-29a	hsa-mir-29a	7	SPARC	6678	18390668
hsa-miR-29a	hsa-mir-29a	7	NAV3	89795	20202123
hsa-miR-29a	hsa-mir-29a	7	APOE	348	21626108
hsa-miR-29a	hsa-mir-29a	7	DNMT3B	1789	22072783
hsa-miR-29a	hsa-mir-29a	7	SMAD7	4092	23126427
hsa-miR-29a	hsa-mir-29a	7	RRBP1	6238	15183728
hsa-miR-29a	hsa-mir-29a	7	SCPEP1	59342	19560422
hsa-miR-29a	hsa-mir-29a	7	PIK3CA	5290	20959496
hsa-miR-29a	hsa-mir-29a	7	PAX3	5077	22330340
hsa-miR-29a	hsa-mir-29a	7	FHIT	2272	17890317
hsa-miR-29a	hsa-mir-29a	7	GLUL	2752	19951903
hsa-miR-29a	hsa-mir-29a	7	DMPK	1760	21169019
hsa-miR-29a	hsa-mir-29a	7	NPAT	4863	22895573
hsa-miR-29a	hsa-mir-29a	7	DICER1	23405	19170179
hsa-miR-29a	hsa-mir-29a	7	TNFSF10	8743	20564213
hsa-miR-29a	hsa-mir-29a	7	MCL1	4170	22334722
hsa-miR-29a	hsa-mir-29a	7	COL1A1	1277	18390668
hsa-miR-29a	hsa-mir-29a	7	CCND1	595	20086245
hsa-miR-29a	hsa-mir-29a	7	TGFB1	7040	21420029
hsa-miR-29a	hsa-mir-29a	7	TGFB1	7040	21809347
hsa-miR-29a	hsa-mir-29a	7	SPARC	6678	23023935
hsa-miR-29a	hsa-mir-29a	7	CTNNBIP1	56998	19342382
hsa-miR-29a	hsa-mir-29a	7	BRD2	6046	20734245
hsa-miR-29a	hsa-mir-29a	7	APRT	353	22396199
hsa-miR-29a	hsa-mir-29a	7	BACE1	23621	18434550
hsa-miR-29a	hsa-mir-29a	7	ARHGEF1	9138	20212066
hsa-miR-29a	hsa-mir-29a	7	COL2A1	1280	21665270
hsa-miR-29a	hsa-mir-29a	7	PTGS2	5743	22072783
hsa-miR-29a	hsa-mir-29a	7	SMURF2	64750	23126427
hsa-miR-29a	hsa-mir-29a	7	TCL1A	8115	17178851
hsa-miR-29a	hsa-mir-29a	7	CD276	80381	19584290
hsa-miR-29a	hsa-mir-29a	7	PTEN	5728	20959496
hsa-miR-29a	hsa-mir-29a	7	KIDINS220	57498	22330340
hsa-miR-29a	hsa-mir-29a	7	WWOX	51741	17890317
hsa-miR-29a	hsa-mir-29a	7	HELLS	3070	19959559
hsa-miR-29a	hsa-mir-29a	7	PPM1D	8493	21175813
hsa-miR-29a	hsa-mir-29a	7	ELSPBP1	64100	22895573
hsa-miR-29a	hsa-mir-29a	7	PMP22	5376	19170179
hsa-miR-29a	hsa-mir-29a	7	FGA	2243	20570858
hsa-miR-29a	hsa-mir-29a	7	NPPA	4878	22334722
hsa-miR-29a	hsa-mir-29a	7	COL1A2	1278	18390668
hsa-miR-29a	hsa-mir-29a	7	IKBKB	3551	20144951
hsa-miR-29a	hsa-mir-29a	7	TP53	7157	21420029
hsa-miR-29a	hsa-mir-29a	7	CEBPA	1050	21818844
hsa-miR-29a	hsa-mir-29a	7	MET	4233	23037570
hsa-miR-29a	hsa-mir-29a	7	TGFB3	7043	19342382
hsa-miR-29a	hsa-mir-29a	7	IFNG	3458	20857148
hsa-miR-29a	hsa-mir-29a	7	PRKAA1	5562	22396199
hsa-miR-29a	hsa-mir-29a	7	COL1A1	1277	18723672
hsa-miR-29a	hsa-mir-29a	7	DNMT3A	1788	20478395
hsa-miR-29a	hsa-mir-29a	7	LBR	3930	21665270
hsa-miR-29a	hsa-mir-29a	7	ELN	2006	22095981
hsa-miR-29a	hsa-mir-29a	7	MSTN	2660	23129384
hsa-miR-29a	hsa-mir-29a	7	AKT1	207	17652184
hsa-miR-29a	hsa-mir-29a	7	TMEM132D	121256	19785751
hsa-miR-29a	hsa-mir-29a	7	BCL2	596	20959496
hsa-miR-29a	hsa-mir-29a	7	RHD	6007	22330340
hsa-miR-29a	hsa-mir-29a	7	SOAT1	6646	17934639
hsa-miR-29a	hsa-mir-29a	7	SLC11A1	6556	19959559
hsa-miR-29a	hsa-mir-29a	7	MYBL2	4605	21187425
hsa-miR-29a	hsa-mir-29a	7	TBX5	6910	22895573
hsa-miR-29a	hsa-mir-29a	7	PXMP2	5827	19170179
hsa-miR-29a	hsa-mir-29a	7	FGB	2244	20570858
hsa-miR-29a	hsa-mir-29a	7	NCKIPSD	51517	22334722
hsa-miR-29a	hsa-mir-29a	7	COL3A1	1281	18390668
hsa-miR-29a	hsa-mir-29a	7	RELA	5970	20144951
hsa-miR-29a	hsa-mir-29a	7	CDK6	1021	21503900
hsa-miR-29a	hsa-mir-29a	7	FLT3	2322	21818844
hsa-miR-29a	hsa-mir-29a	7	MYC	4609	23037570
hsa-miR-29a	hsa-mir-29a	7	ACVR2A	92	19342382
hsa-miR-29a	hsa-mir-29a	7	NFYC	4802	20889907
hsa-miR-29a	hsa-mir-29a	7	LRRFIP1	9208	20959496
hsa-miR-29a	hsa-mir-29a	7	RTN1	6252	22470160
hsa-miR-29a	hsa-mir-29a	7	COL1A2	1278	18723672
hsa-miR-29a	hsa-mir-29a	7	PLXNA3	55558	20478395
hsa-miR-29a	hsa-mir-29a	7	SOX9	6662	21665270
hsa-miR-29a	hsa-mir-29a	7	IGF1	3479	22167021
hsa-miR-29a	hsa-mir-29a	7	GHR	2690	23129384
hsa-miR-29a	hsa-mir-29a	7	BCL2	596	17707831
hsa-miR-29a	hsa-mir-29a	7	CCR7	1236	19819280
hsa-miR-26b*	hsa-mir-26b	2	ESR1	2099	20347265
hsa-miR-26b*	hsa-mir-26b	2	DICER1	23405	20807761
hsa-miR-26b*	hsa-mir-26b	2	GATA4	2626	22678827
hsa-miR-26b*	hsa-mir-26b	2	TBX1	6899	22964023
hsa-miR-26b*	hsa-mir-26b	2	NOS2A	4843	21085987
hsa-miR-26b*	hsa-mir-26b	2	JAK2	3717	18508790
hsa-miR-26b*	hsa-mir-26b	2	COX8A	1351	20508945
hsa-miR-26b*	hsa-mir-26b	2	DICER1	23405	21285947
hsa-miR-26b*	hsa-mir-26b	2	EP300	2033	19569050
hsa-miR-26b*	hsa-mir-26b	2	NPPA	4878	22678827
hsa-miR-26b*	hsa-mir-26b	2	GJA1	2697	20347265
hsa-miR-26b*	hsa-mir-26b	2	PITX2	5308	20807761
hsa-miR-26b*	hsa-mir-26b	2	ARCN1	372	23338559
hsa-miR-26b*	hsa-mir-26b	2	TNF	7124	21085987
hsa-miR-26b*	hsa-mir-26b	2	HMGA2	8091	18508790
hsa-miR-26b*	hsa-mir-26b	2	GSK3B	2932	20525681
hsa-miR-26b*	hsa-mir-26b	2	BHLHB5	27319	21285947
hsa-miR-26b*	hsa-mir-26b	2	ZCCHC11	23318	19701194
hsa-miR-26b*	hsa-mir-26b	2	ACTA1	58	22678827
hsa-miR-26b*	hsa-mir-26b	2	GRIA2	2891	20347265
hsa-miR-26b*	hsa-mir-26b	2	POU1F1	5449	20807761
hsa-miR-26b*	hsa-mir-26b	2	CDK4	1019	21199804
hsa-miR-26b*	hsa-mir-26b	2	RDX	5962	19270793
hsa-miR-26b*	hsa-mir-26b	2	CPEB2	132864	20660482
hsa-miR-26b*	hsa-mir-26b	2	SOX6	55553	21285947
hsa-miR-26b*	hsa-mir-26b	2	IL6	3569	19701194
hsa-miR-26b*	hsa-mir-26b	2	CTDSP1	58190	22678827
hsa-miR-26b*	hsa-mir-26b	2	MYLIP	29116	20347265
hsa-miR-26b*	hsa-mir-26b	2	CHFR	55743	20831567
hsa-miR-26b*	hsa-mir-26b	2	CDK6	1021	21199804
hsa-miR-26b*	hsa-mir-26b	2	COL1A1	1277	19342382
hsa-miR-26b*	hsa-mir-26b	2	NFKB1	4790	19812400
hsa-miR-26b*	hsa-mir-26b	2	CPEB4	80315	20660482
hsa-miR-26b*	hsa-mir-26b	2	PTGS2	5743	22017396
hsa-miR-26b*	hsa-mir-26b	2	REST	5978	22678827
hsa-miR-26b*	hsa-mir-26b	2	NOTCH1	4851	20347265
hsa-miR-26b*	hsa-mir-26b	2	TAF12	6883	20831567
hsa-miR-26b*	hsa-mir-26b	2	HRSP12	10247	21199804
hsa-miR-26b*	hsa-mir-26b	2	COL4A2	1284	19342382
hsa-miR-26b*	hsa-mir-26b	2	PTGS2	5743	20100477
hsa-miR-26b*	hsa-mir-26b	2	CEBPA	1050	20806079
hsa-miR-26b*	hsa-mir-26b	2	ODZ1	10178	22407237
hsa-miR-26b*	hsa-mir-26b	2	TRPC3	7222	22678827
hsa-miR-26b*	hsa-mir-26b	2	ARID4B	51742	20347265
hsa-miR-26b*	hsa-mir-26b	2	PTP4A1	7803	20831567
hsa-miR-26b*	hsa-mir-26b	2	CDKN1A	1026	21199804
hsa-miR-26b*	hsa-mir-26b	2	DUSP2	1844	19342382
hsa-miR-26b*	hsa-mir-26b	2	BRCA1	672	20167074
hsa-miR-26b*	hsa-mir-26b	2	CEBPB	1051	20806079
hsa-miR-26b*	hsa-mir-26b	2	COX8A	1351	22407237
hsa-miR-26b*	hsa-mir-26b	2	ELF4	2000	22894925
hsa-miR-26b*	hsa-mir-26b	2	TAC1	6863	20347265
hsa-miR-26b*	hsa-mir-26b	2	IL17A	3605	20840794
hsa-miR-26b*	hsa-mir-26b	2	CDKN2A	1029	21199804
hsa-miR-26b*	hsa-mir-26b	2	COL5A3	50509	19342382
hsa-miR-26b*	hsa-mir-26b	2	HIPK3	10114	20347265
hsa-miR-26b*	hsa-mir-26b	2	DDIT3	1649	20806079
hsa-miR-26b*	hsa-mir-26b	2	DICER1	23405	22407237
hsa-miR-26b*	hsa-mir-26b	2	CCND1	595	22894925
hsa-miR-26b*	hsa-mir-26b	2	NFYC	4802	20889907
hsa-miR-26b*	hsa-mir-26b	2	FBXW7	55294	17637574
hsa-miR-26b*	hsa-mir-26b	2	UTRN	7402	20347265
hsa-miR-26b*	hsa-mir-26b	2	EZH2	2146	21199804
hsa-miR-26b*	hsa-mir-26b	2	CTNNBIP1	56998	19342382
hsa-miR-26b*	hsa-mir-26b	2	CDKN2A	1029	20347265
hsa-miR-26b*	hsa-mir-26b	2	HMOX1	3162	20806079
hsa-miR-26b*	hsa-mir-26b	2	MYC	4609	22484120
hsa-miR-26b*	hsa-mir-26b	2	CCL7	6354	22894925
hsa-miR-26b*	hsa-mir-26b	2	CYP7A1	1581	21085987
hsa-miR-26b*	hsa-mir-26b	2	SYNE1	23345	18258830
hsa-miR-26b*	hsa-mir-26b	2	VSNL1	7447	20347265
hsa-miR-26b*	hsa-mir-26b	2	NPC1	4864	21199804
hsa-miR-26b*	hsa-mir-26b	2	TGFB3	7043	19342382
hsa-miR-26b*	hsa-mir-26b	2	FSTL1	11167	20347265
hsa-miR-26b*	hsa-mir-26b	2	ROS1	6098	20806079
hsa-miR-26b*	hsa-mir-26b	2	PPFIBP2	8495	22484120
hsa-miR-26b*	hsa-mir-26b	2	DYRK2	8445	22894925
hsa-miR-26b*	hsa-mir-26b	2	IFNG	3458	21085987
hsa-miR-26b*	hsa-mir-26b	2	MYC	4609	18451220
hsa-miR-26b*	hsa-mir-26b	2	ACVR1B	91	20347265
hsa-miR-26b*	hsa-mir-26b	2	CCND1	595	21199804
hsa-miR-26b*	hsa-mir-26b	2	ACVR2A	92	19342382
hsa-miR-26b*	hsa-mir-26b	2	MAPK14	1432	20347265
hsa-miR-26b*	hsa-mir-26b	2	RPE	6120	20806079
hsa-miR-26b*	hsa-mir-26b	2	UCN3	114131	22678827
hsa-miR-26b*	hsa-mir-26b	2	SOCS3	9021	22894925
hsa-miR-26b*	hsa-mir-26b	2	IL1B	3553	21085987
hsa-miR-26b*	hsa-mir-26b	2	IRAK2	3656	18508790
hsa-miR-26b*	hsa-mir-26b	2	KIAA0152	9761	20347265
hsa-miR-26b*	hsa-mir-26b	2	EPHA2	1969	21264258
hsa-miR-26b*	hsa-mir-26b	2	HDAC4	9759	19342382
hsa-miR-26b	hsa-mir-26b	2	IL17A	3605	20840794
hsa-miR-26b	hsa-mir-26b	2	BRCA1	672	20167074
hsa-miR-26b	hsa-mir-26b	2	ELF4	2000	22894925
hsa-miR-26b	hsa-mir-26b	2	CDKN2A	1029	21199804
hsa-miR-26b	hsa-mir-26b	2	TAC1	6863	20347265
hsa-miR-26b	hsa-mir-26b	2	COL5A3	50509	19342382
hsa-miR-26b	hsa-mir-26b	2	DICER1	23405	22407237
hsa-miR-26b	hsa-mir-26b	2	DDIT3	1649	20806079
hsa-miR-26b	hsa-mir-26b	2	NFYC	4802	20889907
hsa-miR-26b	hsa-mir-26b	2	HIPK3	10114	20347265
hsa-miR-26b	hsa-mir-26b	2	CCND1	595	22894925
hsa-miR-26b	hsa-mir-26b	2	FBXW7	55294	17637574
hsa-miR-26b	hsa-mir-26b	2	EZH2	2146	21199804
hsa-miR-26b	hsa-mir-26b	2	UTRN	7402	20347265
hsa-miR-26b	hsa-mir-26b	2	CTNNBIP1	56998	19342382
hsa-miR-26b	hsa-mir-26b	2	MYC	4609	22484120
hsa-miR-26b	hsa-mir-26b	2	HMOX1	3162	20806079
hsa-miR-26b	hsa-mir-26b	2	CYP7A1	1581	21085987
hsa-miR-26b	hsa-mir-26b	2	CDKN2A	1029	20347265
hsa-miR-26b	hsa-mir-26b	2	CCL7	6354	22894925
hsa-miR-26b	hsa-mir-26b	2	SYNE1	23345	18258830
hsa-miR-26b	hsa-mir-26b	2	NPC1	4864	21199804
hsa-miR-26b	hsa-mir-26b	2	VSNL1	7447	20347265
hsa-miR-26b	hsa-mir-26b	2	TGFB3	7043	19342382
hsa-miR-26b	hsa-mir-26b	2	PPFIBP2	8495	22484120
hsa-miR-26b	hsa-mir-26b	2	ROS1	6098	20806079
hsa-miR-26b	hsa-mir-26b	2	IFNG	3458	21085987
hsa-miR-26b	hsa-mir-26b	2	FSTL1	11167	20347265
hsa-miR-26b	hsa-mir-26b	2	DYRK2	8445	22894925
hsa-miR-26b	hsa-mir-26b	2	MYC	4609	18451220
hsa-miR-26b	hsa-mir-26b	2	CCND1	595	21199804
hsa-miR-26b	hsa-mir-26b	2	ACVR1B	91	20347265
hsa-miR-26b	hsa-mir-26b	2	ACVR2A	92	19342382
hsa-miR-26b	hsa-mir-26b	2	UCN3	114131	22678827
hsa-miR-26b	hsa-mir-26b	2	RPE	6120	20806079
hsa-miR-26b	hsa-mir-26b	2	IL1B	3553	21085987
hsa-miR-26b	hsa-mir-26b	2	MAPK14	1432	20347265
hsa-miR-26b	hsa-mir-26b	2	SOCS3	9021	22894925
hsa-miR-26b	hsa-mir-26b	2	IRAK2	3656	18508790
hsa-miR-26b	hsa-mir-26b	2	EPHA2	1969	21264258
hsa-miR-26b	hsa-mir-26b	2	KIAA0152	9761	20347265
hsa-miR-26b	hsa-mir-26b	2	DICER1	23405	20807761
hsa-miR-26b	hsa-mir-26b	2	HDAC4	9759	19342382
hsa-miR-26b	hsa-mir-26b	2	GATA4	2626	22678827
hsa-miR-26b	hsa-mir-26b	2	NOS2A	4843	21085987
hsa-miR-26b	hsa-mir-26b	2	ESR1	2099	20347265
hsa-miR-26b	hsa-mir-26b	2	TBX1	6899	22964023
hsa-miR-26b	hsa-mir-26b	2	JAK2	3717	18508790
hsa-miR-26b	hsa-mir-26b	2	DICER1	23405	21285947
hsa-miR-26b	hsa-mir-26b	2	COX8A	1351	20508945
hsa-miR-26b	hsa-mir-26b	2	PITX2	5308	20807761
hsa-miR-26b	hsa-mir-26b	2	EP300	2033	19569050
hsa-miR-26b	hsa-mir-26b	2	NPPA	4878	22678827
hsa-miR-26b	hsa-mir-26b	2	TNF	7124	21085987
hsa-miR-26b	hsa-mir-26b	2	GJA1	2697	20347265
hsa-miR-26b	hsa-mir-26b	2	ARCN1	372	23338559
hsa-miR-26b	hsa-mir-26b	2	HMGA2	8091	18508790
hsa-miR-26b	hsa-mir-26b	2	BHLHB5	27319	21285947
hsa-miR-26b	hsa-mir-26b	2	GSK3B	2932	20525681
hsa-miR-26b	hsa-mir-26b	2	POU1F1	5449	20807761
hsa-miR-26b	hsa-mir-26b	2	ZCCHC11	23318	19701194
hsa-miR-26b	hsa-mir-26b	2	ACTA1	58	22678827
hsa-miR-26b	hsa-mir-26b	2	CDK4	1019	21199804
hsa-miR-26b	hsa-mir-26b	2	GRIA2	2891	20347265
hsa-miR-26b	hsa-mir-26b	2	RDX	5962	19270793
hsa-miR-26b	hsa-mir-26b	2	SOX6	55553	21285947
hsa-miR-26b	hsa-mir-26b	2	CPEB2	132864	20660482
hsa-miR-26b	hsa-mir-26b	2	CHFR	55743	20831567
hsa-miR-26b	hsa-mir-26b	2	IL6	3569	19701194
hsa-miR-26b	hsa-mir-26b	2	CTDSP1	58190	22678827
hsa-miR-26b	hsa-mir-26b	2	CDK6	1021	21199804
hsa-miR-26b	hsa-mir-26b	2	MYLIP	29116	20347265
hsa-miR-26b	hsa-mir-26b	2	COL1A1	1277	19342382
hsa-miR-26b	hsa-mir-26b	2	PTGS2	5743	22017396
hsa-miR-26b	hsa-mir-26b	2	CPEB4	80315	20660482
hsa-miR-26b	hsa-mir-26b	2	TAF12	6883	20831567
hsa-miR-26b	hsa-mir-26b	2	NFKB1	4790	19812400
hsa-miR-26b	hsa-mir-26b	2	REST	5978	22678827
hsa-miR-26b	hsa-mir-26b	2	HRSP12	10247	21199804
hsa-miR-26b	hsa-mir-26b	2	NOTCH1	4851	20347265
hsa-miR-26b	hsa-mir-26b	2	COL4A2	1284	19342382
hsa-miR-26b	hsa-mir-26b	2	ODZ1	10178	22407237
hsa-miR-26b	hsa-mir-26b	2	CEBPA	1050	20806079
hsa-miR-26b	hsa-mir-26b	2	PTP4A1	7803	20831567
hsa-miR-26b	hsa-mir-26b	2	PTGS2	5743	20100477
hsa-miR-26b	hsa-mir-26b	2	TRPC3	7222	22678827
hsa-miR-26b	hsa-mir-26b	2	CDKN1A	1026	21199804
hsa-miR-26b	hsa-mir-26b	2	ARID4B	51742	20347265
hsa-miR-26b	hsa-mir-26b	2	DUSP2	1844	19342382
hsa-miR-26b	hsa-mir-26b	2	COX8A	1351	22407237
hsa-miR-26b	hsa-mir-26b	2	CEBPB	1051	20806079
hsa-miR-26a-1*	hsa-mir-26a-1	3	RRBP1	6238	15183728
hsa-miR-26a-1*	hsa-mir-26a-1	3	CDK6	1021	21199804
hsa-miR-26a-1*	hsa-mir-26a-1	3	GEMIN4	50628	19851984
hsa-miR-26a-1*	hsa-mir-26a-1	3	GEMIN4	50628	19138993
hsa-miR-26a-1*	hsa-mir-26a-1	3	PPFIBP2	8495	22484120
hsa-miR-26a-1*	hsa-mir-26a-1	3	XPO5	57510	20585341
hsa-miR-26a-1*	hsa-mir-26a-1	3	TGFB3	7043	19342382
hsa-miR-26a-1*	hsa-mir-26a-1	3	TARBP2	6895	20732906
hsa-miR-26a-1*	hsa-mir-26a-1	3	CDK8	1024	18713946
hsa-miR-26a-1*	hsa-mir-26a-1	3	HRSP12	10247	21199804
hsa-miR-26a-1*	hsa-mir-26a-1	3	DGCR8	54487	19851984
hsa-miR-26a-1*	hsa-mir-26a-1	3	DGCR8	54487	19138993
hsa-miR-26a-1*	hsa-mir-26a-1	3	TARBP2	6895	20585341
[truncated: 9,523 more rows]
