# Supplementary material for: APP intracellular domain acts as a transcriptional regulator of miR-663 suppressing neuronal differentiation
Source: Cell Death Dis. 2015 Feb 19;6(2):e1651–. doi: 10.1038/cddis.2015.10 (PMC4669786; doi:10.1038/cddis.2015.10)
Supplement: Supplementary Table 5 [file cddis201510x6.xls]

## Sheet: 工作表1
Table S5. Functional anotation clustering analysis of the target genes of AICD ChIP-seq miRNAs and control miRNAs
AICD ChIP-seq miRNAs selected anotation clusters related to AICD functions
Annotation Cluster 4	Enrichment Score: 28.07850276054682
Category	Term	Count	%	PValue	Genes	List Total	Pop Hits	Pop Total	Fold Enrichment	Bonferroni	Benjamini	FDR
GOTERM_BP_FAT	GO:0010941~regulation of cell death	216	15.0104	4.9699e-45	MEF2C, PTGS2, NELL1, STAT5A, SHH, BTK, MAP3K7, BDNF, APP, MYD88, CD44, APOE, IFNG, PIK3CA, FAS, TWIST2, WWOX, RAB27A, PRAME, ROCK1, BRAF, RXRA, SKP2, GRIN2A, PIM1, BCL2L11, CD38, MAPK1, CD40LG, IFNB1, JUN, VEGFA, MNT, MAPK9, MAPK8, PRODH, ERBB3, ERBB2, NFKBIA, CD70, BCL2L2, BCL2L1, CALR, IFNA2, PEA15, KRAS, RAC1, NKX2-5, SMAD6, TGFBR1, SMAD3, HGF, ATM, NOTCH1, SFRP1, ETS1, NTRK1, RTN4, MITF, TP63…	1333	815	13528	2.68967	2.36021e-41	1.57347e-42	9.40673e-42
GOTERM_BP_FAT	GO:0043067~regulation of programmed cell death	215	14.9409	9.73353e-45	MEF2C, PTGS2, NELL1, STAT5A, SHH, BTK, MAP3K7, BDNF, APP, MYD88, CD44, APOE, IFNG, PIK3CA, FAS, TWIST2, WWOX, RAB27A, PRAME, ROCK1, BRAF, RXRA, SKP2, GRIN2A, PIM1, BCL2L11, CD38, MAPK1, CD40LG, IFNB1, JUN, VEGFA, MNT, MAPK9, MAPK8, PRODH, ERBB3, ERBB2, NFKBIA, CD70, BCL2L2, BCL2L1, CALR, IFNA2, PEA15, KRAS, RAC1, NKX2-5, SMAD6, TGFBR1, SMAD3, HGF, ATM, NOTCH1, SFRP1, ETS1, NTRK1, RTN4, MITF, TP63…	1333	812	13528	2.68711	4.62245e-41	2.88903e-42	1.8423e-41
GOTERM_BP_FAT	GO:0042981~regulation of apoptosis	212	14.7325	8.99707e-44	MEF2C, PTGS2, NELL1, STAT5A, SHH, BTK, MAP3K7, BDNF, APP, MYD88, CD44, APOE, IFNG, PIK3CA, FAS, TWIST2, WWOX, RAB27A, PRAME, ROCK1, BRAF, RXRA, SKP2, GRIN2A, PIM1, BCL2L11, CD38, MAPK1, CD40LG, IFNB1, JUN, VEGFA, MNT, MAPK9, MAPK8, PRODH, ERBB3, ERBB2, NFKBIA, CD70, BCL2L2, BCL2L1, CALR, IFNA2, PEA15, KRAS, RAC1, NKX2-5, SMAD6, TGFBR1, SMAD3, HGF, ATM, NOTCH1, SFRP1, ETS1, NTRK1, RTN4, MITF, TP63…	1333	804	13528	2.67598	4.27271e-40	2.51336e-41	1.70291e-40
GOTERM_BP_FAT	GO:0043068~positive regulation of programmed cell death	112	7.78318	3.70896e-22	PTGS2, MMP9, NELL1, TGFB3, TLR2, TLR4, FOXO3, IL10, TGFB1, BTK, TGFB2, APP, CDKN2A, CD44, CASP8AP2, TIAM1, APOE, TIA1, IFNG, IL1B, DDX20, FAS, WWOX, RAB27A, RXRA, SKP2, GRIN2A, FADD, STK4, BCL2L11, DDIT3, STK3, CD38, MAPK1, IFNB1, TIAL1, JUN, MAPK9, MAPK8, LRRK2, PRODH, NGF, CD70, BCL2L1, TIMP3, SRC, VDR, IFNA2, RAC1, DYRK2, TRAF6, RUNX3, TGFBR1, BRCA2, SMAD3, BRCA1, ATM, NOTCH1, TNFSF10, CDKN1A,…	1333	433	13528	2.62503	1.76139e-18	2.93565e-20	7.0201e-19
GOTERM_BP_FAT	GO:0010942~positive regulation of cell death	112	7.78318	5.50128e-22	PTGS2, MMP9, NELL1, TGFB3, TLR2, TLR4, FOXO3, IL10, TGFB1, BTK, TGFB2, APP, CDKN2A, CD44, CASP8AP2, TIAM1, APOE, TIA1, IFNG, IL1B, DDX20, FAS, WWOX, RAB27A, RXRA, SKP2, GRIN2A, FADD, STK4, BCL2L11, DDIT3, STK3, CD38, MAPK1, IFNB1, TIAL1, JUN, MAPK9, MAPK8, LRRK2, PRODH, NGF, CD70, BCL2L1, TIMP3, SRC, VDR, IFNA2, RAC1, DYRK2, TRAF6, RUNX3, TGFBR1, BRCA2, SMAD3, BRCA1, ATM, NOTCH1, TNFSF10, CDKN1A,…	1333	435	13528	2.61296	2.61256e-18	4.2138e-20	1.04125e-18
GOTERM_BP_FAT	GO:0043065~positive regulation of apoptosis	111	7.71369	6.88063e-22	PTGS2, MMP9, NELL1, TGFB3, TLR2, TLR4, FOXO3, IL10, TGFB1, BTK, TGFB2, APP, CDKN2A, CD44, CASP8AP2, TIAM1, APOE, TIA1, IFNG, IL1B, DDX20, FAS, WWOX, RAB27A, RXRA, SKP2, GRIN2A, FADD, STK4, BCL2L11, DDIT3, STK3, MAPK1, CD38, IFNB1, TIAL1, JUN, MAPK9, MAPK8, PRODH, NGF, CD70, BCL2L1, TIMP3, SRC, VDR, IFNA2, RAC1, DYRK2, TRAF6, RUNX3, TGFBR1, BRCA2, SMAD3, BRCA1, ATM, NOTCH1, TNFSF10, CDKN1A, CDKN1B…	1333	430	13528	2.61974	3.26761e-18	5.10564e-20	1.30232e-18
GOTERM_BP_FAT	GO:0006917~induction of apoptosis	81	5.62891	1.78919e-15	NELL1, TLR2, TGFB3, BNIP3, MLH1, TP63, FASLG, FOXO3, PTEN, MCF2L, TGFB1, BTK, ACVR1B, APP, CASP3, CASP4, CDKN2A, CASP8AP2, TIAM1, APOE, TIA1, HMOX1, DDX20, FAS, CASP2, MYC, WWOX, RAB27A, PRKCA, ARHGEF3, AIFM3, AIFM1, TP53, FADD, NLRP3, NLRP1, BCL2L11, MAPK1, CD38, IFNB1, TIAL1, HIPK2, MAPK9, MAPK8, PRODH, NGF, DCC, TNF, PML, CD70, TIMP3, DPF1, IFNA2, VDR, RAC1, PYCARD, PCSK9, DYRK2, TRAF6, RUNX3,…	1333	320	13528	2.56885	8.43592e-12	6.39488e-14	3.36398e-12
GOTERM_BP_FAT	GO:0012502~induction of programmed cell death	81	5.62891	2.15406e-15	NELL1, TLR2, TGFB3, BNIP3, MLH1, TP63, FASLG, FOXO3, PTEN, MCF2L, TGFB1, BTK, ACVR1B, APP, CASP3, CASP4, CDKN2A, CASP8AP2, TIAM1, APOE, TIA1, HMOX1, DDX20, FAS, CASP2, MYC, WWOX, RAB27A, PRKCA, ARHGEF3, AIFM3, AIFM1, TP53, FADD, NLRP3, NLRP1, BCL2L11, MAPK1, CD38, IFNB1, TIAL1, HIPK2, MAPK9, MAPK8, PRODH, NGF, DCC, TNF, PML, CD70, TIMP3, DPF1, IFNA2, VDR, RAC1, PYCARD, PCSK9, DYRK2, TRAF6, RUNX3,…	1333	321	13528	2.56085	1.00177e-11	7.4718e-14	3.9968e-12
Annotation Cluster 32	Enrichment Score: 10.826492090534058
Category	Term	Count	%	PValue	Genes	List Total	Pop Hits	Pop Total	Fold Enrichment	Bonferroni	Benjamini	FDR
GOTERM_BP_FAT	GO:0060284~regulation of cell development	71	4.93398	8.4681e-22	RTN4, NOG, PLXNA3, NBN, FOXA2, EFNA1, PPARG, PAX6, TGFB3, REST, NR2E1, TGFB1, SHH, TGFB2, BDNF, ATOH1, APOE, TIAM1, ROBO1, RHOA, ROBO2, FGF2, ARHGEF1, LYN, LIMK1, RELA, TP53, DLL1, SLIT2, THY1, NUMBL, HES1, SMO, ASCL1, MIB1, CCND2, SEMA4F, FOXG1, TGIF2, NGF, HOXA11, SOX2, KIT, TIMP2, CALR, EPHB2, PTK2, ATN1, BCL2, POU3F2, DNMT3B, NKX2-5, SPP1, BMP2, SMAD7, FOXA1, SMAD4, SMAD3, SMAD2, LMX1A, SMAD1…	1333	205	13528	3.51486	4.0215e-18	6.18693e-20	1.60279e-18
GOTERM_BP_FAT	GO:0051960~regulation of nervous system development	68	4.7255	1.64794e-21	RTN4, NOG, PLXNA3, NBN, FOXA2, EFNA1, PPARG, PAX6, REST, NR2E1, TGFB1, SHH, GLI1, BDNF, ATOH1, APOE, TIAM1, ROBO1, IFNG, RHOA, ROBO2, FGF2, PRKCA, ARHGEF1, LYN, LIMK1, RELA, TP53, DLL1, SLIT2, THY1, NUMBL, HES1, SMO, MIB1, ASCL1, CCND2, SEMA4F, FOXG1, TGIF2, NGF, SOX2, KIT, TIMP2, CALR, EPHB2, PTK2, PVRL1, ATN1, BCL2, POU3F2, EGF, DNMT3B, NKX2-5, SNAP25, SPP1, BMP2, FOXA1, IGF1, LMX1A, SMAD1, NEU…	1333	192	13528	3.59427	7.82606e-18	1.13421e-19	3.11912e-18
GOTERM_BP_FAT	GO:0050767~regulation of neurogenesis	59	4.10007	7.89437e-19	RTN4, NOG, PLXNA3, NBN, FOXA2, EFNA1, PPARG, PAX6, REST, NR2E1, SHH, TGFB1, ATOH1, BDNF, APOE, TIAM1, ROBO1, RHOA, ROBO2, ARHGEF1, LYN, LIMK1, RELA, TP53, DLL1, SLIT2, NUMBL, THY1, HES1, SMO, MIB1, ASCL1, CCND2, SEMA4F, FOXG1, TGIF2, NGF, SOX2, KIT, TIMP2, CALR, EPHB2, PTK2, ATN1, BCL2, POU3F2, NKX2-5, DNMT3B, SPP1, BMP2, FOXA1, LMX1A, SMAD1, NEUROG3, ISL1, NTRK3, NOTCH1, NEUROD1, BMPR1A	1333	166	13528	3.60701	3.74904e-15	4.2124e-17	1.4942e-15
GOTERM_BP_FAT	GO:0045664~regulation of neuron differentiation	50	3.47464	3.36465e-17	RTN4, NBN, PLXNA3, NOG, FOXA2, EFNA1, PAX6, REST, NR2E1, SHH, ATOH1, BDNF, APOE, TIAM1, ROBO1, RHOA, ROBO2, ARHGEF1, LIMK1, DLL1, SLIT2, NUMBL, THY1, HES1, MIB1, ASCL1, CCND2, SEMA4F, FOXG1, TGIF2, NGF, SOX2, CALR, TIMP2, EPHB2, PTK2, ATN1, BCL2, POU3F2, NKX2-5, DNMT3B, SPP1, FOXA1, NEUROG3, SMAD1, LMX1A, ISL1, NTRK3, NOTCH1, NEUROD1	1333	133	13528	3.81524	1.59787e-13	1.50743e-15	6.36841e-14
GOTERM_BP_FAT	GO:0010720~positive regulation of cell development	31	2.15427	3.24287e-13	HOXA11, SOX2, PPARG, PAX6, TGFB3, KIT, TGFB1, SHH, EPHB2, TGFB2, ROBO1, TIAM1, BCL2, RHOA, ROBO2, BMP2, ARHGEF1, LYN, LIMK1, RELA, SMAD4, SMAD3, SMAD2, SMAD1, SLIT2, NUMBL, NTRK3, SMO, NOTCH1, FOXG1, NGF	1333	69	13528	4.55949	1.54008e-09	9.11293e-12	6.13809e-10
GOTERM_BP_FAT	GO:0010769~regulation of cell morphogenesis involved in differentiation	28	1.9458	1.72111e-09	RTN4, PLXNA3, EFNA1, TGFB3, TGFB1, EPHB2, TGFB2, PTK2, APOE, TIAM1, ROBO1, RHOA, POU3F2, ROBO2, SPP1, ARHGEF1, LIMK1, SMAD7, SMAD4, SMAD3, SMAD2, SMAD1, SLIT2, THY1, NUMBL, NTRK3, SEMA4F, NGF	1333	77	13528	3.69038	8.17351e-06	3.13163e-08	3.25761e-06
GOTERM_BP_FAT	GO:0031344~regulation of cell projection organization	29	2.01529	1.37964e-08	RTN4, PLXNA3, EFNA1, TGFB3, KIT, EPHB2, CDC42, PTK2, APOE, TIAM1, ROBO1, RAC1, RHOA, RALA, ROBO2, POU3F2, APC, SPP1, ARHGEF1, LIMK1, TGFBR1, ITGA2, SMAD1, SLIT2, THY1, NUMBL, NTRK3, SEMA4F, NGF	1333	89	13528	3.30683	6.55171e-05	2.22855e-07	2.6113e-05
GOTERM_BP_FAT	GO:0050769~positive regulation of neurogenesis	23	1.59833	1.4991e-08	BMP2, ARHGEF1, LYN, LIMK1, RELA, SOX2, PPARG, PAX6, KIT, SMAD1, SLIT2, SHH, EPHB2, NUMBL, NTRK3, SMO, NOTCH1, ROBO1, TIAM1, FOXG1, RHOA, ROBO2, NGF	1333	59	13528	3.95621	7.11898e-05	2.389e-07	2.83741e-05
GOTERM_BP_FAT	GO:0022604~regulation of cell morphogenesis	36	2.50174	2.62862e-08	RTN4, ALDOA, PLXNA3, EFNA1, TGFB3, TGFB1, EPHB2, TGFB2, PTK2, EZR, ROBO1, TIAM1, APOE, RHOA, ROBO2, POU3F2, RASA1, FN1, SPP1, ARHGEF1, LIMK1, SMAD7, SMAD4, SMAD3, FBLIM1, SMAD2, SMAD1, SLIT2, NUMBL, KDR, THY1, NTRK3, CORO1A, SEMA4F, VEGFA, NGF	1333	131	13528	2.78891	0.000124825	3.97558e-07	4.9753e-05
GOTERM_BP_FAT	GO:0031346~positive regulation of cell projection organization	19	1.32036	1.90653e-07	ARHGEF1, LIMK1, TGFBR1, TGFB3, ITGA2, KIT, SMAD1, SLIT2, NUMBL, NTRK3, CDC42, TIAM1, ROBO1, RAC1, RHOA, RALA, ROBO2, APC, NGF	1333	47	13528	4.1026	0.000905002	2.58689e-06	0.000360856
GOTERM_BP_FAT	GO:0050770~regulation of axonogenesis	19	1.32036	4.96959e-06	RTN4, PLXNA3, ARHGEF1, LIMK1, EFNA1, SLIT2, THY1, EPHB2, NTRK3, PTK2, SEMA4F, TIAM1, APOE, ROBO1, RHOA, ROBO2, POU3F2, NGF, SPP1	1333	57	13528	3.38285	0.0233243	5.56603e-05	0.00940572
GOTERM_BP_FAT	GO:0010975~regulation of neuron projection development	21	1.45935	8.34678e-06	RTN4, PLXNA3, ARHGEF1, LIMK1, EFNA1, SMAD1, SLIT2, THY1, EPHB2, NUMBL, NTRK3, PTK2, SEMA4F, ROBO1, TIAM1, APOE, RHOA, ROBO2, POU3F2, NGF, SPP1	1333	70	13528	3.04456	0.0388637	8.88728e-05	0.0157971
GOTERM_BP_FAT	GO:0050772~positive regulation of axonogenesis	9	0.625434	0.00202522	NTRK3, ARHGEF1, TIAM1, LIMK1, ROBO1, RHOA, ROBO2, SLIT2, NGF	1333	25	13528	3.65347	0.999934	0.0145469	3.76441
Annotation Cluster 29	Enrichment Score: 11.677497745288886
Category	Term	Count	%	PValue	Genes	List Total	Pop Hits	Pop Total	Fold Enrichment	Bonferroni	Benjamini	FDR
GOTERM_BP_FAT	GO:0030182~neuron differentiation	109	7.5747	3.37375e-20	PLXNA3, EFNA1, L1CAM, JAG1, RORA, PRKG1, CXCL12, NR2E1, SHH, TGFB2, WNT1, BDNF, ATOH1, APP, CD44, ROBO1, ROBO2, UNC5C, PITX3, EGFR, RET, MYO6, MDGA1, RXRA, THY1, NUMBL, HES1, ASCL1, RND1, VEGFA, FOXG1, RELN, SMARCA1, DST, NGF, ERBB3, ERBB2, SOX2, ONECUT2, CLU, SRF, EPHB2, LIF, HOXA1, PTK2, PVRL1, MTPN, DMD, RAC1, NKX2-1, RUNX3, MAP2K1, GSX2, TGFBR1, FOXA1, NR4A2, SMAD4, EPHA2, NTRK3, CDKN1C, NOTC…	1333	438	13528	2.52555	1.60219e-16	2.02809e-18	6.38563e-17
GOTERM_BP_FAT	GO:0032989~cellular component morphogenesis	95	6.60181	2.74997e-16	NOG, PLXNA3, COX10, PAX6, GJA1, L1CAM, NR2E1, CXCL12, TGFB1, SHH, CTNNB1, TGFB2, ACTG1, CDC42, WNT1, BDNF, ATOH1, APP, CXCR4, ROBO1, POU4F3, RHOA, POU4F2, ROBO2, UNC5C, CAP1, TOP2B, IDUA, EGFR, PRKCA, ACTA1, RXRA, TBCE, LEF1, MYH6, STK4, SLIT1, SLIT2, MARK2, NUMBL, HES1, SMO, HIF1A, ADM, SEMA4F, FOXG1, BIN3, VCAN, RELN, LAMC1, PMP22, DST, DCC, ONECUT1, ERBB3, ERBB2, ONECUT2, CLU, SOX6, IL7R, SOX9…	1333	397	13528	2.42849	1.05449e-12	8.88178e-15	4.21885e-13
GOTERM_BP_FAT	GO:0000902~cell morphogenesis	86	5.97637	4.25652e-15	NOG, PLXNA3, PAX6, GJA1, L1CAM, NR2E1, CXCL12, TGFB1, SHH, CTNNB1, TGFB2, CDC42, WNT1, BDNF, ATOH1, APP, ROBO1, CXCR4, RHOA, POU4F3, POU4F2, ROBO2, UNC5C, CAP1, TOP2B, IDUA, EGFR, PRKCA, RXRA, TBCE, LEF1, STK4, SLIT1, SLIT2, MARK2, NUMBL, HES1, SMO, HIF1A, ADM, SEMA4F, FOXG1, BIN3, VCAN, RELN, LAMC1, DST, DCC, ONECUT1, ERBB3, ERBB2, ONECUT2, CLU, SOX6, IL7R, SOX9, HPRT1, EPHB2, HOXA1, IGF1R, PTK2…	1333	356	13528	2.45161	2.00353e-11	1.42109e-13	7.9825e-12
GOTERM_BP_FAT	GO:0048666~neuron development	81	5.62891	5.49097e-14	PLXNA3, PAX6, GJA1, L1CAM, KCNIP2, PRKG1, NR2E1, CXCL12, PTEN, SHH, TGFB2, BDNF, ATOH1, APP, CD44, ROBO1, CXCR4, POU4F3, POU4F2, ROBO2, UNC5C, PITX3, TOP2B, EGFR, PRKCA, RET, MYO6, RXRA, TBCE, SLIT1, SLIT2, THY1, NUMBL, HES1, SMO, ASCL1, RND1, ADM, SEMA4F, FOXG1, VEGFA, VCAN, RELN, DST, NGF, DCC, ERBB3, ERBB2, ONECUT2, CLU, CDH1, HPRT1, SRF, EPHB2, LIF, HOXA1, IGF1R, PTK2, PVRL1, DMD, BCL2, RAC1,…	1333	339	13528	2.42487	2.60986e-10	1.673e-12	1.04017e-10
GOTERM_BP_FAT	GO:0031175~neuron projection development	65	4.51703	1.2494e-12	PLXNA3, PAX6, GJA1, L1CAM, PRKG1, NR2E1, CXCL12, PTEN, SHH, BDNF, ATOH1, APP, CD44, ROBO1, CXCR4, POU4F3, POU4F2, ROBO2, UNC5C, TOP2B, PRKCA, EGFR, MYO6, RXRA, TBCE, SLIT1, SLIT2, NUMBL, SMO, ADM, SEMA4F, FOXG1, VCAN, RELN, DST, NGF, DCC, ERBB3, ERBB2, CLU, CDH1, HPRT1, EPHB2, HOXA1, IGF1R, PTK2, PVRL1, DMD, BCL2, RAC1, NKX2-1, DCX, SNAP25, RUNX3, APC, IL6, MAP2K1, CREB1, NR4A2, LMX1A, ISL1, NOTC…	1333	256	13528	2.57678	5.93361e-09	3.33349e-11	2.36487e-09
GOTERM_BP_FAT	GO:0000904~cell morphogenesis involved in differentiation	63	4.37804	1.31119e-12	NOG, PLXNA3, PAX6, L1CAM, NR2E1, CXCL12, TGFB1, SHH, CTNNB1, TGFB2, BDNF, ATOH1, APP, ROBO1, CXCR4, POU4F3, POU4F2, ROBO2, UNC5C, TOP2B, PRKCA, RXRA, TBCE, LEF1, SLIT1, SLIT2, NUMBL, HES1, HIF1A, SEMA4F, FOXG1, VCAN, RELN, LAMC1, DST, DCC, ERBB3, ERBB2, SOX9, HPRT1, EPHB2, HOXA1, IGF1R, PTK2, PVRL1, AMELX, BCL2, RAC1, NKX2-1, DCX, SNAP25, RUNX3, FN1, APC, BMP2, CREB1, NR4A2, LMX1A, HGF, ISL1, NOT…	1333	244	13528	2.62032	6.22676e-09	3.47864e-11	2.48171e-09
GOTERM_BP_FAT	GO:0048812~neuron projection morphogenesis	57	3.96108	3.69569e-12	PLXNA3, PAX6, GJA1, L1CAM, NR2E1, CXCL12, SHH, BDNF, APP, ATOH1, ROBO1, CXCR4, POU4F3, POU4F2, ROBO2, UNC5C, TOP2B, PRKCA, EGFR, RXRA, TBCE, SLIT1, SLIT2, NUMBL, SMO, ADM, SEMA4F, FOXG1, VCAN, RELN, DST, DCC, ERBB3, ERBB2, CLU, HPRT1, EPHB2, HOXA1, IGF1R, PTK2, PVRL1, DMD, BCL2, RAC1, NKX2-1, DCX, SNAP25, RUNX3, APC, MAP2K1, CREB1, NR4A2, LMX1A, ISL1, NOTCH1, S100B, JAK2	1333	213	13528	2.71581	1.75509e-08	9.48699e-11	6.99502e-09
GOTERM_BP_FAT	GO:0030030~cell projection organization	79	5.48992	3.78149e-11	MTSS1, PLXNA3, PDGFB, PDGFA, PAX6, GJA1, L1CAM, PRKG1, NR2E1, CXCL12, PTEN, SHH, AKT1, CDC42, BDNF, ATOH1, APP, CD44, ROBO1, CXCR4, POU4F3, POU4F2, ROBO2, UNC5C, TOP2B, EGFR, PRKCA, MYO6, ROCK1, RXRA, TBCE, LPIN1, SLIT1, SLIT2, NUMBL, SMO, ADM, SEMA4F, FOXG1, VCAN, RELN, DST, NGF, DCC, ONECUT1, ERBB3, ERBB2, ONECUT2, CLU, RDX, CDH1, HPRT1, TPM1, EPHB2, HOXA1, IGF1R, PTK2, DNAI1, PVRL1, DMD, BCL2,…	1333	368	13528	2.17863	1.79583e-07	8.89026e-10	7.15739e-08
GOTERM_BP_FAT	GO:0032990~cell part morphogenesis	61	4.23905	1.10477e-10	PLXNA3, COX10, PAX6, GJA1, L1CAM, NR2E1, CXCL12, SHH, BDNF, ATOH1, APP, ROBO1, CXCR4, POU4F3, POU4F2, ROBO2, UNC5C, TOP2B, PRKCA, EGFR, RXRA, TBCE, SLIT1, SLIT2, NUMBL, SMO, ADM, SEMA4F, FOXG1, VCAN, RELN, DST, DCC, ONECUT1, ERBB3, ERBB2, ONECUT2, CLU, HPRT1, EPHB2, HOXA1, IGF1R, PTK2, PVRL1, DMD, BCL2, RAC1, NKX2-1, DCX, SNAP25, RUNX3, APC, MAP2K1, CREB1, NR4A2, LMX1A, ISL1, NOTCH1, S100B, BAX, …	1333	256	13528	2.41821	5.24655e-07	2.40667e-09	2.09104e-07
GOTERM_BP_FAT	GO:0048858~cell projection morphogenesis	59	4.10007	1.48922e-10	PLXNA3, PAX6, GJA1, L1CAM, NR2E1, CXCL12, SHH, BDNF, ATOH1, APP, ROBO1, CXCR4, POU4F3, POU4F2, ROBO2, UNC5C, TOP2B, PRKCA, EGFR, RXRA, TBCE, SLIT1, SLIT2, NUMBL, SMO, ADM, SEMA4F, FOXG1, VCAN, RELN, DST, DCC, ONECUT1, ERBB3, ERBB2, ONECUT2, CLU, HPRT1, EPHB2, HOXA1, IGF1R, PTK2, PVRL1, DMD, BCL2, RAC1, NKX2-1, DCX, SNAP25, RUNX3, APC, MAP2K1, CREB1, NR4A2, LMX1A, ISL1, NOTCH1, S100B, JAK2	1333	245	13528	2.44393	7.07232e-07	3.17145e-09	2.81871e-07
GOTERM_BP_FAT	GO:0007409~axonogenesis	49	3.40514	1.00019e-09	PLXNA3, PAX6, L1CAM, CXCL12, NR2E1, SHH, APP, ATOH1, BDNF, ROBO1, CXCR4, POU4F3, POU4F2, ROBO2, UNC5C, TOP2B, PRKCA, RXRA, TBCE, SLIT1, SLIT2, NUMBL, SEMA4F, FOXG1, RELN, VCAN, DST, DCC, ERBB3, ERBB2, EPHB2, IGF1R, HOXA1, PTK2, PVRL1, BCL2, RAC1, NKX2-1, DCX, SNAP25, RUNX3, APC, CREB1, NR4A2, LMX1A, ISL1, NOTCH1, S100B, JAK2	1333	193	13528	2.57657	4.7499e-06	1.85544e-08	1.8931e-06
GOTERM_BP_FAT	GO:0048667~cell morphogenesis involved in neuron differentiation	51	3.54413	1.88888e-09	PLXNA3, PAX6, L1CAM, CXCL12, NR2E1, SHH, APP, ATOH1, BDNF, ROBO1, CXCR4, POU4F3, POU4F2, ROBO2, UNC5C, TOP2B, PRKCA, RXRA, TBCE, SLIT1, SLIT2, NUMBL, HES1, SEMA4F, FOXG1, VCAN, RELN, DST, DCC, ERBB3, ERBB2, HPRT1, EPHB2, IGF1R, HOXA1, PTK2, PVRL1, BCL2, RAC1, NKX2-1, DCX, SNAP25, RUNX3, APC, CREB1, NR4A2, LMX1A, ISL1, NOTCH1, S100B, JAK2	1333	209	13528	2.47644	8.97027e-06	3.38502e-08	3.57517e-06
GOTERM_BP_FAT	GO:0007411~axon guidance	29	2.01529	1.00958e-06	DCC, PLXNA3, ERBB2, PAX6, L1CAM, CXCL12, SHH, EPHB2, HOXA1, APP, ATOH1, BDNF, PVRL1, CXCR4, ROBO1, RAC1, POU4F3, NKX2-1, POU4F2, ROBO2, UNC5C, RUNX3, LMX1A, ISL1, SLIT1, SLIT2, SEMA4F, FOXG1, RELN	1333	107	13528	2.75054	0.004783	1.25181e-05	0.00191085
Control miRNAs selected anotation clusters related to AICD functions
Annotation Cluster 2	Enrichment Score: 10.477215578545318
Category	Term	Count	%	PValue	Genes	List Total	Pop Hits	Pop Total	Fold Enrichment	Bonferroni	Benjamini	FDR
GOTERM_BP_FAT	GO:0010941~regulation of cell death	114	11.5736	2.665e-16	PTGS2, NELL1, SNCA, FOXO1, TLR4, PMAIP1, IL10, TGFB1, SHH, TGFB2, BDNF, APP, CDKN2A, CDKN2D, IFNG, IL1B, PIK3CA, DDX20, MX1, TWIST2, ADAM9, EGFR, RARG, PTPRF, RELA, HBXIP, STK4, BCL2L11, JUN, VEGFA, F2, MAPK8, CCL2, GCLC, MCL1, ERBB2, TAF9B, HSPA1A, HSPA1B, SOX9, TIMP3, VDR, PEA15, AHRR, KRAS, RAC1, TAF9, ARHGDIA, B4GALT1, BMP4, HERPUD1, BECN1, TGFBR1, SPHK1, BRCA2, HGF, BRCA1, PPIF, TXNDC12, NOT…	846	815	13528	2.23671	8.73523e-13	8.73523e-13	4.10783e-13
GOTERM_BP_FAT	GO:0043067~regulation of programmed cell death	113	11.4721	5.35142e-16	PTGS2, NELL1, SNCA, FOXO1, TLR4, PMAIP1, IL10, TGFB1, SHH, TGFB2, BDNF, APP, CDKN2A, CDKN2D, IFNG, PIK3CA, IL1B, DDX20, MX1, TWIST2, ADAM9, EGFR, RARG, PTPRF, RELA, HBXIP, STK4, BCL2L11, JUN, VEGFA, F2, MAPK8, CCL2, GCLC, MCL1, ERBB2, TAF9B, HSPA1A, HSPA1B, SOX9, TIMP3, VDR, PEA15, AHRR, KRAS, RAC1, TAF9, ARHGDIA, B4GALT1, HERPUD1, BECN1, TGFBR1, SPHK1, BRCA2, HGF, BRCA1, PPIF, TXNDC12, NOTCH2, C…	846	812	13528	2.22529	2.18381e-12	1.0919e-12	1.03251e-12
GOTERM_BP_FAT	GO:0042981~regulation of apoptosis	112	11.3706	6.25181e-16	PTGS2, NELL1, SNCA, FOXO1, TLR4, PMAIP1, IL10, TGFB1, SHH, TGFB2, BDNF, APP, CDKN2A, CDKN2D, IFNG, PIK3CA, IL1B, DDX20, MX1, TWIST2, ADAM9, EGFR, RARG, PTPRF, RELA, HBXIP, STK4, BCL2L11, JUN, VEGFA, F2, MAPK8, CCL2, GCLC, MCL1, ERBB2, TAF9B, HSPA1A, HSPA1B, SOX9, TIMP3, VDR, PEA15, AHRR, KRAS, RAC1, TAF9, ARHGDIA, B4GALT1, HERPUD1, BECN1, TGFBR1, SPHK1, BRCA2, HGF, BRCA1, PPIF, TXNDC12, NOTCH2, C…	846	804	13528	2.22754	2.62057e-12	8.73523e-13	1.23235e-12
GOTERM_BP_FAT	GO:0010942~positive regulation of cell death	68	6.90355	4.25849e-12	HTATIP2, PTGS2, PREX1, NELL1, TLR4, PMAIP1, PTEN, TGFB1, IL10, TGFB2, AKT1, APP, CDKN2A, HMOX1, IFNG, IL1B, DDX20, MX1, MYC, KCNMA1, ARHGEF3, RARG, PTPRF, ARHGEF18, TP53, STK4, NLRP1, BCL2L11, TNFRSF10A, TNFRSF10B, JUN, MAPK8, TNF, PPP3R1, NR3C1, TIMP3, DPF1, GCH1, VDR, AHRR, PLEKHG2, SQSTM1, BCL2, RAC1, BCL6, BMP4, B4GALT1, PTPRC, IL2RA, CEBPB, TGFBR1, BRCA2, STAT1, ADIPOQ, TP73, BRCA1, TXNDC12,…	846	435	13528	2.49967	1.67529e-08	2.09411e-09	7.89954e-09
GOTERM_BP_FAT	GO:0043065~positive regulation of apoptosis	67	6.80203	7.2851e-12	HTATIP2, PTGS2, PREX1, NELL1, TLR4, PMAIP1, PTEN, TGFB1, IL10, TGFB2, AKT1, APP, CDKN2A, HMOX1, IFNG, IL1B, DDX20, MX1, MYC, KCNMA1, ARHGEF3, RARG, PTPRF, ARHGEF18, TP53, STK4, NLRP1, BCL2L11, TNFRSF10A, TNFRSF10B, JUN, MAPK8, TNF, PPP3R1, NR3C1, TIMP3, DPF1, GCH1, VDR, PLEKHG2, AHRR, SQSTM1, BCL2, RAC1, BCL6, B4GALT1, PTPRC, IL2RA, CEBPB, TGFBR1, BRCA2, STAT1, ADIPOQ, TP73, BRCA1, TXNDC12, NOTCH…	846	430	13528	2.49155	2.86594e-08	2.86594e-09	1.35139e-08
GOTERM_BP_FAT	GO:0043068~positive regulation of programmed cell death	67	6.80203	1.00081e-11	HTATIP2, PTGS2, PREX1, NELL1, TLR4, PMAIP1, PTEN, TGFB1, IL10, TGFB2, AKT1, APP, CDKN2A, HMOX1, IFNG, IL1B, DDX20, MX1, MYC, KCNMA1, ARHGEF3, RARG, PTPRF, ARHGEF18, TP53, STK4, NLRP1, BCL2L11, TNFRSF10A, TNFRSF10B, JUN, MAPK8, TNF, PPP3R1, NR3C1, TIMP3, DPF1, GCH1, VDR, PLEKHG2, AHRR, SQSTM1, BCL2, RAC1, BCL6, B4GALT1, PTPRC, IL2RA, CEBPB, TGFBR1, BRCA2, STAT1, ADIPOQ, TP73, BRCA1, TXNDC12, NOTCH…	846	433	13528	2.47429	3.93719e-08	3.28099e-09	1.85651e-08
GOTERM_BP_FAT	GO:0043066~negative regulation of apoptosis	55	5.58376	7.97744e-10	HTATIP2, SNCA, FOXO1, PTEN, SHH, IL10, AKT1, BDNF, CDKN2D, HMOX1, CHST11, PIK3CA, IL1B, MYC, TWIST2, DHCR24, EGFR, RELA, PRKCI, TP53, HBXIP, AMIGO2, VEGFA, MAPK8, TNF, CCL2, GCLC, XIAP, MCL1, ERBB2, TAF9B, COL2A1, HSPA1A, HSPA1B, PEA15, KRAS, SQSTM1, BCL2, TAF9, BCL6, THBS1, ARHGDIA, IL6, CEBPB, BECN1, TGFBR1, SPHK1, PDE3A, HGF, TP73, SOD2, NOTCH2, NOTCH1, CDKN1A, SFRP1, NEUROD1	846	354	13528	2.48441	3.13832e-06	1.16234e-07	1.47982e-06
GOTERM_BP_FAT	GO:0043069~negative regulation of programmed cell death	55	5.58376	1.34064e-09	HTATIP2, SNCA, FOXO1, PTEN, SHH, IL10, AKT1, BDNF, CDKN2D, HMOX1, CHST11, PIK3CA, IL1B, MYC, TWIST2, DHCR24, EGFR, RELA, PRKCI, TP53, HBXIP, AMIGO2, VEGFA, MAPK8, TNF, CCL2, GCLC, XIAP, MCL1, ERBB2, TAF9B, COL2A1, HSPA1A, HSPA1B, PEA15, KRAS, SQSTM1, BCL2, TAF9, BCL6, THBS1, ARHGDIA, IL6, CEBPB, BECN1, TGFBR1, SPHK1, PDE3A, HGF, TP73, SOD2, NOTCH2, NOTCH1, CDKN1A, SFRP1, NEUROD1	846	359	13528	2.4498	5.27405e-06	1.81864e-07	2.4869e-06
GOTERM_BP_FAT	GO:0060548~negative regulation of cell death	55	5.58376	1.46779e-09	HTATIP2, SNCA, FOXO1, PTEN, SHH, IL10, AKT1, BDNF, CDKN2D, HMOX1, CHST11, PIK3CA, IL1B, MYC, TWIST2, DHCR24, EGFR, RELA, PRKCI, TP53, HBXIP, AMIGO2, VEGFA, MAPK8, TNF, CCL2, GCLC, XIAP, MCL1, ERBB2, TAF9B, COL2A1, HSPA1A, HSPA1B, PEA15, KRAS, SQSTM1, BCL2, TAF9, BCL6, THBS1, ARHGDIA, IL6, CEBPB, BECN1, TGFBR1, SPHK1, PDE3A, HGF, TP73, SOD2, NOTCH2, NOTCH1, CDKN1A, SFRP1, NEUROD1	846	360	13528	2.443	5.77428e-06	1.74979e-07	2.72277e-06
GOTERM_BP_FAT	GO:0006916~anti-apoptosis	37	3.75635	1.60974e-08	HTATIP2, TNF, CCL2, GCLC, MCL1, XIAP, SNCA, FOXO1, HSPA1A, HSPA1B, IL10, AKT1, PEA15, BDNF, SQSTM1, HMOX1, CDKN2D, BCL2, PIK3CA, IL1B, THBS1, MYC, TWIST2, ARHGDIA, DHCR24, CEBPB, BECN1, TGFBR1, RELA, SPHK1, PRKCI, HGF, HBXIP, SOD2, NOTCH2, AMIGO2, SFRP1, VEGFA	846	206	13528	2.87209	6.3325e-05	1.13084e-06	2.98608e-05
GOTERM_BP_FAT	GO:0006917~induction of apoptosis	44	4.46701	1.57353e-06	HTATIP2, TNF, PREX1, NELL1, PMAIP1, TIMP3, PTEN, TGFB1, GCH1, DPF1, VDR, PLEKHG2, APP, AHRR, CDKN2A, SQSTM1, HMOX1, RAC1, DDX20, MX1, MYC, ARHGEF3, CEBPB, TGFBR1, ARHGEF18, TP53, BRCA2, STAT1, NLRP1, BRCA1, BCL2L11, TP73, TNFRSF10A, NOTCH2, TXNDC12, TNFSF10, CDKN1A, CDKN1B, TNFRSF10B, BBC3, PPP1R13B, JAK2, MAPK8, ABL1	846	320	13528	2.1987	0.00617116	5.89534e-05	0.00291888
GOTERM_BP_FAT	GO:0012502~induction of programmed cell death	44	4.46701	1.70501e-06	HTATIP2, TNF, PREX1, NELL1, PMAIP1, TIMP3, PTEN, TGFB1, GCH1, DPF1, VDR, PLEKHG2, APP, AHRR, CDKN2A, SQSTM1, HMOX1, RAC1, DDX20, MX1, MYC, ARHGEF3, CEBPB, TGFBR1, ARHGEF18, TP53, BRCA2, STAT1, NLRP1, BRCA1, BCL2L11, TP73, TNFRSF10A, NOTCH2, TXNDC12, TNFSF10, CDKN1A, CDKN1B, TNFRSF10B, BBC3, PPP1R13B, JAK2, MAPK8, ABL1	846	321	13528	2.19185	0.00668509	6.26853e-05	0.00316277
Annotation Cluster 10	Enrichment Score: 6.071765862499758
Category	Term	Count	%	PValue	Genes	List Total	Pop Hits	Pop Total	Fold Enrichment	Bonferroni	Benjamini	FDR
GOTERM_BP_FAT	GO:0051094~positive regulation of developmental process	50	5.07614	2.9364e-11	FOXA2, PDLIM7, HPS4, PAX6, JAG1, SHH, TGFB1, CTNNB1, TGFB2, AKT1, BDNF, RHOB, IL1B, FGF2, FNDC3B, ADAM9, AP3B1, SH3PXD2B, ARHGEF1, PTPRF, RELA, CD83, HIF1A, JUN, FOXG1, TNF, SOX2, IL7R, BCL2, AP3D1, THBS1, DNMT3B, ARHGDIA, BMP4, B4GALT1, LPL, PTPRC, IL6, IL2RA, SMAD5, TGFBR2, SPHK1, SMAD2, SMAD1, NTRK3, NOTCH1, MAPK14, NEUROD1, JAK2, HDAC9	846	278	13528	2.876	1.15518e-07	8.25127e-09	5.44705e-08
GOTERM_BP_FAT	GO:0045597~positive regulation of cell differentiation	41	4.16244	2.60017e-09	PDLIM7, FOXA2, SOX2, PAX6, JAG1, IL7R, SHH, TGFB1, TGFB2, CTNNB1, AKT1, BDNF, BCL2, AP3D1, DNMT3B, FGF2, FNDC3B, ARHGDIA, AP3B1, SH3PXD2B, BMP4, PTPRC, LPL, IL6, IL2RA, ARHGEF1, PTPRF, RELA, SMAD5, TGFBR2, SMAD2, SMAD1, NTRK3, CD83, NOTCH1, HIF1A, MAPK14, JUN, FOXG1, NEUROD1, JAK2	846	229	13528	2.86294	1.0229e-05	2.62284e-07	4.82335e-06
GOTERM_BP_FAT	GO:0060284~regulation of cell development	34	3.45178	4.64755e-07	RTN4, NBN, NRP1, FOXA2, SOX2, PAX6, REST, SHH, TGFB1, TGFB2, BDNF, BCL2, CDK5RAP3, AGRN, CDK5RAP1, FGF2, DNMT3B, ARHGDIA, B4GALT1, BMP4, KLK8, ARHGEF1, PTPRF, RELA, TP53, SMAD2, SMAD1, HES1, NTRK3, NOTCH1, ULK1, FOXG1, NEUROD1, HDAC9	846	205	13528	2.65209	0.00182668	2.00915e-05	0.000862122
GOTERM_BP_FAT	GO:0051960~regulation of nervous system development	32	3.24873	9.64771e-07	RTN4, NBN, NRP1, FOXA2, SOX2, PAX6, REST, TGFB1, SHH, BDNF, LHX1, BCL2, IFNG, CDK5RAP3, AGRN, CDK5RAP1, FGF2, DNMT3B, ARHGDIA, BMP4, KLK8, ARHGEF1, PTPRF, RELA, TP53, SMAD1, HES1, NTRK3, NOTCH1, ULK1, FOXG1, NEUROD1	846	192	13528	2.66509	0.00378822	3.83367e-05	0.00178965
GOTERM_BP_FAT	GO:0050767~regulation of neurogenesis	28	2.84264	4.15103e-06	RTN4, NBN, NRP1, FOXA2, SOX2, PAX6, REST, TGFB1, SHH, BDNF, BCL2, CDK5RAP3, CDK5RAP1, DNMT3B, ARHGDIA, BMP4, KLK8, ARHGEF1, PTPRF, RELA, TP53, SMAD1, HES1, NTRK3, NOTCH1, ULK1, FOXG1, NEUROD1	846	166	13528	2.6972	0.0161976	0.000126582	0.00769992
GOTERM_BP_FAT	GO:0045664~regulation of neuron differentiation	24	2.43655	7.47677e-06	RTN4, KLK8, NBN, ARHGEF1, NRP1, FOXA2, PTPRF, SOX2, PAX6, REST, SMAD1, SHH, HES1, NTRK3, NOTCH1, BDNF, ULK1, BCL2, FOXG1, NEUROD1, CDK5RAP3, CDK5RAP1, DNMT3B, ARHGDIA	846	133	13528	2.88551	0.0289854	0.000214676	0.0138686
GOTERM_BP_FAT	GO:0010720~positive regulation of cell development	15	1.52284	7.61182e-05	ARHGEF1, PTPRF, RELA, SOX2, PAX6, SMAD2, SMAD1, SHH, TGFB1, TGFB2, NTRK3, NOTCH1, BCL2, FOXG1, ARHGDIA	846	69	13528	3.47621	0.258782	0.00155041	0.141106
GOTERM_BP_FAT	GO:0050769~positive regulation of neurogenesis	11	1.11675	0.00329648	NTRK3, NOTCH1, ARHGEF1, PTPRF, RELA, FOXG1, SOX2, PAX6, SMAD1, SHH, ARHGDIA	846	59	13528	2.98129	0.999998	0.0366388	5.94129
Annotation Cluster 105	Enrichment Score: 1.601572091134623
Category	Term	Count	%	PValue	Genes	List Total	Pop Hits	Pop Total	Fold Enrichment	Bonferroni	Benjamini	FDR
GOTERM_BP_FAT	GO:0050768~negative regulation of neurogenesis	10	1.01523	0.00160327	RTN4, BMP4, KLK8, BDNF, ARHGEF1, NRP1, ULK1, TP53, ARHGDIA, TGFB1	846	45	13528	3.55345	0.998186	0.0203513	2.9326
GOTERM_BP_FAT	GO:0010721~negative regulation of cell development	10	1.01523	0.00256599	RTN4, BMP4, KLK8, BDNF, ARHGEF1, NRP1, ULK1, TP53, ARHGDIA, TGFB1	846	48	13528	3.33136	0.999959	0.0297213	4.65427
GOTERM_BP_FAT	GO:0031345~negative regulation of cell projection organization	7	0.71066	0.00671593	RTN4, KLK8, ARHGEF1, NRP1, PTPRF, ULK1, ARHGDIA	846	28	13528	3.99764	1	0.0645942	11.7504
GOTERM_BP_FAT	GO:0022604~regulation of cell morphogenesis	17	1.72589	0.00756547	RTN4, GNA13, KLK8, ARHGEF1, NRP1, PTPRF, FERMT2, SMAD2, SMAD1, MYH9, TGFB1, TGFB2, NTRK3, CORO1A, ULK1, VEGFA, ARHGDIA	846	131	13528	2.07511	1	0.0706081	13.1401
GOTERM_BP_FAT	GO:0031346~positive regulation of cell projection organization	9	0.913706	0.00802568	NTRK3, CDC42, ARHGEF1, PTPRF, TGFBR1, RAC1, ITGA2, SMAD1, ARHGDIA	846	47	13528	3.06202	1	0.0738846	13.8842
GOTERM_BP_FAT	GO:0010769~regulation of cell morphogenesis involved in differentiation	12	1.21827	0.00804755	RTN4, NTRK3, KLK8, ARHGEF1, NRP1, PTPRF, ULK1, SMAD2, SMAD1, ARHGDIA, TGFB1, TGFB2	846	77	13528	2.49203	1	0.0739069	13.9195
GOTERM_BP_FAT	GO:0031344~regulation of cell projection organization	13	1.3198	0.00913893	RTN4, KLK8, NRP1, ARHGEF1, PTPRF, TGFBR1, ITGA2, SMAD1, NTRK3, CDC42, ULK1, RAC1, ARHGDIA	846	89	13528	2.3357	1	0.080925	15.6595
GOTERM_BP_FAT	GO:0050771~negative regulation of axonogenesis	6	0.609137	0.0175462	RTN4, KLK8, ARHGEF1, NRP1, ULK1, ARHGDIA	846	25	13528	3.83773	1	0.137715	27.9906
GOTERM_BP_FAT	GO:0010975~regulation of neuron projection development	9	0.913706	0.0694584	RTN4, NTRK3, KLK8, ARHGEF1, NRP1, PTPRF, ULK1, SMAD1, ARHGDIA	846	70	13528	2.05593	1	0.378222	73.6945
GOTERM_BP_FAT	GO:0048638~regulation of developmental growth	7	0.71066	0.0707855	RTN4, NTRK3, NRP1, ULK1, TGFBR2, AGRN, FGF2	846	47	13528	2.38157	1	0.383552	74.3818
GOTERM_BP_FAT	GO:0050770~regulation of axonogenesis	7	0.71066	0.143627	RTN4, NTRK3, KLK8, ARHGEF1, NRP1, ULK1, ARHGDIA	846	57	13528	1.96375	1	0.595456	94.3651
GOTERM_BP_FAT	GO:0048640~negative regulation of developmental growth	3	0.304569	0.147556	RTN4, NRP1, ULK1	846	11	13528	4.36106	1	0.602917	94.8258
GOTERM_BP_FAT	GO:0030516~regulation of axon extension	3	0.304569	0.357973	RTN4, NTRK3, NRP1	846	20	13528	2.39858	1	0.890853	99.9731
GOTERM_BP_FAT	GO:0050772~positive regulation of axonogenesis	3	0.304569	0.468652	NTRK3, ARHGEF1, ARHGDIA	846	25	13528	1.91887	1	0.952395	99.9992
