# Supplementary material for: APP intracellular domain acts as a transcriptional regulator of miR-663 suppressing neuronal differentiation
Source: Cell Death Dis. 2015 Feb 19;6(2):e1651–. doi: 10.1038/cddis.2015.10 (PMC4669786; doi:10.1038/cddis.2015.10)
Supplement: Supplementary Table 6 [file cddis201510x7.xls]

## Sheet: Union_Down_663_vs_CTR_12h_&_24h
Table S6. Genes down-regulated by miR-663 at a p value < 0.001 at both 12 and 24h.
Agilent ProbeName	GeneSymbol	12h fold change	24h fold change	Transcript	Description
A_24_P142743	CNN2	-4.19242	-5.08933	NM_004368	Homo sapiens calponin 2 (CNN2), transcript variant 1, mRNA [NM_004368]
A_23_P314755	STC1	-2.39349	-4.22245	NM_003155	Homo sapiens stanniocalcin 1 (STC1), mRNA [NM_003155]
A_33_P3232290	NPS	-3.13666	-3.81842	NM_001030013	Homo sapiens neuropeptide S (NPS), transcript variant 1, mRNA [NM_001030013]
A_33_P3359344	C1orf86	-2.97105	-3.12208	NM_182533	Homo sapiens chromosome 1 open reading frame 86 (C1orf86), transcript variant 2, mRNA [NM_182533]
A_23_P19663	CTGF	-2.22888	-2.8494	NM_001901	Homo sapiens connective tissue growth factor (CTGF), mRNA [NM_001901]
A_23_P158007	ZDHHC12	-1.65721	-2.60859	NM_032799	Homo sapiens zinc finger, DHHC-type containing 12 (ZDHHC12), mRNA [NM_032799]
A_23_P89460	AATF	-2.58093	-2.58566	NM_012138	Homo sapiens apoptosis antagonizing transcription factor (AATF), mRNA [NM_012138]
A_33_P3344201	AKT1S1	-2.5577	-2.53219	NM_032375	Homo sapiens AKT1 substrate 1 (proline-rich) (AKT1S1), transcript variant 1, mRNA [NM_032375]
A_23_P14915	CSNK2A2	-1.63425	-2.53065	NM_001896	Homo sapiens casein kinase 2, alpha prime polypeptide (CSNK2A2), mRNA [NM_001896]
A_33_P3299314	RPL28	-1.76427	-2.42046	NM_001136134	Homo sapiens ribosomal protein L28 (RPL28), transcript variant 1, mRNA [NM_001136134]
A_23_P74269	SRM	-2.28529	-2.37046	NM_003132	Homo sapiens spermidine synthase (SRM), mRNA [NM_003132]
A_33_P3356701	ZDHHC12	-1.59349	-2.29671	NM_032799	Homo sapiens zinc finger, DHHC-type containing 12 (ZDHHC12), mRNA [NM_032799]
A_21_P0014514	LOC100131774	-1.76633	-2.2622	XR_110171	PREDICTED: Homo sapiens hypothetical LOC100131774 (LOC100131774), miscRNA [XR_110171]
A_23_P78092	EVI2A	-1.79904	-2.18027	NM_001003927	Homo sapiens ecotropic viral integration site 2A (EVI2A), transcript variant 1, mRNA [NM_001003927]
A_33_P3368471	NT5DC1	-1.95618	-2.12358	NM_152729	Homo sapiens 5'-nucleotidase domain containing 1 (NT5DC1), mRNA [NM_152729]
A_24_P383609	NANOS1	-1.75894	-2.04832	NM_199461	Homo sapiens nanos homolog 1 (Drosophila) (NANOS1), mRNA [NM_199461]
A_21_P0006521	XLOC_008100	-1.68226	-2.00994	BM723547	UI-E-EJ0-aiq-m-17-0-UI.r1 UI-E-EJ0 Homo sapiens cDNA clone UI-E-EJ0-aiq-m-17-0-UI 5', mRNA sequence [BM723547]
A_33_P3322654	RNPEPL1	-1.68627	-2.00345	NM_018226	Homo sapiens arginyl aminopeptidase (aminopeptidase B)-like 1 (RNPEPL1), mRNA [NM_018226]
A_23_P153628	YIF1B	-1.55176	-1.94104	NM_033557	Homo sapiens Yip1 interacting factor homolog B (S. cerevisiae) (YIF1B), transcript variant 2, mRNA [NM_033557]
A_24_P262738	DDA1	-1.87039	-1.90221	NM_024050	Homo sapiens DET1 and DDB1 associated 1 (DDA1), mRNA [NM_024050]
A_19_P00315804	FLJ35024	-1.82152	-1.90215	NR_015375	Homo sapiens uncharacterized LOC401491 (FLJ35024), non-coding RNA [NR_015375]
A_23_P120776	SLC25A1	-1.60976	-1.88959	NM_005984	Homo sapiens solute carrier family 25 (mitochondrial carrier; citrate transporter), member 1 (SLC25A1), nuclear gene encoding mitochondrial protein, transcript variant 1, mRNA [NM_005984]
A_23_P352799	NPW	-2.19556	-1.88129	NM_001099456	Homo sapiens neuropeptide W (NPW), mRNA [NM_001099456]
A_23_P380881	ANKRD13B	-1.70697	-1.8721	NM_152345	Homo sapiens ankyrin repeat domain 13B (ANKRD13B), mRNA [NM_152345]
A_23_P216689	BRD3	-1.8617	-1.84214	NM_007371	Homo sapiens bromodomain containing 3 (BRD3), mRNA [NM_007371]
A_33_P3234457	FBRSL1	-2.06752	-1.83035	ENST00000542061	fibrosin-like 1 [Source:HGNC Symbol;Acc:29308] [ENST00000542061]
A_24_P32887	BRD3	-1.75357	-1.7907	NM_007371	Homo sapiens bromodomain containing 3 (BRD3), mRNA [NM_007371]
A_23_P406385	FBXL16	-1.7014	-1.76211	NM_153350	Homo sapiens F-box and leucine-rich repeat protein 16 (FBXL16), mRNA [NM_153350]
A_33_P3393766	C17orf96	-1.47767	-1.74755	NM_001130677	Homo sapiens chromosome 17 open reading frame 96 (C17orf96), mRNA [NM_001130677]
A_23_P200001	NEXN	-1.44324	-1.70758	NM_144573	Homo sapiens nexilin (F actin binding protein) (NEXN), transcript variant 1, mRNA [NM_144573]
A_33_P3411628	CDKN2A	-1.58289	-1.66727	NM_000077	Homo sapiens cyclin-dependent kinase inhibitor 2A (melanoma, p16, inhibits CDK4) (CDKN2A), transcript variant 1, mRNA [NM_000077]
A_23_P54816	ATP6V0C	-1.60016	-1.66197	NM_001694	Homo sapiens ATPase, H+ transporting, lysosomal 16kDa, V0 subunit c (ATP6V0C), transcript variant 1, mRNA [NM_001694]
A_23_P154962	RIMBP3	-1.5521	-1.65845	NM_015672	Homo sapiens RIMS binding protein 3 (RIMBP3), mRNA [NM_015672]
A_23_P1594	VEGFB	-1.64547	-1.65011	NM_003377	Homo sapiens vascular endothelial growth factor B (VEGFB), transcript variant VEGFB-186, mRNA [NM_003377]
A_23_P151820	RIN3	-1.4854	-1.63322	NM_024832	Homo sapiens Ras and Rab interactor 3 (RIN3), mRNA [NM_024832]
A_33_P3235766	QSER1	-1.49668	-1.61254	NM_001076786	Homo sapiens glutamine and serine rich 1 (QSER1), mRNA [NM_001076786]
A_23_P382043	NT5DC1	-1.49783	-1.61058	NM_152729	Homo sapiens 5'-nucleotidase domain containing 1 (NT5DC1), mRNA [NM_152729]
A_23_P152024	CSK	-1.42988	-1.59128	NM_004383	Homo sapiens c-src tyrosine kinase (CSK), transcript variant 1, mRNA [NM_004383]
A_23_P6151	PLAGL2	-1.40899	-1.55343	NM_002657	Homo sapiens pleiomorphic adenoma gene-like 2 (PLAGL2), mRNA [NM_002657]
A_33_P3389148	STK11	-1.46686	-1.53452	NM_000455	Homo sapiens serine/threonine kinase 11 (STK11), mRNA [NM_000455]
A_23_P113748	ZNF385D	-1.24875	-1.49604	NM_024697	Homo sapiens zinc finger protein 385D (ZNF385D), mRNA [NM_024697]
A_24_P147765	FOXRED2	-1.383	-1.48125	NM_024955	Homo sapiens FAD-dependent oxidoreductase domain containing 2 (FOXRED2), transcript variant 1, mRNA [NM_024955]
A_23_P67748	RAB11B	-1.30621	-1.47924	NM_004218	Homo sapiens RAB11B, member RAS oncogene family (RAB11B), mRNA [NM_004218]
A_23_P10135	NKIRAS2	-1.35689	-1.46424	NM_001001349	Homo sapiens NFKB inhibitor interacting Ras-like 2 (NKIRAS2), transcript variant 1, mRNA [NM_001001349]
A_19_P00319404	LINC00472		-1.45082	NR_026807	Homo sapiens long intergenic non-protein coding RNA 472 (LINC00472), non-coding RNA [NR_026807]
A_24_P941505	FAM120A	-1.35071	-1.4491	NM_014612	Homo sapiens family with sequence similarity 120A (FAM120A), mRNA [NM_014612]
A_33_P3285540	CLDN5	-1.59337	-1.44099	NM_001130861	Homo sapiens claudin 5 (CLDN5), transcript variant 1, mRNA [NM_001130861]
A_23_P117928	BAHD1	-1.32741	-1.44096	NM_014952	Homo sapiens bromo adjacent homology domain containing 1 (BAHD1), mRNA [NM_014952]
A_32_P135243	MTHFD1L	-1.54447	-1.43172	NM_015440	Homo sapiens methylenetetrahydrofolate dehydrogenase (NADP+ dependent) 1-like (MTHFD1L), nuclear gene encoding mitochondrial protein, transcript variant 2, mRNA [NM_015440]
A_24_P391104	RFX1	-1.34857	-1.39331	NM_002918	Homo sapiens regulatory factor X, 1 (influences HLA class II expression) (RFX1), mRNA [NM_002918]
A_33_P3380331	NKIRAS2	-1.3795	-1.3737	NM_001144927	Homo sapiens NFKB inhibitor interacting Ras-like 2 (NKIRAS2), transcript variant 3, mRNA [NM_001144927]
A_23_P119714	BABAM1	-1.18157	-1.36927	NM_001033549	Homo sapiens BRISC and BRCA1 A complex member 1 (BABAM1), transcript variant 1, mRNA [NM_001033549]
A_33_P3320127	RAB8A	-1.36279	-1.35971	NM_005370	Homo sapiens RAB8A, member RAS oncogene family (RAB8A), mRNA [NM_005370]
A_33_P3379726	CCDC106	-1.3791	-1.3574	NM_013301	Homo sapiens coiled-coil domain containing 106 (CCDC106), mRNA [NM_013301]
A_24_P261724	RNF10	-1.31827	-1.33786	NM_014868	Homo sapiens ring finger protein 10 (RNF10), mRNA [NM_014868]
A_33_P3249595	BCL11A	-1.3692	-1.33588	NM_138559	Homo sapiens B-cell CLL/lymphoma 11A (zinc finger protein) (BCL11A), transcript variant 3, mRNA [NM_138559]
A_23_P12911	C11orf24	-1.23116	-1.32788	NM_022338	Homo sapiens chromosome 11 open reading frame 24 (C11orf24), mRNA [NM_022338]
A_33_P3418833	FLRT3	-1.27209	-1.32693	NM_198391	Homo sapiens fibronectin leucine rich transmembrane protein 3 (FLRT3), transcript variant 2, mRNA [NM_198391]
A_33_P3239839	FBXL18	-1.27113	-1.32666	NM_024963	Homo sapiens F-box and leucine-rich repeat protein 18 (FBXL18), mRNA [NM_024963]
A_33_P3289121	C2orf40	-1.2786	-1.32546	NM_032411	Homo sapiens chromosome 2 open reading frame 40 (C2orf40), mRNA [NM_032411]
A_33_P3283167		-1.22164	-1.31658
A_24_P62505	GLT25D2	-1.29496	-1.31655	NM_015101	Homo sapiens glycosyltransferase 25 domain containing 2 (GLT25D2), mRNA [NM_015101]
A_23_P81770	PTP4A1	-1.21256	-1.31334	NM_003463	Homo sapiens protein tyrosine phosphatase type IVA, member 1 (PTP4A1), mRNA [NM_003463]
A_24_P307854	FBXL18	-1.34994	-1.30826	NM_024963	Homo sapiens F-box and leucine-rich repeat protein 18 (FBXL18), mRNA [NM_024963]
A_24_P396375	ECE1	-1.38321	-1.30544	NM_001113347	Homo sapiens endothelin converting enzyme 1 (ECE1), transcript variant 3, mRNA [NM_001113347]
A_21_P0014385	LOC100506848	-1.36142	-1.30434	XR_109552	PREDICTED: Homo sapiens hypothetical LOC100506848 (LOC100506848), miscRNA [XR_109552]
A_23_P107412	P4HB	-1.20014	-1.30412	NM_000918	Homo sapiens prolyl 4-hydroxylase, beta polypeptide (P4HB), mRNA [NM_000918]
A_23_P168541	C7orf26	-1.37553	-1.30276	NM_024067	Homo sapiens chromosome 7 open reading frame 26 (C7orf26), mRNA [NM_024067]
A_23_P140427	EVL	-1.24389	-1.29975	NM_016337	Homo sapiens Enah/Vasp-like (EVL), mRNA [NM_016337]
A_23_P83923	ZNF672	-1.16478	-1.2984	NM_024836	Homo sapiens zinc finger protein 672 (ZNF672), mRNA [NM_024836]
A_24_P6083	CHCHD10	-1.23576	-1.28881	NM_213720	Homo sapiens coiled-coil-helix-coiled-coil-helix domain containing 10 (CHCHD10), mRNA [NM_213720]
A_19_P00315649	LOC100507165	-1.22435	-1.28784	XR_110530	PREDICTED: Homo sapiens hypothetical LOC100507165 (LOC100507165), miscRNA [XR_110530]
A_24_P832426	B3GALTL	-1.23791	-1.28487	NM_194318	Homo sapiens beta 1,3-galactosyltransferase-like (B3GALTL), mRNA [NM_194318]
A_23_P148297	SH3BGRL	-1.22948	-1.28423	NM_003022	Homo sapiens SH3 domain binding glutamic acid-rich protein like (SH3BGRL), mRNA [NM_003022]
A_23_P168229	TXNDC5	-1.26091	-1.27349	NM_030810	Homo sapiens thioredoxin domain containing 5 (endoplasmic reticulum) (TXNDC5), transcript variant 1, mRNA [NM_030810]
A_32_P409222	ZNF628	-1.26015	-1.26658	NM_033113	Homo sapiens zinc finger protein 628 (ZNF628), mRNA [NM_033113]
A_23_P97365	LRRC8D	-1.25086	-1.26618	NM_018103	Homo sapiens leucine rich repeat containing 8 family, member D (LRRC8D), transcript variant 2, mRNA [NM_018103]
A_23_P204484	RAB35	-1.22174	-1.26593	NM_006861	Homo sapiens RAB35, member RAS oncogene family (RAB35), transcript variant 1, mRNA [NM_006861]
A_23_P149206	B4GALT2	-1.31519	-1.25853	NM_003780	Homo sapiens UDP-Gal:betaGlcNAc beta 1,4- galactosyltransferase, polypeptide 2 (B4GALT2), transcript variant 2, mRNA [NM_003780]
A_32_P224149	FKBP15	-1.20539	-1.24917	NM_015258	Homo sapiens FK506 binding protein 15, 133kDa (FKBP15), mRNA [NM_015258]
A_23_P377434	TNRC18	-1.31342	-1.2483	NM_001080495	Homo sapiens trinucleotide repeat containing 18 (TNRC18), mRNA [NM_001080495]
A_33_P3423979	PALLD	-1.18745	-1.23446	NM_001166109	Homo sapiens palladin, cytoskeletal associated protein (PALLD), transcript variant 3, mRNA [NM_001166109]
A_24_P305678	PITPNB	-1.2094	-1.23056	NM_012399	Homo sapiens phosphatidylinositol transfer protein, beta (PITPNB), mRNA [NM_012399]
A_23_P83192	PHPT1	-1.11177	-1.22372	NM_014172	Homo sapiens phosphohistidine phosphatase 1 (PHPT1), transcript variant 3, mRNA [NM_014172]
A_23_P144877	ATOX1	-1.21508	-1.20943	NM_004045	Homo sapiens ATX1 antioxidant protein 1 homolog (yeast) (ATOX1), mRNA [NM_004045]
A_33_P3252043	P4HB	-1.14391	-1.20575	NM_000918	Homo sapiens prolyl 4-hydroxylase, beta polypeptide (P4HB), mRNA [NM_000918]
A_24_P103025	PCBP1	-1.18914	-1.20193	NM_006196	Homo sapiens poly(rC) binding protein 1 (PCBP1), mRNA [NM_006196]
A_23_P164623	ZBTB45	-1.2484	-1.1977	NM_032792	Homo sapiens zinc finger and BTB domain containing 45 (ZBTB45), mRNA [NM_032792]
A_33_P3880302	EPHB2	-1.19681	-1.19517	NM_004442	Homo sapiens EPH receptor B2 (EPHB2), transcript variant 2, mRNA [NM_004442]
A_23_P407684	ZNF598	-1.19381	-1.19342	NM_178167	Homo sapiens zinc finger protein 598 (ZNF598), mRNA [NM_178167]
A_24_P141332	CAMK2G	-1.1774	-1.17753	NM_172171	Homo sapiens calcium/calmodulin-dependent protein kinase II gamma (CAMK2G), transcript variant 1, mRNA [NM_172171]
A_23_P150510	MED19	-1.10935	-1.17414	NM_153450	Homo sapiens mediator complex subunit 19 (MED19), mRNA [NM_153450]
A_23_P10870	DOLK	-1.15585	-1.16886	NM_014908	Homo sapiens dolichol kinase (DOLK), mRNA [NM_014908]
A_23_P215048	KIAA0408	-1.13282	-1.16836	NM_014702	Homo sapiens KIAA0408 (KIAA0408), mRNA [NM_014702]
A_24_P220454	CUX1		-1.14909	NM_181552	Homo sapiens cut-like homeobox 1 (CUX1), transcript variant 1, mRNA [NM_181552]
A_23_P717	TMEM206	-1.0947	-1.14411	NM_018252	Homo sapiens transmembrane protein 206 (TMEM206), transcript variant 2, mRNA [NM_018252]
A_24_P196117	GTF2H5	-1.10631	-1.08588	NM_207118	Homo sapiens general transcription factor IIH, polypeptide 5 (GTF2H5), mRNA [NM_207118]
A_23_P101707	PLIN3	-1.09966	-1.08291	NM_005817	Homo sapiens perilipin 3 (PLIN3), transcript variant 1, mRNA [NM_005817]
A_33_P3298785	CUX1	-1.25752		NM_001202543	Homo sapiens cut-like homeobox 1 (CUX1), transcript variant 4, mRNA [NM_001202543]
A_19_P00316985	LINC00472	-1.38919		NR_026807	Homo sapiens long intergenic non-protein coding RNA 472 (LINC00472), non-coding RNA [NR_026807]
