# Supplementary material for: APP intracellular domain acts as a transcriptional regulator of miR-663 suppressing neuronal differentiation
Source: Cell Death Dis. 2015 Feb 19;6(2):e1651–. doi: 10.1038/cddis.2015.10 (PMC4669786; doi:10.1038/cddis.2015.10)
Supplement: Supplementary Table 7 [file cddis201510x8.xls]

## Sheet: Down_AICD_vs_CTR_unpaired_ttest
Table S7. Genes down-regulated by AICD at a p value < 0.05.
Agilent ProbeName	GeneSymbol	Fold change	Description
A_23_P89762	PHLPP1	-1.08836	Homo sapiens PH domain and leucine rich repeat protein phosphatase 1 (PHLPP1), mRNA [NM_194449]
A_19_P00811812	MPRIP	-1.21805	Homo sapiens myosin phosphatase Rho interacting protein (MPRIP), transcript variant 2, mRNA [NM_201274]
A_33_P3412975	SIX5	-1.06994	Homo sapiens SIX homeobox 5 (SIX5), mRNA [NM_175875]
A_23_P104025	TSEN15	-1.0322	Homo sapiens tRNA splicing endonuclease 15 homolog (S. cerevisiae) (TSEN15), transcript variant 1, mRNA [NM_052965]
A_23_P53646	NAP1L1	-1.1084	Homo sapiens nucleosome assembly protein 1-like 1 (NAP1L1), transcript variant 1, mRNA [NM_139207]
A_23_P108376	THADA	-1.0716	Homo sapiens thyroid adenoma associated (THADA), transcript variant 1, mRNA [NM_022065]
A_24_P823684	HSP90AB1	-1.07754	Homo sapiens heat shock protein 90kDa alpha (cytosolic), class B member 1 (HSP90AB1), mRNA [NM_007355]
A_23_P217659	BRCC3	-1.05695	Homo sapiens BRCA1/BRCA2-containing complex, subunit 3 (BRCC3), transcript variant 2, mRNA [NM_001018055]
A_24_P166094	ARFIP1	-1.04816	Homo sapiens ADP-ribosylation factor interacting protein 1 (ARFIP1), transcript variant 1, mRNA [NM_001025595]
A_23_P105392	CCT2	-1.05759	Homo sapiens chaperonin containing TCP1, subunit 2 (beta) (CCT2), transcript variant 1, mRNA [NM_006431]
A_23_P89431	CCL2	-1.14963	Homo sapiens chemokine (C-C motif) ligand 2 (CCL2), mRNA [NM_002982]
A_23_P107073	RPA1	-1.05585	Homo sapiens replication protein A1, 70kDa (RPA1), mRNA [NM_002945]
A_23_P100392	TCEB2	-1.04879	Homo sapiens transcription elongation factor B (SIII), polypeptide 2 (18kDa, elongin B) (TCEB2), transcript variant 1, mRNA [NM_007108]
A_21_P0002999	XLOC_002731	-1.86169	BROAD Institute lincRNA (XLOC_002731), lincRNA [TCONS_00006129]
A_33_P3399778		-1.60844
A_33_P3290924	BAG1	-1.07656	Homo sapiens BCL2-associated athanogene (BAG1), transcript variant 1, mRNA [NM_001172415]
A_23_P14928	COQ9	-1.04595	Homo sapiens coenzyme Q9 homolog (S. cerevisiae) (COQ9), nuclear gene encoding mitochondrial protein, mRNA [NM_020312]
A_24_P915692	PHLDA1	-1.14861	Homo sapiens pleckstrin homology-like domain, family A, member 1 (PHLDA1), mRNA [NM_007350]
A_21_P0014228	LOC100289137	-1.12644	PREDICTED: Homo sapiens hypothetical LOC100289137 (LOC100289137), miscRNA [XR_108946]
A_23_P206441	FANCA	-1.17213	Homo sapiens Fanconi anemia, complementation group A (FANCA), transcript variant 1, mRNA [NM_000135]
A_23_P117225	ERCC5	-1.05249	Homo sapiens excision repair cross-complementing rodent repair deficiency, complementation group 5 (ERCC5), mRNA [NM_000123]
A_33_P3639068	GFRA1	-1.04722	Homo sapiens GDNF family receptor alpha 1 (GFRA1), transcript variant 1, mRNA [NM_005264]
A_32_P147078	SLC8A1	-1.74475	Homo sapiens solute carrier family 8 (sodium/calcium exchanger), member 1 (SLC8A1), transcript variant A, mRNA [NM_021097]
A_23_P161719	CWF19L2	-1.05152	Homo sapiens CWF19-like 2, cell cycle control (S. pombe) (CWF19L2), mRNA [NM_152434]
A_23_P46063	NME7	-1.07263	Homo sapiens non-metastatic cells 7, protein expressed in (nucleoside-diphosphate kinase) (NME7), transcript variant 1, mRNA [NM_013330]
A_23_P94030	LAMB1	-1.0624	Homo sapiens laminin, beta 1 (LAMB1), mRNA [NM_002291]
A_24_P297539	UBE2C	-1.11828	Homo sapiens ubiquitin-conjugating enzyme E2C (UBE2C), transcript variant 6, mRNA [NM_181803]
A_23_P380917	SEC11A	-1.04842	Homo sapiens SEC11 homolog A (S. cerevisiae) (SEC11A), mRNA [NM_014300]
A_24_P53519	CHAF1A	-1.09359	Homo sapiens chromatin assembly factor 1, subunit A (p150) (CHAF1A), mRNA [NM_005483]
A_24_P211151	EXOSC5	-1.11419	Homo sapiens exosome component 5 (EXOSC5), mRNA [NM_020158]
A_23_P113351	SPARCL1	-1.06409	Homo sapiens SPARC-like 1 (hevin) (SPARCL1), transcript variant 2, mRNA [NM_004684]
A_23_P3775	OGFOD1	-1.1033	Homo sapiens 2-oxoglutarate and iron-dependent oxygenase domain containing 1 (OGFOD1), mRNA [NM_018233]
A_33_P3300395	APITD1	-1.06745	Homo sapiens apoptosis-inducing, TAF9-like domain 1 (APITD1), transcript variant A, mRNA [NM_199294]
A_23_P168868	PTDSS1	-1.04662	Homo sapiens phosphatidylserine synthase 1 (PTDSS1), mRNA [NM_014754]
A_33_P3364520	KRTAP6-1	-1.06927	Homo sapiens keratin associated protein 6-1 (KRTAP6-1), mRNA [NM_181602]
A_23_P100795	STAT3	-1.05582	Homo sapiens signal transducer and activator of transcription 3 (acute-phase response factor) (STAT3), transcript variant 3, mRNA [NM_213662]
A_33_P3305973		-2.02633
A_23_P200222	LRP8	-1.08394	Homo sapiens low density lipoprotein receptor-related protein 8, apolipoprotein e receptor (LRP8), transcript variant 2, mRNA [NM_033300]
A_21_P0011971	XLOC_l2_008289	-1.07125	BROAD Institute lincRNA (XLOC_l2_008289), lincRNA [TCONS_l2_00014935]
A_33_P3320563	GLOD5	-1.99218	Homo sapiens glyoxalase domain containing 5 (GLOD5), mRNA [NM_001080489]
A_23_P207400	BRCA1	-1.18937	Homo sapiens breast cancer 1, early onset (BRCA1), transcript variant 2, mRNA [NM_007300]
A_32_P184279	CCDC6	-1.10864	Homo sapiens coiled-coil domain containing 6 (CCDC6), mRNA [NM_005436]
A_23_P201567	PRPF38B	-1.09172	Homo sapiens PRP38 pre-mRNA processing factor 38 (yeast) domain containing B (PRPF38B), transcript variant 1, mRNA [NM_018061]
A_23_P202708	MADD	-1.07106	Homo sapiens MAP-kinase activating death domain (MADD), transcript variant 4, mRNA [NM_003682]
A_19_P00322276	LOC285419	-1.67022	Homo sapiens uncharacterized LOC285419 (LOC285419), transcript variant 1, non-coding RNA [NR_027105]
A_24_P372048	YKT6	-1.05679	Homo sapiens YKT6 v-SNARE homolog (S. cerevisiae) (YKT6), mRNA [NM_006555]
A_23_P16538	ELL	-1.12283	Homo sapiens elongation factor RNA polymerase II (ELL), mRNA [NM_006532]
A_23_P33894	MAGED2	-1.03893	Homo sapiens melanoma antigen family D, 2 (MAGED2), transcript variant 3, mRNA [NM_201222]
A_23_P78664	DDX39A	-1.03603	Homo sapiens DEAD (Asp-Glu-Ala-Asp) box polypeptide 39A (DDX39A), transcript variant 1, mRNA [NM_005804]
A_23_P417942	FNBP1L	-1.05446	Homo sapiens formin binding protein 1-like (FNBP1L), transcript variant 1, mRNA [NM_001024948]
A_23_P100602	TBCD	-1.084	Homo sapiens tubulin folding cofactor D (TBCD), mRNA [NM_005993]
A_23_P44139	PRIM2	-1.08256	Homo sapiens primase, DNA, polypeptide 2 (58kDa) (PRIM2), mRNA [NM_000947]
A_23_P117852	KIAA0101	-1.07064	Homo sapiens KIAA0101 (KIAA0101), transcript variant 1, mRNA [NM_014736]
A_23_P19702	TAB2	-1.04436	Homo sapiens TGF-beta activated kinase 1/MAP3K7 binding protein 2 (TAB2), mRNA [NM_015093]
A_23_P94301	TSTA3	-1.06235	Homo sapiens tissue specific transplantation antigen P35B (TSTA3), mRNA [NM_003313]
A_33_P3251289	SELS	-1.0493	Homo sapiens selenoprotein S (SELS), transcript variant 2, mRNA [NM_018445]
A_23_P47565	LDHA	-1.06466	Homo sapiens lactate dehydrogenase A (LDHA), transcript variant 1, mRNA [NM_005566]
A_23_P117683	C15orf63	-1.06447	Homo sapiens chromosome 15 open reading frame 63 (C15orf63), transcript variant 1, mRNA [NM_016400]
A_23_P57370	CECR5	-1.06117	Homo sapiens cat eye syndrome chromosome region, candidate 5 (CECR5), transcript variant 2, mRNA [NM_033070]
A_33_P3270593		-1.11177
A_33_P3263890	PRRX1	-1.72665	Homo sapiens paired related homeobox 1 (PRRX1), transcript variant pmx-1a, mRNA [NM_006902]
A_24_P96593	EVI5	-1.07271	Homo sapiens ecotropic viral integration site 5 (EVI5), mRNA [NM_005665]
A_23_P2661	RAP1B	-1.06203	Homo sapiens RAP1B, member of RAS oncogene family (RAP1B), transcript variant 1, mRNA [NM_015646]
A_21_P0012389	XLOC_l2_009867	-1.14172	BROAD Institute lincRNA (XLOC_l2_009867), lincRNA [TCONS_l2_00018819]
A_21_P0000173	C5orf56	-1.0803	Homo sapiens chromosome 5 open reading frame 56 (C5orf56), non-coding RNA [NR_045116]
A_23_P118815	BIRC5	-1.06322	Homo sapiens baculoviral IAP repeat containing 5 (BIRC5), transcript variant 3, mRNA [NM_001012271]
A_23_P164826	RNASEH2A	-1.06194	Homo sapiens ribonuclease H2, subunit A (RNASEH2A), mRNA [NM_006397]
A_23_P113111	AR	-1.07171	Homo sapiens androgen receptor (AR), transcript variant 1, mRNA [NM_000044]
A_24_P30194	IFIT5	-1.05842	Homo sapiens interferon-induced protein with tetratricopeptide repeats 5 (IFIT5), mRNA [NM_012420]
A_33_P3297155	GEMIN2	-1.19531	Homo sapiens gem (nuclear organelle) associated protein 2 (GEMIN2), transcript variant alpha, mRNA [NM_003616]
A_24_P377277	HSPA4	-1.03213	Homo sapiens heat shock 70kDa protein 4 (HSPA4), mRNA [NM_002154]
A_24_P136758	SAMD4B	-1.12795	Homo sapiens sterile alpha motif domain containing 4B (SAMD4B), mRNA [NM_018028]
A_23_P106998	MRPS23	-1.03789	Homo sapiens mitochondrial ribosomal protein S23 (MRPS23), nuclear gene encoding mitochondrial protein, mRNA [NM_016070]
A_21_P0000502	RNU11	-1.10416	Homo sapiens RNA, U11 small nuclear (RNU11), small nuclear RNA [NR_004407]
A_23_P108554	DDX1	-1.05229	Homo sapiens DEAD (Asp-Glu-Ala-Asp) box polypeptide 1 (DDX1), mRNA [NM_004939]
A_24_P46725	SNRNP48	-1.08001	Homo sapiens small nuclear ribonucleoprotein 48kDa (U11/U12) (SNRNP48), mRNA [NM_152551]
A_24_P262355	PHB	-1.06442	Homo sapiens prohibitin (PHB), mRNA [NM_002634]
A_33_P3409620	LOC100131860	-1.37961	Homo sapiens cDNA FLJ39790 fis, clone SPLEN2003204. [AK097109]
A_23_P395426	DIDO1	-1.09566	Homo sapiens death inducer-obliterator 1 (DIDO1), transcript variant 1, mRNA [NM_022105]
A_33_P3535649	FLYWCH1	-1.25061	Homo sapiens FLYWCH-type zinc finger 1 (FLYWCH1), transcript variant 1, mRNA [NM_032296]
A_24_P328524	KALRN	-1.10602	Homo sapiens kalirin, RhoGEF kinase (KALRN), transcript variant 2, mRNA [NM_003947]
A_23_P101950	MDH1	-1.05218	Homo sapiens malate dehydrogenase 1, NAD (soluble) (MDH1), transcript variant 2, mRNA [NM_005917]
A_24_P450596	ZNF850	-1.18359	Homo sapiens zinc finger protein 850 (ZNF850), mRNA [NM_001193552]
A_23_P209987	POLR1B	-1.06331	Homo sapiens polymerase (RNA) I polypeptide B, 128kDa (POLR1B), transcript variant 1, mRNA [NM_019014]
A_23_P149470	NDUFS2	-1.07181	Homo sapiens NADH dehydrogenase (ubiquinone) Fe-S protein 2, 49kDa (NADH-coenzyme Q reductase) (NDUFS2), nuclear gene encoding mitochondrial protein, transcript variant 1, mRNA [NM_004550]
A_23_P108028	ZNF146	-1.03428	Homo sapiens zinc finger protein 146 (ZNF146), transcript variant 1, mRNA [NM_007145]
A_21_P0007429	XLOC_009079	-1.08628	Q7WVU3_ACTPL (Q7WVU3) Collagen adhesin (Fragment), partial (5%) [THC2631248]
A_23_P250404	RAD50	-1.06215	Homo sapiens RAD50 homolog (S. cerevisiae) (RAD50), mRNA [NM_005732]
A_33_P3255627	ZNF780A	-1.35803	Homo sapiens zinc finger protein 780A (ZNF780A), transcript variant 4, mRNA [NM_001142579]
A_24_P407930	SEH1L	-1.07289	Homo sapiens SEH1-like (S. cerevisiae) (SEH1L), transcript variant 2, mRNA [NM_031216]
A_23_P7636	PTTG1	-1.08564	Homo sapiens pituitary tumor-transforming 1 (PTTG1), mRNA [NM_004219]
A_33_P3421626	KIAA1147	-1.07437	Homo sapiens KIAA1147 (KIAA1147), mRNA [NM_001080392]
A_33_P3333050	SLC9A4	-1.04618	Homo sapiens solute carrier family 9 (sodium/hydrogen exchanger), member 4 (SLC9A4), mRNA [NM_001011552]
A_23_P99260	METAP2	-1.05751	Homo sapiens methionyl aminopeptidase 2 (METAP2), mRNA [NM_006838]
A_24_P93855	FOXP4	-1.13737	Homo sapiens forkhead box P4 (FOXP4), transcript variant 1, mRNA [NM_001012426]
A_23_P318300	ZAK	-1.07608	Homo sapiens sterile alpha motif and leucine zipper containing kinase AZK (ZAK), transcript variant 2, mRNA [NM_133646]
A_33_P3395883		-1.06553
A_23_P11224	MMGT1	-1.0453	Homo sapiens membrane magnesium transporter 1 (MMGT1), mRNA [NM_173470]
A_23_P109171	BFSP1	-1.07638	Homo sapiens beaded filament structural protein 1, filensin (BFSP1), transcript variant 1, mRNA [NM_001195]
A_23_P60002	TTC35	-1.08626	Homo sapiens tetratricopeptide repeat domain 35 (TTC35), mRNA [NM_014673]
A_33_P3380477	HCAR1	-3.06832	hydroxycarboxylic acid receptor 1 [Source:HGNC Symbol;Acc:4532] [ENST00000356987]
A_23_P252783	SLC2A8	-1.06949	Homo sapiens solute carrier family 2 (facilitated glucose transporter), member 8 (SLC2A8), mRNA [NM_014580]
A_24_P317762	LY6E	-1.09883	Homo sapiens lymphocyte antigen 6 complex, locus E (LY6E), transcript variant 1, mRNA [NM_002346]
A_23_P91814	SLC25A38	-1.08879	Homo sapiens solute carrier family 25, member 38 (SLC25A38), nuclear gene encoding mitochondrial protein, mRNA [NM_017875]
A_23_P45917	CKS1B	-1.11135	Homo sapiens CDC28 protein kinase regulatory subunit 1B (CKS1B), transcript variant 1, mRNA [NM_001826]
A_23_P251303	SEC16A	-1.04131	Homo sapiens SEC16 homolog A (S. cerevisiae) (SEC16A), mRNA [NM_014866]
A_23_P138849	KAT5	-1.06415	Homo sapiens K(lysine) acetyltransferase 5 (KAT5), transcript variant 2, mRNA [NM_006388]
A_32_P188860	IL17RD	-1.07409	Homo sapiens interleukin 17 receptor D (IL17RD), mRNA [NM_017563]
A_33_P3261097		-1.21193
A_33_P3361636	MGP	-1.0959	Homo sapiens matrix Gla protein (MGP), transcript variant 1, mRNA [NM_001190839]
A_21_P0001177	XLOC_001011	-1.12396
A_23_P253375	CUX1	-1.06573	Homo sapiens cut-like homeobox 1 (CUX1), transcript variant 2, mRNA [NM_001913]
A_23_P112596	ADK	-1.04172	Homo sapiens adenosine kinase (ADK), transcript variant 1, mRNA [NM_001123]
A_23_P106002	NFKBIA	-1.06578	Homo sapiens nuclear factor of kappa light polypeptide gene enhancer in B-cells inhibitor, alpha (NFKBIA), mRNA [NM_020529]
A_23_P3849	TRAP1	-1.06526	Homo sapiens TNF receptor-associated protein 1 (TRAP1), mRNA [NM_016292]
A_33_P3283480	CTSC	-1.12821	Homo sapiens cathepsin C (CTSC), transcript variant 2, mRNA [NM_148170]
A_33_P3246838		-1.07894	T cell receptor delta constant [Source:HGNC Symbol;Acc:12253] [ENST00000390477]
A_21_P0001700	XLOC_000363	-1.30047	BROAD Institute lincRNA (XLOC_000363), lincRNA [TCONS_00002142]
A_24_P126181	NR2C2AP	-1.05809	Homo sapiens nuclear receptor 2C2-associated protein (NR2C2AP), mRNA [NM_176880]
A_23_P37870	STUB1	-1.03274	Homo sapiens STIP1 homology and U-box containing protein 1, E3 ubiquitin protein ligase (STUB1), mRNA [NM_005861]
A_23_P169576	EXOC6	-1.07254	Homo sapiens exocyst complex component 6 (EXOC6), transcript variant 1, mRNA [NM_019053]
A_33_P3220818	SAFB	-1.09793	Homo sapiens scaffold attachment factor B (SAFB), transcript variant 1, mRNA [NM_001201338]
A_23_P78835	ZNF787	-1.03822	Homo sapiens zinc finger protein 787 (ZNF787), mRNA [NM_001002836]
A_23_P217507	ZBED1	-1.16142	Homo sapiens zinc finger, BED-type containing 1 (ZBED1), transcript variant 2, mRNA [NM_004729]
A_19_P00318494	LINC00467	-1.03591	Homo sapiens long intergenic non-protein coding RNA 467 (LINC00467), non-coding RNA [NR_026761]
A_21_P0011391	CHEK2	-1.09626	Homo sapiens CHK2 checkpoint homolog (S. pombe) (CHEK2), transcript variant 3, mRNA [NM_001005735]
A_24_P329600	UBQLN1	-1.051	Homo sapiens ubiquilin 1 (UBQLN1), transcript variant 1, mRNA [NM_013438]
A_23_P106127	KIAA0586	-1.05768	Homo sapiens KIAA0586 (KIAA0586), transcript variant 5, mRNA [NM_014749]
A_23_P65651	WARS	-1.0655	Homo sapiens tryptophanyl-tRNA synthetase (WARS), transcript variant 1, mRNA [NM_004184]
A_32_P122402	LOC441455	-1.06053	Homo sapiens makorin ring finger protein 1 pseudogene (LOC441455), non-coding RNA [NR_026792]
A_33_P3608620	LRIT3	-2.09661	Homo sapiens leucine-rich repeat, immunoglobulin-like and transmembrane domains 3 (LRIT3), mRNA [NM_198506]
A_23_P352717	TMEM31	-1.4165	Homo sapiens transmembrane protein 31 (TMEM31), mRNA [NM_182541]
A_23_P118174	PLK1	-1.17616	Homo sapiens polo-like kinase 1 (PLK1), mRNA [NM_005030]
A_21_P0011316	XLOC_l2_004631	-2.44216	BROAD Institute lincRNA (XLOC_l2_004631), lincRNA [TCONS_l2_00008583]
A_33_P3302354	CABIN1	-1.16883	Homo sapiens calcineurin binding protein 1 (CABIN1), transcript variant 1, mRNA [NM_001199281]
A_33_P3256785	CARM1	-1.05639	Homo sapiens coactivator-associated arginine methyltransferase 1 (CARM1), mRNA [NM_199141]
A_21_P0011559	XLOC_l2_005921	-2.32319	Q86W16_HUMAN (Q86W16) MLL5 (Fragment), partial (14%) [THC2615674]
A_23_P386320	MFI2	-2.60847	Homo sapiens antigen p97 (melanoma associated) identified by monoclonal antibodies 133.2 and 96.5 (MFI2), transcript variant 2, mRNA [NM_033316]
A_23_P102364	NGEF	-1.04986	Homo sapiens neuronal guanine nucleotide exchange factor (NGEF), transcript variant 1, mRNA [NM_019850]
A_32_P50522	FKBP1A	-1.05912	Homo sapiens FK506 binding protein 1A, 12kDa (FKBP1A), transcript variant 1, mRNA [NM_000801]
A_33_P3294252	ATF1	-1.09719	Homo sapiens activating transcription factor 1 (ATF1), mRNA [NM_005171]
A_23_P19619	HIVEP1	-1.08488	Homo sapiens human immunodeficiency virus type I enhancer binding protein 1 (HIVEP1), mRNA [NM_002114]
A_23_P135769	ACTB	-1.05127	Homo sapiens actin, beta (ACTB), mRNA [NM_001101]
A_33_P3324086	CCDC90A	-1.06333	Homo sapiens coiled-coil domain containing 90A (CCDC90A), mRNA [NM_001031713]
A_21_P0013354	ZNF767	-1.14059	Homo sapiens zinc finger family member 767 (ZNF767), transcript variant 2, non-coding RNA [NR_027789]
A_23_P43800	BOP1	-1.06394	Homo sapiens block of proliferation 1 (BOP1), mRNA [NM_015201]
A_24_P98613	TSPAN14	-1.08062	Homo sapiens tetraspanin 14 (TSPAN14), transcript variant 1, mRNA [NM_030927]
A_33_P3407299	ANP32E	-1.05977	Homo sapiens acidic (leucine-rich) nuclear phosphoprotein 32 family, member E (ANP32E), transcript variant 1, mRNA [NM_030920]
A_33_P3274332	UBE2J1	-1.08547	Homo sapiens ubiquitin-conjugating enzyme E2, J1, U (UBE2J1), mRNA [NM_016021]
A_33_P3361513	NLE1	-1.04542	Homo sapiens notchless homolog 1 (Drosophila) (NLE1), transcript variant 2, mRNA [NM_001014445]
A_24_P319364	F11R	-1.1164	Homo sapiens F11 receptor (F11R), mRNA [NM_016946]
A_23_P347528	TFCP2	-1.08667	Homo sapiens transcription factor CP2 (TFCP2), transcript variant 1, mRNA [NM_005653]
A_23_P303810		-1.10445	beta-gamma crystallin domain containing 3 [Source:HGNC Symbol;Acc:34427] [ENST00000485253]
A_23_P104116	RBM8A	-1.04385	Homo sapiens RNA binding motif protein 8A (RBM8A), mRNA [NM_005105]
A_33_P3659876	NCAPG2	-1.11592	Homo sapiens non-SMC condensin II complex, subunit G2 (NCAPG2), mRNA [NM_017760]
A_33_P3253807	CEBPG	-1.06026	Homo sapiens CCAAT/enhancer binding protein (C/EBP), gamma (CEBPG), transcript variant 1, mRNA [NM_001806]
A_33_P3843415	LOC283089	-1.14393	Homo sapiens uncharacterized LOC283089 (LOC283089), non-coding RNA [NR_033850]
A_32_P305020	GNG4	-1.14083	Homo sapiens guanine nucleotide binding protein (G protein), gamma 4 (GNG4), transcript variant 1, mRNA [NM_001098722]
A_21_P0010594	XLOC_l2_000727	-1.34085	BROAD Institute lincRNA (XLOC_l2_000727), lincRNA [TCONS_l2_00000969]
A_24_P202558	SIPA1L3	-1.27561	Homo sapiens signal-induced proliferation-associated 1 like 3 (SIPA1L3), mRNA [NM_015073]
A_23_P131096	POLRMT	-1.05711	Homo sapiens polymerase (RNA) mitochondrial (DNA directed) (POLRMT), nuclear gene encoding mitochondrial protein, mRNA [NM_005035]
A_21_P0002614	XLOC_001701	-1.16358	BROAD Institute lincRNA (XLOC_001701), lincRNA [TCONS_00004912]
A_23_P12357	CRB1	-1.14024	Homo sapiens crumbs homolog 1 (Drosophila) (CRB1), transcript variant 1, mRNA [NM_201253]
A_33_P3271121	SH3BP4	-1.08275	SH3-domain binding protein 4 [Source:HGNC Symbol;Acc:10826] [ENST00000484097]
A_24_P350589	RNF150	-1.09209	Homo sapiens ring finger protein 150 (RNF150), mRNA [NM_020724]
A_24_P98762	PPP2R1B	-2.04792	Homo sapiens protein phosphatase 2, regulatory subunit A, beta (PPP2R1B), transcript variant 1, mRNA [NM_002716]
A_23_P114626	SERPINC1	-1.88614	Homo sapiens serpin peptidase inhibitor, clade C (antithrombin), member 1 (SERPINC1), mRNA [NM_000488]
A_33_P3261084	IDH3B	-1.06494	Homo sapiens isocitrate dehydrogenase 3 (NAD+) beta (IDH3B), nuclear gene encoding mitochondrial protein, transcript variant 2, mRNA [NM_174855]
A_23_P102420	CCT4	-1.04074	Homo sapiens chaperonin containing TCP1, subunit 4 (delta) (CCT4), mRNA [NM_006430]
A_23_P435002	SRFBP1	-1.10456	Homo sapiens serum response factor binding protein 1 (SRFBP1), mRNA [NM_152546]
A_21_P0011475	CHEK2	-1.07366	Homo sapiens CHK2 checkpoint homolog (S. pombe) (CHEK2), transcript variant 3, mRNA [NM_001005735]
A_24_P373844	KCTD15	-1.06721	Homo sapiens potassium channel tetramerisation domain containing 15 (KCTD15), transcript variant 1, mRNA [NM_024076]
A_23_P416314	HRASLS5	-1.07546	Homo sapiens HRAS-like suppressor family, member 5 (HRASLS5), transcript variant 1, mRNA [NM_054108]
A_23_P90444	RBM42	-1.03041	Homo sapiens RNA binding motif protein 42 (RBM42), mRNA [NM_024321]
A_33_P3300893	MADD	-1.16413	Homo sapiens MAP-kinase activating death domain (MADD), transcript variant 7, mRNA [NM_130475]
A_23_P138139	OMA1	-1.04406	Homo sapiens OMA1 homolog, zinc metallopeptidase (S. cerevisiae) (OMA1), mRNA [NM_145243]
A_21_P0000680	LOC100506046	-1.10981	Homo sapiens uncharacterized LOC100506046 (LOC100506046), non-coding RNA [NR_037605]
A_23_P17382	ZNF335	-1.02956	Homo sapiens zinc finger protein 335 (ZNF335), mRNA [NM_022095]
A_23_P204448	ANAPC5	-1.04354	Homo sapiens anaphase promoting complex subunit 5 (ANAPC5), transcript variant 1, mRNA [NM_016237]
A_23_P26810	TP53	-1.10279	Homo sapiens tumor protein p53 (TP53), transcript variant 1, mRNA [NM_000546]
A_21_P0014023	LOC100288602	-1.06788	PREDICTED: Homo sapiens peptidyl-prolyl cis-trans isomerase A-like (LOC100288602), mRNA [XM_003403504]
A_23_P502312	CD97	-1.04689	Homo sapiens CD97 molecule (CD97), transcript variant 1, mRNA [NM_078481]
A_23_P59179	RXRB	-1.0396	Homo sapiens retinoid X receptor, beta (RXRB), mRNA [NM_021976]
A_24_P274270	STAT1	-1.08992	Homo sapiens signal transducer and activator of transcription 1, 91kDa (STAT1), transcript variant beta, mRNA [NM_139266]
A_23_P28625	WDR12	-1.03729	Homo sapiens WD repeat domain 12 (WDR12), mRNA [NM_018256]
A_33_P3274194	KCNIP4	-1.10936	Homo sapiens Kv channel interacting protein 4 (KCNIP4), transcript variant 5, mRNA [NM_001035003]
A_33_P3374987	C7orf52	-3.4883	Homo sapiens chromosome 7 open reading frame 52 (C7orf52), mRNA [NM_198571]
A_33_P3247624	REP15	-1.09977	Homo sapiens RAB15 effector protein (REP15), mRNA [NM_001029874]
A_33_P3228466	FXYD3	-2.80027	Homo sapiens FXYD domain containing ion transport regulator 3 (FXYD3), transcript variant 4, mRNA [NM_001136008]
A_32_P113436	HNRNPA1L2	-1.06184	Homo sapiens heterogeneous nuclear ribonucleoprotein A1-like 2 (HNRNPA1L2), transcript variant 1, mRNA [NM_001011724]
A_33_P3218252	SMG1	-1.04744	Homo sapiens smg-1 homolog, phosphatidylinositol 3-kinase-related kinase (C. elegans) (SMG1), mRNA [NM_015092]
A_33_P3666346	AHCTF1	-1.16791	Homo sapiens AT hook containing transcription factor 1 (AHCTF1), mRNA [NM_015446]
A_21_P0002763	XLOC_002746	-1.14682	RL25_PHOPR (Q6LRY1) 50S ribosomal protein L25, partial (21%) [THC2672667]
A_33_P3338559	RBBP4	-1.06578	Homo sapiens retinoblastoma binding protein 4 (RBBP4), transcript variant 1, mRNA [NM_005610]
A_33_P3378925	RBM14	-1.10454	Homo sapiens RNA binding motif protein 14 (RBM14), transcript variant 1, mRNA [NM_006328]
A_23_P22671	VAMP7	-1.06045	Homo sapiens vesicle-associated membrane protein 7 (VAMP7), transcript variant 1, mRNA [NM_005638]
A_23_P34537	EPHX1	-1.07425	Homo sapiens epoxide hydrolase 1, microsomal (xenobiotic) (EPHX1), transcript variant 1, mRNA [NM_000120]
A_23_P1102	ACTA1	-1.27813	Homo sapiens actin, alpha 1, skeletal muscle (ACTA1), mRNA [NM_001100]
A_33_P3304528	SENP1	-1.06519	Homo sapiens SUMO1/sentrin specific peptidase 1 (SENP1), mRNA [NM_014554]
A_23_P65230	TMTC4	-1.08554	Homo sapiens transmembrane and tetratricopeptide repeat containing 4 (TMTC4), transcript variant 1, mRNA [NM_032813]
A_33_P3341716	SP4	-1.09563	Homo sapiens Sp4 transcription factor (SP4), mRNA [NM_003112]
A_24_P22981	ZNF253	-2.29606	Homo sapiens zinc finger protein 253 (ZNF253), mRNA [NM_021047]
A_33_P3290403	IMPA2	-1.17416	Homo sapiens inositol(myo)-1(or 4)-monophosphatase 2 (IMPA2), mRNA [NM_014214]
A_23_P39465	BST2	-1.13856	Homo sapiens bone marrow stromal cell antigen 2 (BST2), mRNA [NM_004335]
A_23_P145657	STAG3	-1.10594	Homo sapiens stromal antigen 3 (STAG3), mRNA [NM_012447]
A_23_P203030	DLAT	-1.05587	Homo sapiens dihydrolipoamide S-acetyltransferase (DLAT), nuclear gene encoding mitochondrial protein, mRNA [NM_001931]
A_24_P402825	CACNA2D3	-1.50664	Homo sapiens calcium channel, voltage-dependent, alpha 2/delta subunit 3 (CACNA2D3), mRNA [NM_018398]
A_24_P106681	YWHAG	-1.0408	Homo sapiens tyrosine 3-monooxygenase/tryptophan 5-monooxygenase activation protein, gamma polypeptide (YWHAG), mRNA [NM_012479]
A_33_P3372910	DDX58	-1.13047	Homo sapiens DEAD (Asp-Glu-Ala-Asp) box polypeptide 58 (DDX58), mRNA [NM_014314]
A_33_P3228132	LOC400891	-1.24937	Homo sapiens chromosome 14 open reading frame 166B pseudogene (LOC400891), non-coding RNA [NR_027006]
A_33_P3387458	SFMBT2	-1.31454	Scm-like with four mbt domains 2 [Source:HGNC Symbol;Acc:20256] [ENST00000379713]
A_33_P3789894	SNORA75	-1.11694	PM2-HT0338-051199-001-c04 HT0338 Homo sapiens cDNA, mRNA sequence [AW382724]
A_23_P217079	DPM2	-1.07092	Homo sapiens dolichyl-phosphate mannosyltransferase polypeptide 2, regulatory subunit (DPM2), mRNA [NM_003863]
A_23_P120744	MCM3AP	-1.03928	Homo sapiens minichromosome maintenance complex component 3 associated protein (MCM3AP), mRNA [NM_003906]
A_23_P371039	NTSR1	-1.14335	Homo sapiens neurotensin receptor 1 (high affinity) (NTSR1), mRNA [NM_002531]
A_33_P3401156	ETV1	-1.0602	Homo sapiens ets variant 1 (ETV1), transcript variant 1, mRNA [NM_004956]
A_23_P309619	KIAA1671	-1.08604	Homo sapiens KIAA1671 (KIAA1671), mRNA [NM_001145206]
A_23_P148798	UCHL5	-1.04512	Homo sapiens ubiquitin carboxyl-terminal hydrolase L5 (UCHL5), transcript variant 1, mRNA [NM_015984]
A_21_P0002927	XLOC_002563	-1.86685	BROAD Institute lincRNA (XLOC_002563), lincRNA [TCONS_00005936]
A_33_P3219939	CUBN	-1.13712	Homo sapiens cubilin (intrinsic factor-cobalamin receptor) (CUBN), mRNA [NM_001081]
A_33_P3326617	FAHD1	-1.07351	Homo sapiens fumarylacetoacetate hydrolase domain containing 1 (FAHD1), nuclear gene encoding mitochondrial protein, transcript variant 1, mRNA [NM_001018104]
A_24_P213478	SEMA6A	-1.08428	Homo sapiens sema domain, transmembrane domain (TM), and cytoplasmic domain, (semaphorin) 6A (SEMA6A), mRNA [NM_020796]
A_23_P210515	NCOA5	-1.15671	Homo sapiens nuclear receptor coactivator 5 (NCOA5), mRNA [NM_020967]
A_19_P00316709	MAGI2-AS3	-1.08215	Homo sapiens MAGI2 antisense RNA 3 (non-protein coding) (MAGI2-AS3), transcript variant 2, non-coding RNA [NR_038344]
A_21_P0003478	XLOC_003986	-1.4825	BROAD Institute lincRNA (XLOC_003986), lincRNA [TCONS_00007781]
A_23_P90911	RDH14	-1.0298	Homo sapiens retinol dehydrogenase 14 (all-trans/9-cis/11-cis) (RDH14), mRNA [NM_020905]
A_23_P102122	ARPC2	-1.02119	Homo sapiens actin related protein 2/3 complex, subunit 2, 34kDa (ARPC2), transcript variant 1, mRNA [NM_152862]
A_33_P3367102	PFN1P2	-1.08766	Homo sapiens profilin 1 pseudogene 2 (PFN1P2), non-coding RNA [NR_003242]
A_23_P78685	FARSA	-1.06162	Homo sapiens phenylalanyl-tRNA synthetase, alpha subunit (FARSA), mRNA [NM_004461]
A_33_P3334308	ZXDB	-1.08318	Homo sapiens zinc finger, X-linked, duplicated B (ZXDB), mRNA [NM_007157]
A_32_P35800	KIAA0947	-1.09175	Homo sapiens KIAA0947 (KIAA0947), mRNA [NM_015325]
A_19_P00802141	IPO7	-1.04131	Homo sapiens importin 7 (IPO7), mRNA [NM_006391]
A_23_P102508	SLC5A6	-1.06797	Homo sapiens solute carrier family 5 (sodium-dependent vitamin transporter), member 6 (SLC5A6), transcript variant 1, mRNA [NM_021095]
A_24_P287189	TOLLIP	-1.07927	Homo sapiens toll interacting protein (TOLLIP), mRNA [NM_019009]
A_24_P237753	NUP188	-1.18317	Homo sapiens nucleoporin 188kDa (NUP188), mRNA [NM_015354]
A_23_P166716	RG9MTD1	-1.05982	Homo sapiens RNA (guanine-9-) methyltransferase domain containing 1 (RG9MTD1), nuclear gene encoding mitochondrial protein, mRNA [NM_017819]
A_21_P0008677	XLOC_011359	-2.94788	BROAD Institute lincRNA (XLOC_011359), lincRNA [TCONS_00023517]
A_32_P182439	POLD3	-1.08794	Homo sapiens polymerase (DNA-directed), delta 3, accessory subunit (POLD3), mRNA [NM_006591]
A_32_P793319		-1.73726	PREDICTED: Homo sapiens hypothetical LOC100131744 (LOC100131744), miscRNA [XR_109457]
A_24_P328872	CCT5	-1.20604	Homo sapiens chaperonin containing TCP1, subunit 5 (epsilon) (CCT5), mRNA [NM_012073]
A_33_P3321293	IQGAP3	-1.13982	Homo sapiens IQ motif containing GTPase activating protein 3 (IQGAP3), mRNA [NM_178229]
A_23_P147450	SPG21	-1.04716	Homo sapiens spastic paraplegia 21 (autosomal recessive, Mast syndrome) (SPG21), transcript variant 1, mRNA [NM_016630]
A_21_P0005704	XLOC_006815	-1.13537	BROAD Institute lincRNA (XLOC_006815), lincRNA [TCONS_00014726]
A_21_P0014631	LOC100505971	-1.40114	PREDICTED: Homo sapiens hypothetical LOC100505971 (LOC100505971), miscRNA [XR_110832]
A_21_P0009722	XLOC_013093	-1.47508	BROAD Institute lincRNA (XLOC_013093), lincRNA [TCONS_00027052]
A_33_P3413483	SORD	-1.07461	Homo sapiens cDNA FLJ33419 fis, clone BRACE2019877. [AK090738]
A_33_P3242649	KIF18A	-1.1077	Homo sapiens kinesin family member 18A (KIF18A), mRNA [NM_031217]
A_23_P315364	CXCL2	-1.14192	Homo sapiens chemokine (C-X-C motif) ligand 2 (CXCL2), mRNA [NM_002089]
A_23_P131626	SNRNP200	-1.05548	Homo sapiens small nuclear ribonucleoprotein 200kDa (U5) (SNRNP200), mRNA [NM_014014]
A_21_P0004028	XLOC_004465	-1.60306	BROAD Institute lincRNA (XLOC_004465), lincRNA [TCONS_00009457]
A_24_P242688	HADHA	-1.05013	Homo sapiens hydroxyacyl-CoA dehydrogenase/3-ketoacyl-CoA thiolase/enoyl-CoA hydratase (trifunctional protein), alpha subunit (HADHA), nuclear gene encoding mitochondrial protein, mRNA [NM_000182]
A_23_P214208	CNR1	-1.08613	Homo sapiens cannabinoid receptor 1 (brain) (CNR1), transcript variant 2, mRNA [NM_033181]
A_23_P372255	ITPKB	-1.06049	Homo sapiens inositol-trisphosphate 3-kinase B (ITPKB), mRNA [NM_002221]
A_32_P76035	PNPT1	-1.14154	Homo sapiens polyribonucleotide nucleotidyltransferase 1 (PNPT1), mRNA [NM_033109]
A_24_P270033	MPZL3	-1.3871	myelin protein zero-like 3 [Source:HGNC Symbol;Acc:27279] [ENST00000278949]
A_24_P481824	DPY19L4	-1.10136	Homo sapiens dpy-19-like 4 (C. elegans) (DPY19L4), mRNA [NM_181787]
A_23_P257905	CENPB	-1.10784	Homo sapiens centromere protein B, 80kDa (CENPB), mRNA [NM_001810]
A_33_P3320762	ATXN3	-1.06578	Homo sapiens ataxin 3 (ATXN3), transcript variant reference, mRNA [NM_004993]
A_33_P3274189		-1.35654
A_24_P194661	FLJ38379	-1.20072	PREDICTED: Homo sapiens hypothetical FLJ38379 (FLJ38379), miscRNA [XR_108456]
A_33_P3379669	RNF208	-1.07734	Homo sapiens ring finger protein 208 (RNF208), mRNA [NM_031297]
A_33_P3413962	PFKP	-1.07789	Homo sapiens phosphofructokinase, platelet (PFKP), transcript variant 2, mRNA [NM_001242339]
A_33_P3238529		-2.32723	AF106680 RNA helicase {Homo sapiens} (exp=-1; wgp=0; cg=0), partial (4%) [THC2566752]
A_33_P3285195	LOC100507012	-1.06836	PREDICTED: Homo sapiens hypothetical LOC100507012 (LOC100507012), miscRNA [XR_109821]
A_33_P3289192	HBS1L	-1.07359	Homo sapiens HBS1-like (S. cerevisiae) (HBS1L), transcript variant 1, mRNA [NM_006620]
A_21_P0014043	EFCAB8	-2.85265	PREDICTED: Homo sapiens EF-hand calcium binding domain 8 (EFCAB8), mRNA [XM_003403732]
A_33_P3375710		-1.27797	CAMTA1 intronic transcript 1 (non-protein coding) [Source:HGNC Symbol;Acc:41446] [ENST00000427317]
A_33_P3415957	GTF2A2	-1.0513	Homo sapiens general transcription factor IIA, 2, 12kDa (GTF2A2), mRNA [NM_004492]
A_21_P0010685	XLOC_l2_000010	-1.23642	Q2H5N7_CHAGB (Q2H5N7) Predicted protein, partial (7%) [THC2569941]
A_21_P0000157	LOC100293516	-1.04596	Homo sapiens zinc finger protein (LOC100293516), mRNA [NM_001204818]
A_23_P36076	SSRP1	-1.02857	Homo sapiens structure specific recognition protein 1 (SSRP1), mRNA [NM_003146]
A_23_P200493	LBR	-1.06506	Homo sapiens lamin B receptor (LBR), transcript variant 1, mRNA [NM_002296]
A_23_P395534	RSC1A1	-1.03241	Homo sapiens regulatory solute carrier protein, family 1, member 1 (RSC1A1), mRNA [NM_006511]
A_33_P3422294		-1.05679
A_23_P23221	GADD45A	-1.16466	Homo sapiens growth arrest and DNA-damage-inducible, alpha (GADD45A), transcript variant 1, mRNA [NM_001924]
A_33_P3289034	PKD2L1	-1.50846	Homo sapiens polycystic kidney disease 2-like 1 (PKD2L1), mRNA [NM_016112]
A_23_P160406	KCTD3	-1.09977	Homo sapiens potassium channel tetramerisation domain containing 3 (KCTD3), mRNA [NM_016121]
A_33_P3374623	ABCA7	-1.15168	Homo sapiens ATP-binding cassette, sub-family A (ABC1), member 7 (ABCA7), mRNA [NM_019112]
A_23_P93629	TRIM24	-1.08073	Homo sapiens tripartite motif containing 24 (TRIM24), transcript variant 1, mRNA [NM_015905]
A_21_P0010338	XLOC_014134	-1.30243	ALU1_HUMAN (P39188) Alu subfamily J sequence contamination warning entry, partial (18%) [THC2773672]
A_24_P338145	STOML2	-1.05834	Homo sapiens stomatin (EPB72)-like 2 (STOML2), mRNA [NM_013442]
A_33_P3375127	LOC100131581	-1.55676	Homo sapiens cDNA FLJ35225 fis, clone PROST2001116. [AK092544]
A_33_P3549996		-2.12776	non-protein coding RNA 300 [Source:HGNC Symbol;Acc:20953] [ENST00000456585]
A_24_P267293	SARM1	-1.05867	Homo sapiens sterile alpha and TIR motif containing 1 (SARM1), mRNA [NM_015077]
A_21_P0000566	UBE2L3	-1.04127	Homo sapiens ubiquitin-conjugating enzyme E2L 3 (UBE2L3), transcript variant 1, mRNA [NM_003347]
A_23_P19723	BMP5	-1.61488	Homo sapiens bone morphogenetic protein 5 (BMP5), mRNA [NM_021073]
A_33_P3376264	GK	-2.34128	glycerol kinase [Source:HGNC Symbol;Acc:4289] [ENST00000378938]
A_33_P3289386		-1.36373	Homo sapiens cDNA FLJ44638 fis, clone BRACE2027312. [AK126601]
A_33_P3303687	PSMC1	-1.04151	Homo sapiens proteasome (prosome, macropain) 26S subunit, ATPase, 1 (PSMC1), mRNA [NM_002802]
A_24_P924591	VEZF1	-1.07202	Homo sapiens vascular endothelial zinc finger 1 (VEZF1), mRNA [NM_007146]
A_23_P51699	ARHGEF2	-1.05474	Homo sapiens Rho/Rac guanine nucleotide exchange factor (GEF) 2 (ARHGEF2), transcript variant 3, mRNA [NM_004723]
A_24_P175989	VPS29	-1.05124	Homo sapiens vacuolar protein sorting 29 homolog (S. cerevisiae) (VPS29), transcript variant 1, mRNA [NM_016226]
A_19_P00320622	XLOC_014192	-1.39175	BROAD Institute lincRNA (XLOC_014192), lincRNA [TCONS_00029388]
A_24_P926195	MAN1A2	-1.08622	Homo sapiens mannosidase, alpha, class 1A, member 2 (MAN1A2), mRNA [NM_006699]
A_23_P411296	CEBPB	-1.05511	Homo sapiens CCAAT/enhancer binding protein (C/EBP), beta (CEBPB), mRNA [NM_005194]
A_24_P322229	RASL10B	-1.05451	Homo sapiens RAS-like, family 10, member B (RASL10B), mRNA [NM_033315]
A_23_P407112	SPATA18	-1.22263	Homo sapiens spermatogenesis associated 18 homolog (rat) (SPATA18), mRNA [NM_145263]
A_23_P88404	TGFB3	-1.20894	Homo sapiens transforming growth factor, beta 3 (TGFB3), mRNA [NM_003239]
A_23_P57293	URB1	-1.10005	Homo sapiens URB1 ribosome biogenesis 1 homolog (S. cerevisiae) (URB1), mRNA [NM_014825]
A_33_P3386726	PI4KB	-1.07012	Homo sapiens phosphatidylinositol 4-kinase, catalytic, beta (PI4KB), transcript variant 2, mRNA [NM_001198773]
A_23_P406105	GCN1L1	-1.08458	Homo sapiens GCN1 general control of amino-acid synthesis 1-like 1 (yeast) (GCN1L1), mRNA [NM_006836]
A_33_P3236632	MIA3	-1.07272	Homo sapiens melanoma inhibitory activity family, member 3 (MIA3), mRNA [NM_198551]
A_23_P14302	LINC00341	-1.08131	Homo sapiens long intergenic non-protein coding RNA 341 (LINC00341), non-coding RNA [NR_026779]
A_23_P165360	ASB1	-1.13904	Homo sapiens ankyrin repeat and SOCS box containing 1 (ASB1), mRNA [NM_001040445]
A_33_P3293336	GFRA1	-1.07409	Homo sapiens GDNF family receptor alpha 1 (GFRA1), transcript variant 1, mRNA [NM_005264]
A_24_P178444		-1.05397
A_23_P111381	ATG5	-1.02188	Homo sapiens ATG5 autophagy related 5 homolog (S. cerevisiae) (ATG5), mRNA [NM_004849]
A_23_P112406	GTF3C5	-1.03287	Homo sapiens general transcription factor IIIC, polypeptide 5, 63kDa (GTF3C5), transcript variant 2, mRNA [NM_012087]
A_33_P3303066	BTBD2	-1.09076	Homo sapiens BTB (POZ) domain containing 2 (BTBD2), mRNA [NM_017797]
A_21_P0010980	MALAT1	-1.09114	Homo sapiens metastasis associated lung adenocarcinoma transcript 1 (non-protein coding) (MALAT1), non-coding RNA [NR_002819]
A_23_P358470	CCDC111	-1.06427	Homo sapiens coiled-coil domain containing 111 (CCDC111), mRNA [NM_152683]
A_23_P92629	CWC27	-1.06722	Homo sapiens CWC27 spliceosome-associated protein homolog (S. cerevisiae) (CWC27), mRNA [NM_005869]
A_23_P40049	CAD	-1.10371	Homo sapiens carbamoyl-phosphate synthetase 2, aspartate transcarbamylase, and dihydroorotase (CAD), mRNA [NM_004341]
A_23_P31315	CBX3	-1.06085	Homo sapiens chromobox homolog 3 (CBX3), transcript variant 2, mRNA [NM_016587]
A_23_P153571	IGFL2	-2.13931	Homo sapiens IGF-like family member 2 (IGFL2), transcript variant 1, mRNA [NM_001002915]
A_33_P3250895	PSMB11	-1.588	Homo sapiens proteasome (prosome, macropain) subunit, beta type, 11 (PSMB11), mRNA [NM_001099780]
A_24_P134266	BSG	-1.07732	Homo sapiens basigin (Ok blood group) (BSG), transcript variant 1, mRNA [NM_001728]
A_23_P106633	DDX28	-1.03807	Homo sapiens DEAD (Asp-Glu-Ala-Asp) box polypeptide 28 (DDX28), nuclear gene encoding mitochondrial protein, mRNA [NM_018380]
A_21_P0014262	LOC100507144	-2.32788	PREDICTED: Homo sapiens hypothetical LOC100507144 (LOC100507144), miscRNA [XR_109039]
A_33_P3374982		-1.95511
A_23_P204998	FARP1	-1.07595	Homo sapiens FERM, RhoGEF (ARHGEF) and pleckstrin domain protein 1 (chondrocyte-derived) (FARP1), transcript variant 1, mRNA [NM_005766]
A_23_P8848	INTS9	-1.06482	Homo sapiens integrator complex subunit 9 (INTS9), transcript variant 1, mRNA [NM_018250]
A_33_P3244803	ACOX1	-1.08439	Homo sapiens acyl-CoA oxidase 1, palmitoyl (ACOX1), transcript variant 3, mRNA [NM_001185039]
A_33_P3716128	SMC4	-1.08002	Homo sapiens structural maintenance of chromosomes 4 (SMC4), transcript variant 1, mRNA [NM_005496]
A_23_P73420	TRAPPC9	-1.03585	Homo sapiens trafficking protein particle complex 9 (TRAPPC9), transcript variant 1, mRNA [NM_031466]
A_33_P3417810	NOL10	-1.08611	Homo sapiens nucleolar protein 10 (NOL10), mRNA [NM_024894]
A_23_P205519	ABHD4	-1.09547	Homo sapiens abhydrolase domain containing 4 (ABHD4), mRNA [NM_022060]
A_23_P64630	RNF26	-1.0543	Homo sapiens ring finger protein 26 (RNF26), mRNA [NM_032015]
A_21_P0012918	XLOC_l2_012150	-1.10014	BROAD Institute lincRNA (XLOC_l2_012150), lincRNA [TCONS_l2_00023029]
A_21_P0011474	CHEK2	-1.12761	Homo sapiens CHK2 checkpoint homolog (S. pombe) (CHEK2), transcript variant 3, mRNA [NM_001005735]
A_32_P135348	TANC1	-1.06039	Homo sapiens tetratricopeptide repeat, ankyrin repeat and coiled-coil containing 1 (TANC1), transcript variant 1, mRNA [NM_033394]
A_24_P31003	GFER	-1.10522	Homo sapiens growth factor, augmenter of liver regeneration (GFER), mRNA [NM_005262]
A_23_P141315	NLE1	-1.05142	Homo sapiens notchless homolog 1 (Drosophila) (NLE1), transcript variant 2, mRNA [NM_001014445]
A_33_P3291484	ST8SIA4	-1.53851	Homo sapiens ST8 alpha-N-acetyl-neuraminide alpha-2,8-sialyltransferase 4 (ST8SIA4), transcript variant 1, mRNA [NM_005668]
A_23_P126393	SETDB1	-1.05778	Homo sapiens SET domain, bifurcated 1 (SETDB1), transcript variant 2, mRNA [NM_012432]
A_24_P385313	PTPRF	-1.06617	Homo sapiens protein tyrosine phosphatase, receptor type, F (PTPRF), transcript variant 1, mRNA [NM_002840]
A_23_P71855	C5	-1.1056	Homo sapiens complement component 5 (C5), mRNA [NM_001735]
A_23_P86504	C10orf76	-1.05259	Homo sapiens chromosome 10 open reading frame 76 (C10orf76), mRNA [NM_024541]
A_21_P0011069	LOC100506691	-1.28407	PREDICTED: Homo sapiens hypothetical LOC100506691 (LOC100506691), miscRNA [XR_109143]
A_23_P75978	CLPB	-1.07365	Homo sapiens ClpB caseinolytic peptidase B homolog (E. coli) (CLPB), mRNA [NM_030813]
A_21_P0000063	MDFIC	-1.06647	Homo sapiens MyoD family inhibitor domain containing (MDFIC), transcript variant 2, mRNA [NM_001166346]
A_24_P347624	SNURF	-1.04461	Homo sapiens SNRPN upstream reading frame (SNURF), transcript variant 2, mRNA [NM_022804]
A_23_P211631	FBLN1	-1.09042	Homo sapiens fibulin 1 (FBLN1), transcript variant D, mRNA [NM_006486]
A_23_P422540	USP22	-1.06057	Homo sapiens ubiquitin specific peptidase 22 (USP22), mRNA [NM_015276]
A_33_P3238543	LOC92659	-1.11135	Homo sapiens uncharacterized LOC92659 (LOC92659), non-coding RNA [NR_015454]
A_24_P130363	C18orf1	-1.25027	Homo sapiens chromosome 18 open reading frame 1 (C18orf1), transcript variant a2, mRNA [NM_181482]
A_33_P3346302	UBAP2	-1.10279	Homo sapiens ubiquitin associated protein 2 (UBAP2), mRNA [NM_018449]
A_23_P13885	ATN1	-1.07004	Homo sapiens atrophin 1 (ATN1), transcript variant 1, mRNA [NM_001007026]
A_23_P36939	NUFIP1	-1.10232	Homo sapiens nuclear fragile X mental retardation protein interacting protein 1 (NUFIP1), mRNA [NM_012345]
A_24_P335620	SLC7A5	-1.12674	Homo sapiens solute carrier family 7 (amino acid transporter light chain, L system), member 5 (SLC7A5), mRNA [NM_003486]
A_23_P155830	TBC1D14	-1.0234	Homo sapiens TBC1 domain family, member 14 (TBC1D14), transcript variant 1, mRNA [NM_020773]
A_24_P639505	STX6	-1.09387	Homo sapiens syntaxin 6 (STX6), mRNA [NM_005819]
A_23_P208866	GMFG	-1.15144	Homo sapiens glia maturation factor, gamma (GMFG), mRNA [NM_004877]
A_23_P303833	SCN4B	-1.07461	Homo sapiens sodium channel, voltage-gated, type IV, beta (SCN4B), transcript variant 1, mRNA [NM_174934]
A_23_P154022	C2orf44	-1.06293	Homo sapiens chromosome 2 open reading frame 44 (C2orf44), transcript variant 1, mRNA [NM_025203]
A_33_P3259017	CSNK1G2	-1.03603	Homo sapiens casein kinase 1, gamma 2 (CSNK1G2), mRNA [NM_001319]
A_33_P3318292	SFPQ	-1.0439	Homo sapiens splicing factor proline/glutamine-rich (SFPQ), mRNA [NM_005066]
A_19_P00805702	C1GALT1	-1.07112	Homo sapiens core 1 synthase, glycoprotein-N-acetylgalactosamine 3-beta-galactosyltransferase, 1 (C1GALT1), mRNA [NM_020156]
A_21_P0001096	XLOC_000691	-1.06931	Q4TC70_TETNG (Q4TC70) Chromosome undetermined SCAF7048, whole genome shotgun sequence, partial (7%) [THC2671532]
A_33_P3359953	LOC100131825	-1.59958	Homo sapiens uncharacterized LOC100131825 (LOC100131825), non-coding RNA [NR_037870]
A_23_P31921	ASS1	-1.03331	Homo sapiens argininosuccinate synthase 1 (ASS1), transcript variant 1, mRNA [NM_000050]
A_24_P168760	GTPBP1	-1.05629	Homo sapiens GTP binding protein 1 (GTPBP1), mRNA [NM_004286]
A_33_P3238966	NPLOC4	-1.04941	Homo sapiens nuclear protein localization 4 homolog (S. cerevisiae) (NPLOC4), mRNA [NM_017921]
A_33_P3404641	LOC150381	-1.09486	Homo sapiens uncharacterized LOC150381 (LOC150381), non-coding RNA [NR_027034]
A_23_P65240	COL4A1	-1.08291	Homo sapiens collagen, type IV, alpha 1 (COL4A1), mRNA [NM_001845]
A_24_P345822	TFG	-1.05491	Homo sapiens TRK-fused gene (TFG), transcript variant 1, mRNA [NM_006070]
A_23_P143127	EML4	-1.06359	Homo sapiens echinoderm microtubule associated protein like 4 (EML4), transcript variant 1, mRNA [NM_019063]
A_23_P143748	TTLL12	-1.07775	Homo sapiens tubulin tyrosine ligase-like family, member 12 (TTLL12), mRNA [NM_015140]
A_24_P137522	USP53	-1.12294	Homo sapiens ubiquitin specific peptidase 53 (USP53), mRNA [NM_019050]
A_19_P00810523	NDUFAF2	-1.05383	Homo sapiens NADH dehydrogenase (ubiquinone) 1 alpha subcomplex, assembly factor 2 (NDUFAF2), nuclear gene encoding mitochondrial protein, mRNA [NM_174889]
A_23_P217938	SPHAR	-1.10337	Homo sapiens S-phase response (cyclin related) (SPHAR), mRNA [NM_006542]
A_33_P3337161	ADCY4	-1.08681	Homo sapiens adenylate cyclase 4 (ADCY4), transcript variant 3, mRNA [NM_001198568]
A_23_P258124	ZNF346	-1.19332	Homo sapiens zinc finger protein 346 (ZNF346), mRNA [NM_012279]
A_33_P3280950	LOC144571	-1.15213	Homo sapiens uncharacterized LOC144571 (LOC144571), non-coding RNA [NR_026971]
A_33_P3209491	TNS1	-1.09068	Homo sapiens tensin 1 (TNS1), mRNA [NM_022648]
A_32_P181638	BVES	-1.18555	Homo sapiens blood vessel epicardial substance (BVES), transcript variant B, mRNA [NM_147147]
A_19_P00315738	LOC100506342	-1.08474	PREDICTED: Homo sapiens hypothetical LOC100506342 (LOC100506342), miscRNA [XR_113168]
A_21_P0013009	LOC100507506	-1.85641	PREDICTED: Homo sapiens hypothetical LOC100507506 (LOC100507506), miscRNA [XR_108703]
A_32_P43050	FRG1	-1.05925	Homo sapiens FSHD region gene 1 (FRG1), mRNA [NM_004477]
A_24_P15658	LYSMD3	-2.40681	Homo sapiens LysM, putative peptidoglycan-binding, domain containing 3 (LYSMD3), mRNA [NM_198273]
A_23_P116614	ME3	-1.13231	Homo sapiens malic enzyme 3, NADP(+)-dependent, mitochondrial (ME3), nuclear gene encoding mitochondrial protein, transcript variant 2, mRNA [NM_001014811]
A_23_P418015	MAPRE2	-1.07112	Homo sapiens microtubule-associated protein, RP/EB family, member 2 (MAPRE2), transcript variant 1, mRNA [NM_014268]
A_33_P3265180	CSNK1E	-1.12159	Homo sapiens casein kinase 1, epsilon (CSNK1E), transcript variant 1, mRNA [NM_152221]
A_23_P29204	MTFP1	-1.05897	Homo sapiens mitochondrial fission process 1 (MTFP1), nuclear gene encoding mitochondrial protein, transcript variant 1, mRNA [NM_016498]
A_23_P415827	2008-09-01	-1.10228	Homo sapiens septin 8 (SEPT8), transcript variant 2, mRNA [NM_015146]
A_23_P25475	SOAT2	-1.63585	Homo sapiens sterol O-acyltransferase 2 (SOAT2), mRNA [NM_003578]
A_24_P194000	SAE1	-1.03901	Homo sapiens SUMO1 activating enzyme subunit 1 (SAE1), transcript variant 1, mRNA [NM_005500]
A_24_P336705	RABGGTB	-1.06253	Homo sapiens Rab geranylgeranyltransferase, beta subunit (RABGGTB), mRNA [NM_004582]
A_21_P0000797	LOC100506795	-1.19219	Homo sapiens uncharacterized LOC100506795 (LOC100506795), non-coding RNA [NR_038426]
A_33_P3259183	FAM78B	-1.1407	Homo sapiens family with sequence similarity 78, member B (FAM78B), mRNA [NM_001017961]
A_33_P3229678	LOC100509378	-2.23488	PREDICTED: Homo sapiens hypothetical protein LOC100509378 (LOC100509378), mRNA [XM_003119812]
A_23_P89343	SNX11	-1.0239	Homo sapiens sorting nexin 11 (SNX11), transcript variant 1, mRNA [NM_152244]
A_24_P366535		-1.049	Q5E949_BOVIN (Q5E949) HMT1 hnRNP methyltransferase-like 2 isoform 3, partial (85%) [THC2520792]
A_21_P0005522	XLOC_006566	-1.44565	BROAD Institute lincRNA (XLOC_006566), lincRNA [TCONS_00013929]
A_23_P218841	NGLY1	-1.05304	Homo sapiens N-glycanase 1 (NGLY1), transcript variant 1, mRNA [NM_018297]
A_23_P150053	ACTA2	-1.12061	Homo sapiens actin, alpha 2, smooth muscle, aorta (ACTA2), transcript variant 2, mRNA [NM_001613]
A_24_P183150	CXCL3	-1.40977	Homo sapiens chemokine (C-X-C motif) ligand 3 (CXCL3), mRNA [NM_002090]
A_33_P3361851	RAB7A	-1.05713	Homo sapiens RAB7A, member RAS oncogene family (RAB7A), mRNA [NM_004637]
A_33_P3294133	EIF4B	-1.06656	Homo sapiens eukaryotic translation initiation factor 4B (EIF4B), mRNA [NM_001417]
A_32_P37360	LACE1	-1.06399	Homo sapiens lactation elevated 1 (LACE1), mRNA [NM_145315]
A_23_P39116	LIG1	-1.13664	Homo sapiens ligase I, DNA, ATP-dependent (LIG1), mRNA [NM_000234]
A_33_P3381751	TIAM1	-1.1383	Homo sapiens T-cell lymphoma invasion and metastasis 1 (TIAM1), mRNA [NM_003253]
A_23_P94795	TEAD4	-1.03596	Homo sapiens TEA domain family member 4 (TEAD4), transcript variant 1, mRNA [NM_003213]
A_33_P3221353	KIAA0564	-1.14168	Homo sapiens KIAA0564 (KIAA0564), transcript variant 2, mRNA [NM_001009814]
A_21_P0012871	XLOC_l2_011873	-1.1099
A_23_P35970	SLC37A4	-1.0429	Homo sapiens solute carrier family 37 (glucose-6-phosphate transporter), member 4 (SLC37A4), transcript variant 4, mRNA [NM_001467]
A_23_P58529	DIMT1	-1.07087	Homo sapiens DIM1 dimethyladenosine transferase 1 homolog (S. cerevisiae) (DIMT1), mRNA [NM_014473]
A_33_P3402868	GRIN2D	-1.09303	Homo sapiens glutamate receptor, ionotropic, N-methyl D-aspartate 2D (GRIN2D), mRNA [NM_000836]
A_23_P339480	HAT1	-1.06496	Homo sapiens histone acetyltransferase 1 (HAT1), transcript variant 1, mRNA [NM_003642]
A_24_P25346	CIRH1A	-1.04889	Homo sapiens cirrhosis, autosomal recessive 1A (cirhin) (CIRH1A), mRNA [NM_032830]
A_33_P3338440	SNX29	-1.37654	sorting nexin 29 [Source:HGNC Symbol;Acc:30542] [ENST00000323433]
A_33_P3414422	GPHN	-1.0844	Homo sapiens gephyrin (GPHN), transcript variant 1, mRNA [NM_020806]
A_33_P3340254	MLL2	-1.07743	Homo sapiens myeloid/lymphoid or mixed-lineage leukemia 2 (MLL2), mRNA [NM_003482]
A_23_P54205	C14orf118	-1.26656	Homo sapiens chromosome 14 open reading frame 118 (C14orf118), transcript variant 1, mRNA [NM_017926]
A_23_P386561	TWISTNB	-1.09506	Homo sapiens TWIST neighbor (TWISTNB), mRNA [NM_001002926]
A_21_P0013965	SMG1	-1.13579	Homo sapiens smg-1 homolog, phosphatidylinositol 3-kinase-related kinase (C. elegans) (SMG1), mRNA [NM_015092]
A_33_P3327333	IRF3	-1.05545	Homo sapiens interferon regulatory factor 3 (IRF3), transcript variant 3, mRNA [NM_001197123]
A_23_P19852	IQCE	-1.04417	Homo sapiens IQ motif containing E (IQCE), transcript variant 1, mRNA [NM_152558]
A_33_P3396473	PPP6R2	-1.02472	Homo sapiens protein phosphatase 6, regulatory subunit 2 (PPP6R2), transcript variant 1, mRNA [NM_001242898]
A_23_P60579	MPI	-1.04579	Homo sapiens mannose phosphate isomerase (MPI), mRNA [NM_002435]
A_32_P216548	LDLRAP1	-1.11659	Homo sapiens low density lipoprotein receptor adaptor protein 1 (LDLRAP1), mRNA [NM_015627]
A_33_P3343552	CAPN10	-1.12896	Homo sapiens calpain 10 (CAPN10), transcript variant 3, mRNA [NM_023085]
A_32_P190769	C1QTNF7	-1.83642	Homo sapiens C1q and tumor necrosis factor related protein 7 (C1QTNF7), transcript variant 3, mRNA [NM_031911]
A_24_P940149	C2CD2	-1.06239	Homo sapiens C2 calcium-dependent domain containing 2 (C2CD2), transcript variant 1, mRNA [NM_015500]
A_32_P32391	OR7E156P	-1.05403	Homo sapiens olfactory receptor, family 7, subfamily E, member 156 pseudogene (OR7E156P), non-coding RNA [NR_002171]
A_33_P3217507		-1.4445
A_33_P3351197	MGC21881	-1.09174	Homo sapiens uncharacterized locus MGC21881 (MGC21881), non-coding RNA [NR_015363]
A_21_P0000724	LOC100616530	-1.89118	Homo sapiens tospeak (LOC100616530), transcript variant 9, non-coding RNA [NR_038209]
A_33_P3887888	FLJ44511	-1.60335	Homo sapiens uncharacterized LOC441307 (FLJ44511), non-coding RNA [NR_033963]
A_19_P00809624	FAM200B	-1.14165	Homo sapiens family with sequence similarity 200, member B (FAM200B), mRNA [NM_001145191]
A_23_P124417	BUB1	-1.16532	Homo sapiens budding uninhibited by benzimidazoles 1 homolog (yeast) (BUB1), mRNA [NM_004336]
A_19_P00802759	XLOC_005690	-1.07777	GRP1_HORVU (P17816) Glycine-rich cell wall structural protein precursor, partial (8%) [THC2562609]
A_23_P41159	PPP4R2	-1.16841	Homo sapiens protein phosphatase 4, regulatory subunit 2 (PPP4R2), mRNA [NM_174907]
A_24_P935986	BCAT1	-1.0799	Homo sapiens branched chain amino-acid transaminase 1, cytosolic (BCAT1), transcript variant 1, mRNA [NM_005504]
A_33_P3264895	RHEBL1	-1.09813	Homo sapiens Ras homolog enriched in brain like 1 (RHEBL1), mRNA [NM_144593]
A_24_P108301	RTTN	-1.10185	Homo sapiens rotatin (RTTN), mRNA [NM_173630]
A_19_P00320141	FLJ42709	-1.06861	Homo sapiens uncharacterized LOC441094 (FLJ42709), non-coding RNA [NR_015369]
A_23_P129188	CALML4	-1.10473	Homo sapiens calmodulin-like 4 (CALML4), transcript variant 1, mRNA [NM_033429]
A_33_P3420879	LOC646482	-1.18704	Homo sapiens cDNA clone IMAGE:4645784, partial cds. [BC015677]
A_23_P388190	DIDO1	-1.03348	Homo sapiens death inducer-obliterator 1 (DIDO1), transcript variant 4, mRNA [NM_033081]
A_23_P162199	PIP4K2C	-1.1323	Homo sapiens phosphatidylinositol-5-phosphate 4-kinase, type II, gamma (PIP4K2C), transcript variant 1, mRNA [NM_024779]
A_24_P236522	CD2BP2	-1.06828	Homo sapiens CD2 (cytoplasmic tail) binding protein 2 (CD2BP2), transcript variant 2, mRNA [NM_001243646]
A_23_P32414	MST4	-1.07248	Homo sapiens serine/threonine protein kinase MST4 (MST4), transcript variant 1, mRNA [NM_016542]
A_23_P250035	SDHA	-1.07419	Homo sapiens succinate dehydrogenase complex, subunit A, flavoprotein (Fp) (SDHA), nuclear gene encoding mitochondrial protein, mRNA [NM_004168]
A_23_P52336	UNC5B	-1.07179	Homo sapiens unc-5 homolog B (C. elegans) (UNC5B), transcript variant 1, mRNA [NM_170744]
A_24_P835500	ITPRIPL2	-1.04716	Homo sapiens inositol 1,4,5-trisphosphate receptor interacting protein-like 2 (ITPRIPL2), transcript variant 1, mRNA [NM_001034841]
A_21_P0004703	XLOC_005530	-1.11501	BROAD Institute lincRNA (XLOC_005530), lincRNA [TCONS_00011409]
A_24_P356130	MAP2K5	-1.07531	Homo sapiens mitogen-activated protein kinase kinase 5 (MAP2K5), transcript variant 2, mRNA [NM_002757]
A_19_P00803771	IPW	-1.05986	Homo sapiens imprinted in Prader-Willi syndrome (non-protein coding) (IPW), non-coding RNA [NR_023915]
A_23_P136238	TMEM203	-1.03689	Homo sapiens transmembrane protein 203 (TMEM203), mRNA [NM_053045]
A_23_P70480	HIST1H4L	-1.05202	Homo sapiens histone cluster 1, H4l (HIST1H4L), mRNA [NM_003546]
A_24_P941376	ZNF473	-1.11736	Homo sapiens zinc finger protein 473 (ZNF473), transcript variant 1, mRNA [NM_015428]
A_23_P152218	E2F4	-1.07817	Homo sapiens E2F transcription factor 4, p107/p130-binding (E2F4), mRNA [NM_001950]
A_23_P44617	COPG	-1.06571	Homo sapiens coatomer protein complex, subunit gamma (COPG), mRNA [NM_016128]
A_23_P109420	BMS1	-1.04073	Homo sapiens BMS1 homolog, ribosome assembly protein (yeast) (BMS1), mRNA [NM_014753]
A_24_P296457	PHKG2	-1.06222	Homo sapiens phosphorylase kinase, gamma 2 (testis) (PHKG2), transcript variant 1, mRNA [NM_000294]
A_33_P3233700	LOC100128675	-1.1926	Homo sapiens uncharacterized LOC100128675 (LOC100128675), transcript variant 1, non-coding RNA [NR_024561]
A_33_P3321711	TOMM34	-1.13589	Homo sapiens translocase of outer mitochondrial membrane 34 (TOMM34), nuclear gene encoding mitochondrial protein, mRNA [NM_006809]
A_23_P390621	PACRGL	-1.17232	Homo sapiens PARK2 co-regulated-like (PACRGL), transcript variant 1, mRNA [NM_145048]
A_33_P3245434	TBC1D3	-2.06748	TBC1 domain family, member 3 [Source:HGNC Symbol;Acc:19031] [ENST00000519496]
A_33_P3323535		-1.79273	T cell receptor alpha variable 24 [Source:HGNC Symbol;Acc:12121] [ENST00000390453]
A_23_P66872	GEMIN4	-1.04077	Homo sapiens gem (nuclear organelle) associated protein 4 (GEMIN4), mRNA [NM_015721]
A_32_P131640	SLITRK4	-1.58792	Homo sapiens SLIT and NTRK-like family, member 4 (SLITRK4), transcript variant 2, mRNA [NM_173078]
A_23_P18422	MRPL3	-1.05888	Homo sapiens mitochondrial ribosomal protein L3 (MRPL3), nuclear gene encoding mitochondrial protein, mRNA [NM_007208]
A_21_P0011280	XLOC_l2_004212	-1.60121	BROAD Institute lincRNA (XLOC_l2_004212), lincRNA [TCONS_l2_00007762]
A_21_P0006435	XLOC_008080	-1.74626	wd27g10.x1 Soares_NFL_T_GBC_S1 Homo sapiens cDNA clone IMAGE:2329410 3' similar to contains Alu repetitive element;contains element PTR5 repetitive element ;, mRNA sequence [AI932388]
A_24_P462899	CENPW	-1.11139	Homo sapiens centromere protein W (CENPW), mRNA [NM_001012507]
A_23_P54622	KIF22	-1.08751	Homo sapiens kinesin family member 22 (KIF22), mRNA [NM_007317]
A_23_P30200	PCDHB16	-1.16631	Homo sapiens protocadherin beta 16 (PCDHB16), mRNA [NM_020957]
A_33_P3307113	MSMP	-1.14889	Homo sapiens microseminoprotein, prostate associated (MSMP), mRNA [NM_001044264]
A_23_P500333	SSBP3	-1.10914	Homo sapiens single stranded DNA binding protein 3 (SSBP3), transcript variant 3, mRNA [NM_001009955]
A_23_P213385	BASP1	-1.06376	Homo sapiens brain abundant, membrane attached signal protein 1 (BASP1), mRNA [NM_006317]
A_23_P134384	PHF14	-1.08716	Homo sapiens PHD finger protein 14 (PHF14), transcript variant 2, mRNA [NM_014660]
A_23_P202939	APLP2	-1.09702	Homo sapiens amyloid beta (A4) precursor-like protein 2 (APLP2), transcript variant 1, mRNA [NM_001642]
A_33_P3216008	SKA3	-1.21433	Homo sapiens spindle and kinetochore associated complex subunit 3 (SKA3), transcript variant 1, mRNA [NM_145061]
A_23_P16573	DDX49	-1.12433	Homo sapiens DEAD (Asp-Glu-Ala-Asp) box polypeptide 49 (DDX49), transcript variant 1, mRNA [NM_019070]
A_33_P3308914	CIB2	-1.05531	Homo sapiens calcium and integrin binding family member 2 (CIB2), mRNA [NM_006383]
A_23_P68059	PCGF1	-1.101	Homo sapiens polycomb group ring finger 1 (PCGF1), mRNA [NM_032673]
A_21_P0001238	XLOC_001257	-1.04535
A_23_P210726	CDC25B	-1.0429	Homo sapiens cell division cycle 25 homolog B (S. pombe) (CDC25B), transcript variant 1, mRNA [NM_021873]
A_33_P3290562	GLI3	-1.04715	Homo sapiens GLI family zinc finger 3 (GLI3), mRNA [NM_000168]
A_33_P3333537	VPS13C	-1.13006	Homo sapiens vacuolar protein sorting 13 homolog C (S. cerevisiae) (VPS13C), transcript variant 2A, mRNA [NM_020821]
A_23_P17345	MAFB	-1.22635	Homo sapiens v-maf musculoaponeurotic fibrosarcoma oncogene homolog B (avian) (MAFB), mRNA [NM_005461]
A_23_P200325	RABGAP1L	-1.11734	Homo sapiens RAB GTPase activating protein 1-like (RABGAP1L), transcript variant 1, mRNA [NM_014857]
A_23_P157072	EIF3B	-1.04583	Homo sapiens eukaryotic translation initiation factor 3, subunit B (EIF3B), transcript variant 2, mRNA [NM_001037283]
A_21_P0009626	XLOC_012798	-2.02182	HUMNCADH N-cadherin {Homo sapiens} (exp=-1; wgp=0; cg=0), partial (7%) [THC2584258]
A_33_P3342942	MEIS1	-1.38804	Meis homeobox 1 [Source:HGNC Symbol;Acc:7000] [ENST00000409517]
A_24_P35891	ZNF219	-1.05644	Homo sapiens zinc finger protein 219 (ZNF219), transcript variant 1, mRNA [NM_016423]
A_23_P75647	HYOU1	-1.12968	Homo sapiens hypoxia up-regulated 1 (HYOU1), transcript variant 1, mRNA [NM_006389]
A_33_P3396089	SLC38A6	-1.26233	Homo sapiens solute carrier family 38, member 6 (SLC38A6), transcript variant 2, mRNA [NM_153811]
A_23_P60458	PPP2R4	-1.04543	Homo sapiens protein phosphatase 2A activator, regulatory subunit 4 (PPP2R4), transcript variant 1, mRNA [NM_178001]
A_33_P3255209	MGAT5	-1.11906	Homo sapiens mannosyl (alpha-1,6-)-glycoprotein beta-1,6-N-acetyl-glucosaminyltransferase (MGAT5), mRNA [NM_002410]
A_33_P3420352		-1.2991	Homo sapiens cDNA clone IMAGE:5262686. [BC029571]
A_24_P854913	METTL21A	-1.05618	Homo sapiens methyltransferase like 21A (METTL21A), transcript variant 2, mRNA [NM_001127395]
A_33_P3311056	SDHA	-1.03305	Homo sapiens succinate dehydrogenase complex, subunit A, flavoprotein (Fp) (SDHA), nuclear gene encoding mitochondrial protein, mRNA [NM_004168]
A_24_P24142		-1.03602
A_23_P257278	CDK5RAP1	-1.08769	Homo sapiens CDK5 regulatory subunit associated protein 1 (CDK5RAP1), transcript variant 2, mRNA [NM_016082]
A_23_P206830	PAM16	-1.08174	Homo sapiens presequence translocase-associated motor 16 homolog (S. cerevisiae) (PAM16), nuclear gene encoding mitochondrial protein, mRNA [NM_016069]
A_33_P3302892	NID2	-1.15116	nidogen 2 (osteonidogen) [Source:HGNC Symbol;Acc:13389] [ENST00000395707]
A_23_P74950	RCC2	-1.04692	Homo sapiens regulator of chromosome condensation 2 (RCC2), transcript variant 1, mRNA [NM_018715]
A_33_P3338300	CASZ1	-1.09714	Homo sapiens castor zinc finger 1 (CASZ1), transcript variant 1, mRNA [NM_001079843]
A_23_P202520	ABLIM1	-1.10984	Homo sapiens actin binding LIM protein 1 (ABLIM1), transcript variant 3, mRNA [NM_001003408]
A_24_P275873	TBCD	-1.06733	Homo sapiens tubulin folding cofactor D (TBCD), mRNA [NM_005993]
A_23_P432610	N4BP1	-1.04788	Homo sapiens NEDD4 binding protein 1 (N4BP1), mRNA [NM_153029]
A_21_P0003110	XLOC_003077	-1.56988	BROAD Institute lincRNA (XLOC_003077), lincRNA [TCONS_00006466]
A_21_P0004508	XLOC_004420	-1.33045	BROAD Institute lincRNA (XLOC_004420), lincRNA [TCONS_00010712]
A_21_P0003630	XLOC_003613	-1.13769	BROAD Institute lincRNA (XLOC_003613), lincRNA [TCONS_00008169]
A_19_P00318183	LOC400456	-1.28197	Homo sapiens uncharacterized LOC400456 (LOC400456), non-coding RNA [NR_034095]
A_24_P245246	PIP4K2B	-1.0554	Homo sapiens phosphatidylinositol-5-phosphate 4-kinase, type II, beta (PIP4K2B), mRNA [NM_003559]
A_23_P39955	ACTG2	-1.26714	Homo sapiens actin, gamma 2, smooth muscle, enteric (ACTG2), transcript variant 1, mRNA [NM_001615]
A_23_P32938	DDX10	-1.10869	Homo sapiens DEAD (Asp-Glu-Ala-Asp) box polypeptide 10 (DDX10), mRNA [NM_004398]
A_33_P3382538	JRKL	-1.49415	Homo sapiens jerky homolog-like (mouse) (JRKL), mRNA [NM_003772]
A_33_P3397418	ZC3HAV1	-1.10106	Homo sapiens zinc finger CCCH-type, antiviral 1 (ZC3HAV1), transcript variant 1, mRNA [NM_020119]
A_33_P3340025	GINS1	-1.08034	Homo sapiens GINS complex subunit 1 (Psf1 homolog) (GINS1), mRNA [NM_021067]
A_33_P3294881	C3orf19	-1.03686	Homo sapiens chromosome 3 open reading frame 19 (C3orf19), mRNA [NM_016474]
A_21_P0012292	LOC388882	-1.96198	PREDICTED: Homo sapiens hypothetical LOC388882 (LOC388882), miscRNA [XR_109751]
A_23_P209740	PSMD1	-1.09707	Homo sapiens proteasome (prosome, macropain) 26S subunit, non-ATPase, 1 (PSMD1), transcript variant 1, mRNA [NM_002807]
A_24_P941322	QKI	-1.09791	Homo sapiens QKI, KH domain containing, RNA binding (QKI), transcript variant 1, mRNA [NM_006775]
A_23_P387031	COL23A1	-1.32333	Homo sapiens collagen, type XXIII, alpha 1 (COL23A1), mRNA [NM_173465]
A_23_P416965	FAM149A	-1.26259	Homo sapiens family with sequence similarity 149, member A (FAM149A), transcript variant 1, mRNA [NM_015398]
A_23_P88630	BLM	-1.15808	Homo sapiens Bloom syndrome, RecQ helicase-like (BLM), mRNA [NM_000057]
A_24_P136683	CA5BP1	-1.08132	Homo sapiens carbonic anhydrase VB pseudogene 1 (CA5BP1), non-coding RNA [NR_026551]
A_23_P140648	CYFIP1	-1.03335	Homo sapiens cytoplasmic FMR1 interacting protein 1 (CYFIP1), transcript variant 1, mRNA [NM_014608]
A_33_P3335865	WDR35	-1.08993	Homo sapiens WD repeat domain 35 (WDR35), transcript variant 1, mRNA [NM_001006657]
A_23_P66432	TTYH2	-1.08182	Homo sapiens tweety homolog 2 (Drosophila) (TTYH2), transcript variant 1, mRNA [NM_032646]
A_23_P65757	CCNB2	-1.06145	Homo sapiens cyclin B2 (CCNB2), mRNA [NM_004701]
A_23_P207766	ARHGDIA	-1.08552	Homo sapiens Rho GDP dissociation inhibitor (GDI) alpha (ARHGDIA), transcript variant 2, mRNA [NM_004309]
A_33_P3343073	SMARCB1	-1.0898	Homo sapiens SWI/SNF related, matrix associated, actin dependent regulator of chromatin, subfamily b, member 1 (SMARCB1), transcript variant 1, mRNA [NM_003073]
A_33_P3343785	C20orf72	-1.04891	Homo sapiens chromosome 20 open reading frame 72 (C20orf72), mRNA [NM_052865]
A_19_P00323028	XLOC_011183	-1.28374
A_24_P193435	TJP1	-1.06144	Homo sapiens tight junction protein 1 (zona occludens 1) (TJP1), transcript variant 1, mRNA [NM_003257]
A_21_P0013385	INTS4	-1.30749	Homo sapiens integrator complex subunit 4 (INTS4), mRNA [NM_033547]
A_23_P133236	PCDHB14	-1.09086	Homo sapiens protocadherin beta 14 (PCDHB14), mRNA [NM_018934]
A_33_P3769406	PIGU	-1.14725	Homo sapiens phosphatidylinositol glycan anchor biosynthesis, class U (PIGU), mRNA [NM_080476]
A_24_P370096	ZNF230	-1.08893	Homo sapiens zinc finger protein 230 (ZNF230), mRNA [NM_006300]
A_24_P664939	CNBP	-1.07394	Homo sapiens CCHC-type zinc finger, nucleic acid binding protein (CNBP), transcript variant 1, mRNA [NM_001127192]
A_23_P90659	LAPTM4A	-1.07436	Homo sapiens lysosomal protein transmembrane 4 alpha (LAPTM4A), mRNA [NM_014713]
A_23_P16683	TRMT1	-1.05178	Homo sapiens TRM1 tRNA methyltransferase 1 homolog (S. cerevisiae) (TRMT1), transcript variant 1, mRNA [NM_017722]
A_23_P566	FOXJ3	-1.08836	Homo sapiens forkhead box J3 (FOXJ3), transcript variant 1, mRNA [NM_014947]
A_23_P127150	TUBGCP2	-1.03254	Homo sapiens tubulin, gamma complex associated protein 2 (TUBGCP2), mRNA [NM_006659]
A_23_P119377	CYTH2	-1.05861	Homo sapiens cytohesin 2 (CYTH2), transcript variant 2, mRNA [NM_004228]
A_23_P171107	CCNB3	-1.21249	Homo sapiens cyclin B3 (CCNB3), transcript variant 3, mRNA [NM_033031]
A_23_P58443	ANKHD1-EIF4EBP3	-1.06954	Homo sapiens ANKHD1-EIF4EBP3 readthrough (ANKHD1-EIF4EBP3), mRNA [NM_020690]
A_24_P150068	HTR3A	-1.19663	Homo sapiens 5-hydroxytryptamine (serotonin) receptor 3A (HTR3A), transcript variant 1, mRNA [NM_213621]
A_33_P3217218	AGPAT5	-1.07552	Homo sapiens 1-acylglycerol-3-phosphate O-acyltransferase 5 (lysophosphatidic acid acyltransferase, epsilon) (AGPAT5), mRNA [NM_018361]
A_33_P3399492	SDHA	-1.04452	Homo sapiens succinate dehydrogenase complex, subunit A, flavoprotein (Fp) (SDHA), nuclear gene encoding mitochondrial protein, mRNA [NM_004168]
A_33_P3329187	DNMT1	-1.10379	Homo sapiens DNA (cytosine-5-)-methyltransferase 1 (DNMT1), transcript variant 1, mRNA [NM_001130823]
A_33_P3329108	MTAP	-1.08671	Homo sapiens methylthioadenosine phosphorylase (MTAP), mRNA [NM_002451]
A_23_P371011	ZNF227	-1.06287	Homo sapiens zinc finger protein 227 (ZNF227), mRNA [NM_182490]
A_23_P93389	NUDT3	-1.05398	Homo sapiens nudix (nucleoside diphosphate linked moiety X)-type motif 3 (NUDT3), mRNA [NM_006703]
A_33_P3374723	ZEB1	-1.0679	Homo sapiens zinc finger E-box binding homeobox 1 (ZEB1), transcript variant 1, mRNA [NM_001128128]
A_24_P224776	LSM4	-1.04996	Homo sapiens LSM4 homolog, U6 small nuclear RNA associated (S. cerevisiae) (LSM4), transcript variant 1, mRNA [NM_012321]
A_33_P3219469	SCAF11	-1.05897	Homo sapiens SR-related CTD-associated factor 11 (SCAF11), mRNA [NM_004719]
A_21_P0014903	LOC100507645	-1.21537	PREDICTED: Homo sapiens hypothetical LOC100507645 (LOC100507645), miscRNA [XR_132900]
A_33_P3384260	HNRNPA1	-1.07436	heterogeneous nuclear ribonucleoprotein A1 [Source:HGNC Symbol;Acc:5031] [ENST00000546500]
A_33_P3260500	BREA2	-1.25209	Homo sapiens breast cancer estrogen-induced apoptosis 2 (BREA2), non-coding RNA [NR_015445]
A_23_P92261	ECE2	-1.096	Homo sapiens endothelin converting enzyme 2 (ECE2), transcript variant 3, mRNA [NM_032331]
A_24_P290751	DTX1	-1.38536	Homo sapiens deltex homolog 1 (Drosophila) (DTX1), mRNA [NM_004416]
A_23_P164536	PIK3C3	-1.04477	Homo sapiens phosphoinositide-3-kinase, class 3 (PIK3C3), mRNA [NM_002647]
A_24_P740705	RPS19BP1	-1.07409	Homo sapiens ribosomal protein S19 binding protein 1 (RPS19BP1), mRNA [NM_194326]
A_24_P743802	ZNF618	-1.0908	Homo sapiens zinc finger protein 618 (ZNF618), mRNA [NM_133374]
A_24_P9090	HNRPDL	-1.12224	Homo sapiens heterogeneous nuclear ribonucleoprotein D-like (HNRPDL), transcript variant 2, mRNA [NM_031372]
A_33_P3815935	TMEM50B	-1.27938	RST40456 Athersys RAGE Library Homo sapiens cDNA, mRNA sequence [BG220668]
A_21_P0014204	LOC100506957	-1.80552	PREDICTED: Homo sapiens hypothetical LOC100506957 (LOC100506957), miscRNA [XR_108821]
A_32_P27917	KIF26A	-1.14165	Homo sapiens kinesin family member 26A (KIF26A), mRNA [NM_015656]
A_23_P50108	NDC80	-1.14727	Homo sapiens NDC80 homolog, kinetochore complex component (S. cerevisiae) (NDC80), mRNA [NM_006101]
A_24_P207139	PML	-1.11606	Homo sapiens promyelocytic leukemia (PML), transcript variant 1, mRNA [NM_033238]
A_33_P3214879	KPNA1	-1.10657	Homo sapiens karyopherin alpha 1 (importin alpha 5) (KPNA1), transcript variant 1, mRNA [NM_002264]
A_24_P152635	TMX2	-1.0604	Homo sapiens thioredoxin-related transmembrane protein 2 (TMX2), transcript variant 1, mRNA [NM_015959]
A_32_P25273	HSPD1	-1.03706	Homo sapiens heat shock 60kDa protein 1 (chaperonin) (HSPD1), nuclear gene encoding mitochondrial protein, transcript variant 1, mRNA [NM_002156]
A_23_P321377	C1orf216	-1.14628	Homo sapiens chromosome 1 open reading frame 216 (C1orf216), mRNA [NM_152374]
A_33_P3389837	GPN3	-1.08475	Homo sapiens GPN-loop GTPase 3 (GPN3), transcript variant 2, mRNA [NM_001164372]
A_33_P3378614	UG0898H09	-1.24877	Homo sapiens uncharacterized LOC643763 (UG0898H09), non-coding RNA [NR_027378]
A_19_P00328996	XLOC_l2_015037	-1.28101	BROAD Institute lincRNA (XLOC_l2_015037), lincRNA [TCONS_l2_00029078]
A_23_P72627	HGS	-1.05933	Homo sapiens hepatocyte growth factor-regulated tyrosine kinase substrate (HGS), mRNA [NM_004712]
A_23_P145694	ASNS	-1.0486	Homo sapiens asparagine synthetase (glutamine-hydrolyzing) (ASNS), transcript variant 2, mRNA [NM_001673]
A_19_P00317023	Q6IHG2	-1.19221	Q6IHG2_DROME (Q6IHG2) HDC02633, partial (8%) [THC2534303]
A_23_P361085	SNHG5	-1.02985	Homo sapiens small nucleolar RNA host gene 5 (non-protein coding) (SNHG5), non-coding RNA [NR_003038]
A_24_P399622	COPE	-1.06694	Homo sapiens coatomer protein complex, subunit epsilon (COPE), transcript variant 3, mRNA [NM_199444]
A_24_P349117	GPR158	-1.08513	Homo sapiens G protein-coupled receptor 158 (GPR158), mRNA [NM_020752]
A_24_P329795	C10orf10	-1.14151	Homo sapiens chromosome 10 open reading frame 10 (C10orf10), mRNA [NM_007021]
A_33_P3333267	TMEM235	-1.28586	Homo sapiens transmembrane protein 235 (TMEM235), transcript variant 1, mRNA [NM_001204210]
A_24_P168925	CHRDL1	-1.11695	Homo sapiens chordin-like 1 (CHRDL1), transcript variant 1, mRNA [NM_001143981]
A_23_P389118	ANO6	-1.06374	Homo sapiens anoctamin 6 (ANO6), transcript variant 1, mRNA [NM_001025356]
A_23_P13873	MLF2	-1.089	Homo sapiens myeloid leukemia factor 2 (MLF2), transcript variant 1, mRNA [NM_005439]
A_23_P157495	PPP3CC	-1.08833	Homo sapiens protein phosphatase 3, catalytic subunit, gamma isozyme (PPP3CC), transcript variant 2, mRNA [NM_005605]
A_23_P422193	SUV39H1	-1.09713	Homo sapiens suppressor of variegation 3-9 homolog 1 (Drosophila) (SUV39H1), mRNA [NM_003173]
A_24_P350644	PRRC2B	-1.04371	Homo sapiens proline-rich coiled-coil 2B (PRRC2B), mRNA [NM_013318]
A_33_P3211739	CREB3L2	-1.06936	Homo sapiens cAMP responsive element binding protein 3-like 2 (CREB3L2), mRNA [NM_194071]
A_33_P3315874	DHX30	-1.05322	Homo sapiens DEAH (Asp-Glu-Ala-His) box polypeptide 30 (DHX30), transcript variant 2, mRNA [NM_014966]
A_23_P208208	ZNF649	-1.04236	Homo sapiens zinc finger protein 649 (ZNF649), mRNA [NM_023074]
A_23_P52031	PGM1	-1.07876	Homo sapiens phosphoglucomutase 1 (PGM1), transcript variant 1, mRNA [NM_002633]
A_32_P63848	OXCT1	-1.09923	Homo sapiens 3-oxoacid CoA transferase 1 (OXCT1), nuclear gene encoding mitochondrial protein, mRNA [NM_000436]
A_33_P3350828	EPS15L1	-1.10838	Homo sapiens epidermal growth factor receptor pathway substrate 15-like 1 (EPS15L1), mRNA [NM_021235]
A_33_P3255914	MYLIP	-1.1281	Homo sapiens myosin regulatory light chain interacting protein (MYLIP), mRNA [NM_013262]
A_33_P3357322	SMC2	-1.04789	Homo sapiens structural maintenance of chromosomes 2 (SMC2), transcript variant 1, mRNA [NM_001042550]
A_23_P162288	MYO1A	-1.29086	Homo sapiens myosin IA (MYO1A), mRNA [NM_005379]
A_33_P3901921	C12orf48	-1.50508	Homo sapiens chromosome 12 open reading frame 48 (C12orf48), mRNA [NM_017915]
A_23_P149649	SDHB	-1.07415	Homo sapiens succinate dehydrogenase complex, subunit B, iron sulfur (Ip) (SDHB), nuclear gene encoding mitochondrial protein, mRNA [NM_003000]
A_33_P3285987	METTL15	-1.07793	Homo sapiens methyltransferase like 15 (METTL15), transcript variant 2, mRNA [NM_152636]
A_24_P98975	ANKRD13A	-1.07414	Homo sapiens ankyrin repeat domain 13A (ANKRD13A), mRNA [NM_033121]
A_23_P75149	SFXN4	-1.05575	Homo sapiens sideroflexin 4 (SFXN4), mRNA [NM_213649]
A_23_P421811	C20orf132	-1.0673	Homo sapiens chromosome 20 open reading frame 132 (C20orf132), transcript variant 1, mRNA [NM_152503]
A_23_P60248	TXN	-1.05527	Homo sapiens thioredoxin (TXN), transcript variant 1, mRNA [NM_003329]
A_33_P3294078		-1.36225
A_33_P3367984	ABCA12	-1.41966	Homo sapiens ATP-binding cassette, sub-family A (ABC1), member 12 (ABCA12), transcript variant 1, mRNA [NM_173076]
A_33_P3692979	LOC283485	-1.08471	Homo sapiens cDNA FLJ36543 fis, clone TRACH2006194. [AK093862]
A_21_P0004902	XLOC_005365	-1.54571	BROAD Institute lincRNA (XLOC_005365), lincRNA [TCONS_00011871]
A_24_P329597	UBQLN1	-1.31145	Homo sapiens ubiquilin 1 (UBQLN1), transcript variant 1, mRNA [NM_013438]
A_33_P3288104	DAAM2	-1.30762	dishevelled associated activator of morphogenesis 2 [Source:HGNC Symbol;Acc:18143] [ENST00000405961]
A_33_P3337831	HEATR1	-1.31015	HEAT repeat containing 1 [Source:HGNC Symbol;Acc:25517] [ENST00000366579]
A_23_P312851	PMEL	-1.19744	Homo sapiens premelanosome protein (PMEL), transcript variant 3, mRNA [NM_006928]
A_23_P16953	HTR2B	-2.79094	Homo sapiens 5-hydroxytryptamine (serotonin) receptor 2B (HTR2B), mRNA [NM_000867]
A_33_P3246997	LUC7L3	-1.12553	LUC7-like 3 (S. cerevisiae) [Source:HGNC Symbol;Acc:24309] [ENST00000311571]
A_23_P200507	CNIH4	-1.03886	Homo sapiens cornichon homolog 4 (Drosophila) (CNIH4), mRNA [NM_014184]
A_33_P3326046	RNF167	-1.05995	Homo sapiens ring finger protein 167 (RNF167), mRNA [NM_015528]
A_33_P3622802	ABI1	-1.06267	Homo sapiens abl-interactor 1 (ABI1), transcript variant 1, mRNA [NM_005470]
A_21_P0011039	LOC338817	-1.31034	Homo sapiens uncharacterized LOC338817 (LOC338817), non-coding RNA [NR_033890]
A_23_P21324	TWIST2	-1.097	Homo sapiens twist homolog 2 (Drosophila), mRNA (cDNA clone MGC:117334 IMAGE:6021554), complete cds. [BC103755]
A_33_P3299319	RPL28	-1.09379	Homo sapiens ribosomal protein L28 (RPL28), transcript variant 5, mRNA [NM_001136137]
A_21_P0000504	RNU6ATAC	-1.17432	Homo sapiens RNA, U6atac small nuclear (U12-dependent splicing) (RNU6ATAC), small nuclear RNA [NR_023344]
A_32_P74409	C11orf96	-1.09465	Homo sapiens chromosome 11 open reading frame 96 (C11orf96), mRNA [NM_001145033]
A_33_P3335451	PARL	-1.02659	Homo sapiens presenilin associated, rhomboid-like (PARL), nuclear gene encoding mitochondrial protein, transcript variant 1, mRNA [NM_018622]
A_21_P0001794	XLOC_002240	-1.43516
A_33_P3373750	BRD4	-1.06533	Homo sapiens bromodomain containing 4 (BRD4), transcript variant short, mRNA [NM_014299]
A_23_P75402	NDUFS3	-1.046	Homo sapiens NADH dehydrogenase (ubiquinone) Fe-S protein 3, 30kDa (NADH-coenzyme Q reductase) (NDUFS3), nuclear gene encoding mitochondrial protein, mRNA [NM_004551]
A_33_P3375665	FOXO3	-1.06487	Homo sapiens forkhead box O3 (FOXO3), transcript variant 1, mRNA [NM_001455]
A_23_P15864	MBD2	-1.03565	Homo sapiens methyl-CpG binding domain protein 2 (MBD2), transcript variant 1, mRNA [NM_003927]
A_33_P3272361	CTNNBL1	-1.07198	Homo sapiens catenin, beta like 1 (CTNNBL1), mRNA [NM_030877]
A_33_P3362641	CISD2	-1.04123	Homo sapiens CDGSH iron sulfur domain 2 (CISD2), mRNA [NM_001008388]
A_33_P3290919	BAG1	-1.05086	Homo sapiens BCL2-associated athanogene (BAG1), transcript variant 1, mRNA [NM_001172415]
A_23_P207387	GHDC	-1.11494	Homo sapiens GH3 domain containing (GHDC), transcript variant 1, mRNA [NM_032484]
A_23_P125771	HCFC1	-1.27101	Homo sapiens host cell factor C1 (VP16-accessory protein) (HCFC1), mRNA [NM_005334]
A_24_P928604		-1.03357
A_23_P254733	MLF1IP	-1.13255	Homo sapiens MLF1 interacting protein (MLF1IP), mRNA [NM_024629]
A_32_P72940	RPL35	-1.05858	Homo sapiens ribosomal protein L35 (RPL35), mRNA [NM_007209]
A_23_P345799	FAM129C	-1.27243	Homo sapiens family with sequence similarity 129, member C (FAM129C), transcript variant 1, mRNA [NM_173544]
A_33_P3338968		-1.0772
A_23_P83110	CDK5RAP2	-1.0895	Homo sapiens CDK5 regulatory subunit associated protein 2 (CDK5RAP2), transcript variant 1, mRNA [NM_018249]
A_33_P3727762	SET	-1.05332	Homo sapiens SET nuclear oncogene (SET), transcript variant 2, mRNA [NM_003011]
A_33_P3299705	NOMO1	-1.05064	NODAL modulator 1 [Source:HGNC Symbol;Acc:30060] [ENST00000287667]
A_33_P3220837	MAFB	-1.43857	Homo sapiens v-maf musculoaponeurotic fibrosarcoma oncogene homolog B (avian) (MAFB), mRNA [NM_005461]
A_33_P3327592	RNF13	-1.06438	Homo sapiens ring finger protein 13 (RNF13), transcript variant 1, mRNA [NM_007282]
A_32_P62863	SCHIP1	-1.05827	Homo sapiens schwannomin interacting protein 1 (SCHIP1), transcript variant 1, mRNA [NM_014575]
A_23_P394323	FAM98B	-1.17652	family with sequence similarity 98, member B [Source:HGNC Symbol;Acc:26773] [ENST00000491535]
A_33_P3708364	LOC644285	-1.06222	Homo sapiens cDNA FLJ44905 fis, clone BRAMY3005912. [AK126853]
A_23_P377434	TNRC18	-1.0657	Homo sapiens trinucleotide repeat containing 18 (TNRC18), mRNA [NM_001080495]
A_32_P65706		-1.27767	chromosome 9 open reading frame 92 [Source:HGNC Symbol;Acc:19054] [ENST00000380683]
A_24_P106357	WDR36	-1.16416	Homo sapiens WD repeat domain 36 (WDR36), mRNA [NM_139281]
A_23_P251421	CDCA7	-1.0863	Homo sapiens cell division cycle associated 7 (CDCA7), transcript variant 1, mRNA [NM_031942]
A_23_P351	EPB41	-1.39809	Homo sapiens erythrocyte membrane protein band 4.1 (elliptocytosis 1, RH-linked) (EPB41), transcript variant 4, mRNA [NM_203342]
A_23_P375	CDCA8	-1.08664	Homo sapiens cell division cycle associated 8 (CDCA8), mRNA [NM_018101]
A_33_P3268174	KBTBD6	-1.04192	Homo sapiens kelch repeat and BTB (POZ) domain containing 6 (KBTBD6), mRNA [NM_152903]
A_32_P217655	LOC645166	-1.0379	Homo sapiens lymphocyte-specific protein 1 pseudogene (LOC645166), transcript variant 2, non-coding RNA [NR_027355]
A_23_P38154	FDXR	-1.03899	Homo sapiens ferredoxin reductase (FDXR), nuclear gene encoding mitochondrial protein, transcript variant 2, mRNA [NM_004110]
A_33_P3349546	DCAF17	-1.04017	Homo sapiens DDB1 and CUL4 associated factor 17 (DCAF17), transcript variant 1, mRNA [NM_025000]
A_23_P327370	PGPEP1	-1.05224	Homo sapiens pyroglutamyl-peptidase I (PGPEP1), mRNA [NM_017712]
A_24_P131173	C1orf115	-1.53449	Homo sapiens chromosome 1 open reading frame 115 (C1orf115), mRNA [NM_024709]
A_23_P212284	POC1A	-1.07075	Homo sapiens POC1 centriolar protein homolog A (Chlamydomonas) (POC1A), transcript variant 1, mRNA [NM_015426]
A_23_P93180	HIST1H2BC	-1.05717	Homo sapiens histone cluster 1, H2bc (HIST1H2BC), mRNA [NM_003526]
A_33_P3305482	EIF2B3	-1.13944	Homo sapiens eukaryotic translation initiation factor 2B, subunit 3 gamma, 58kDa (EIF2B3), transcript variant 1, mRNA [NM_020365]
A_21_P0010754	XLOC_l2_000773	-1.36802	BROAD Institute lincRNA (XLOC_l2_000773), lincRNA [TCONS_l2_00002430]
A_33_P3269208	STX19	-1.33918	Homo sapiens syntaxin 19 (STX19), mRNA [NM_001001850]
A_23_P15466	SCO1	-1.04197	Homo sapiens SCO cytochrome oxidase deficient homolog 1 (yeast) (SCO1), nuclear gene encoding mitochondrial protein, mRNA [NM_004589]
A_33_P3412538	ANKRD17	-1.06912	Homo sapiens ankyrin repeat domain 17 (ANKRD17), transcript variant 1, mRNA [NM_032217]
A_24_P515319	FAM90A7	-1.13126	Homo sapiens family with sequence similarity 90, member A7 (FAM90A7), mRNA [NM_001136572]
A_24_P406814	FAM53B	-1.06373	Homo sapiens family with sequence similarity 53, member B (FAM53B), mRNA [NM_014661]
A_23_P87351	RRM1	-1.03536	Homo sapiens ribonucleotide reductase M1 (RRM1), mRNA [NM_001033]
A_33_P3548860	SEC1	-1.17833	Homo sapiens secretory blood group 1 (SEC1), non-coding RNA [NR_004401]
A_24_P65910	UQCC	-1.03913	Homo sapiens ubiquinol-cytochrome c reductase complex chaperone (UQCC), nuclear gene encoding mitochondrial protein, transcript variant 1, mRNA [NM_018244]
A_33_P3248329	ZFAND3	-1.08146	Homo sapiens zinc finger, AN1-type domain 3 (ZFAND3), mRNA [NM_021943]
A_33_P3879920	TRIM39-RPP21	-1.03522	Homo sapiens TRIM39-RPP21 readthrough (TRIM39-RPP21), mRNA [NM_001199119]
A_23_P36865	CEP290	-1.07718	Homo sapiens centrosomal protein 290kDa (CEP290), mRNA [NM_025114]
A_33_P3248052	NLGN4Y	-1.23009	Homo sapiens neuroligin 4, Y-linked (NLGN4Y), transcript variant 2, mRNA [NM_001164238]
A_23_P167227	HADH	-1.06213	Homo sapiens hydroxyacyl-CoA dehydrogenase (HADH), nuclear gene encoding mitochondrial protein, transcript variant 2, mRNA [NM_005327]
A_24_P252043	PTP4A1	-1.25324	Homo sapiens protein tyrosine phosphatase type IVA, member 1 (PTP4A1), mRNA [NM_003463]
A_23_P166023	PFDN4	-1.04752	Homo sapiens prefoldin subunit 4 (PFDN4), mRNA [NM_002623]
A_23_P48175	TMEM106C	-1.06362	Homo sapiens transmembrane protein 106C (TMEM106C), transcript variant 2, mRNA [NM_024056]
A_23_P382045	TULP4	-1.14855	Homo sapiens tubby like protein 4 (TULP4), transcript variant 1, mRNA [NM_020245]
A_23_P347198	SP3	-1.06914	Homo sapiens Sp3 transcription factor (SP3), transcript variant 1, mRNA [NM_003111]
A_23_P210939	EIF6	-1.04825	Homo sapiens eukaryotic translation initiation factor 6 (EIF6), transcript variant 2, mRNA [NM_181468]
A_33_P3325355	TOMM34	-1.0604	Homo sapiens translocase of outer mitochondrial membrane 34 (TOMM34), nuclear gene encoding mitochondrial protein, mRNA [NM_006809]
A_23_P54488	ACSBG1	-1.05564	Homo sapiens acyl-CoA synthetase bubblegum family member 1 (ACSBG1), transcript variant 1, mRNA [NM_015162]
A_23_P109235	RALY	-1.07146	Homo sapiens RNA binding protein, autoantigenic (hnRNP-associated with lethal yellow homolog (mouse)) (RALY), transcript variant 1, mRNA [NM_016732]
A_23_P429184	GNPNAT1	-1.08243	Homo sapiens glucosamine-phosphate N-acetyltransferase 1 (GNPNAT1), mRNA [NM_198066]
A_33_P3399318	GNG12	-1.07413	Homo sapiens guanine nucleotide binding protein (G protein), gamma 12 (GNG12), mRNA [NM_018841]
A_23_P202269	ANK3	-1.0538	Homo sapiens ankyrin 3, node of Ranvier (ankyrin G) (ANK3), transcript variant 1, mRNA [NM_020987]
A_24_P194017	NOSIP	-1.04709	Homo sapiens nitric oxide synthase interacting protein (NOSIP), mRNA [NM_015953]
A_23_P402751	COX2	-1.03752	mitochondrially encoded cytochrome c oxidase II [Source:HGNC Symbol;Acc:7421] [ENST00000361739]
A_24_P150874	GNA13	-1.08373	Homo sapiens guanine nucleotide binding protein (G protein), alpha 13 (GNA13), mRNA [NM_006572]
A_33_P3368328	PHB2	-1.04169	Homo sapiens prohibitin 2 (PHB2), transcript variant 2, mRNA [NM_007273]
A_21_P0000195	FAM208B	-1.05201	Homo sapiens family with sequence similarity 208, member B (FAM208B), mRNA [NM_017782]
A_21_P0014018	LOC100652736	-1.06138	PREDICTED: Homo sapiens hypothetical protein LOC100652736 (LOC100652736), mRNA [XM_003403487]
A_32_P222383	HMGN2	-1.04428	Homo sapiens high mobility group nucleosomal binding domain 2 (HMGN2), mRNA [NM_005517]
A_33_P3346966	SPAG16	-1.12153	Homo sapiens sperm associated antigen 16 (SPAG16), transcript variant 1, mRNA [NM_024532]
A_33_P3230985	MGC39545	-1.8959	PREDICTED: Homo sapiens hypothetical LOC403312 (MGC39545), miscRNA [XR_110535]
A_23_P68087	ATIC	-1.04736	Homo sapiens 5-aminoimidazole-4-carboxamide ribonucleotide formyltransferase/IMP cyclohydrolase (ATIC), mRNA [NM_004044]
A_33_P3413468	EDA2R	-1.13638	Homo sapiens ectodysplasin A2 receptor (EDA2R), transcript variant 3, mRNA [NM_001242310]
A_23_P331895	TTYH3	-1.06933	Homo sapiens tweety homolog 3 (Drosophila) (TTYH3), mRNA [NM_025250]
A_23_P27005	DHRS11	-1.05594	Homo sapiens dehydrogenase/reductase (SDR family) member 11 (DHRS11), mRNA [NM_024308]
A_23_P303072	GRIA1	-1.06858	Homo sapiens glutamate receptor, ionotropic, AMPA 1 (GRIA1), transcript variant 1, mRNA [NM_000827]
A_23_P34402	NCSTN	-1.06984	Homo sapiens nicastrin (NCSTN), mRNA [NM_015331]
A_23_P33613	DCTPP1	-1.03138	Homo sapiens dCTP pyrophosphatase 1 (DCTPP1), mRNA [NM_024096]
A_19_P00811348	XLOC_011183	-1.23559
A_24_P197284	C2orf85	-1.23861	Homo sapiens chromosome 2 open reading frame 85 (C2orf85), mRNA [NM_173821]
A_23_P89460	AATF	-1.06732	Homo sapiens apoptosis antagonizing transcription factor (AATF), mRNA [NM_012138]
A_33_P3244424	SNRPE	-1.07294	Homo sapiens small nuclear ribonucleoprotein polypeptide E (SNRPE), mRNA [NM_003094]
A_32_P191527	SETD8	-1.12029	Homo sapiens SET domain containing (lysine methyltransferase) 8 (SETD8), mRNA [NM_020382]
A_23_P141479	SUPT6H	-1.08019	Homo sapiens suppressor of Ty 6 homolog (S. cerevisiae) (SUPT6H), mRNA [NM_003170]
A_33_P3220723	KIAA0922	-1.07838	Homo sapiens KIAA0922 (KIAA0922), transcript variant 2, mRNA [NM_015196]
A_32_P234604	PFN1	-1.07644	Homo sapiens profilin 1 (PFN1), mRNA [NM_005022]
A_33_P3354021	RPL23AP53	-1.068	Homo sapiens ribosomal protein L23a pseudogene 53 (RPL23AP53), non-coding RNA [NR_003572]
A_32_P198731	NEURL1B	-1.05392	Homo sapiens neuralized homolog 1B (Drosophila) (NEURL1B), mRNA [NM_001142651]
A_23_P210948	UQCC	-1.05094	Homo sapiens ubiquinol-cytochrome c reductase complex chaperone (UQCC), nuclear gene encoding mitochondrial protein, transcript variant 1, mRNA [NM_018244]
A_33_P3420762		-1.14829	HSENOAL2 alpha-enolase {Homo sapiens} (exp=-1; wgp=0; cg=0) , partial (78%) [THC2577776]
A_33_P3248992	ACADSB	-1.05334	Homo sapiens acyl-CoA dehydrogenase, short/branched chain (ACADSB), nuclear gene encoding mitochondrial protein, mRNA [NM_001609]
A_23_P87329	NAT10	-1.04537	Homo sapiens N-acetyltransferase 10 (GCN5-related) (NAT10), transcript variant 1, mRNA [NM_024662]
A_24_P778836	RSL1D1	-1.09978	Homo sapiens ribosomal L1 domain containing 1 (RSL1D1), mRNA [NM_015659]
A_23_P258321	MRPS17	-1.0654	Homo sapiens mitochondrial ribosomal protein S17 (MRPS17), nuclear gene encoding mitochondrial protein, mRNA [NM_015969]
A_24_P23995	RNF187	-1.07714	Homo sapiens ring finger protein 187 (RNF187), mRNA [NM_001010858]
A_23_P19352	CNPY3	-1.09704	Homo sapiens canopy 3 homolog (zebrafish) (CNPY3), mRNA [NM_006586]
A_24_P376294	HNRNPUL1	-1.03556	Homo sapiens heterogeneous nuclear ribonucleoprotein U-like 1 (HNRNPUL1), transcript variant 1, mRNA [NM_007040]
A_32_P132589	ZYG11A	-1.24512	Homo sapiens zyg-11 homolog A (C. elegans) (ZYG11A), mRNA [NM_001004339]
A_23_P200710	PIK3C2B	-1.07221	Homo sapiens phosphoinositide-3-kinase, class 2, beta polypeptide (PIK3C2B), mRNA [NM_002646]
A_23_P206059	PRC1	-1.11193	Homo sapiens protein regulator of cytokinesis 1 (PRC1), transcript variant 1, mRNA [NM_003981]
A_23_P142421	MLL4	-1.04383	Homo sapiens myeloid/lymphoid or mixed-lineage leukemia 4 (MLL4), mRNA [NM_014727]
A_32_P98502	COX5A	-1.04154	Homo sapiens cytochrome c oxidase subunit Va (COX5A), nuclear gene encoding mitochondrial protein, mRNA [NM_004255]
A_23_P34307	PIGK	-1.07559	Homo sapiens phosphatidylinositol glycan anchor biosynthesis, class K (PIGK), mRNA [NM_005482]
A_33_P3242483	ARHGAP5	-1.0914	Homo sapiens Rho GTPase activating protein 5 (ARHGAP5), transcript variant 1, mRNA [NM_001030055]
A_23_P90722	PTPRN	-1.14269	Homo sapiens protein tyrosine phosphatase, receptor type, N (PTPRN), transcript variant 1, mRNA [NM_002846]
A_23_P59637	DOCK4	-1.08365	Homo sapiens dedicator of cytokinesis 4 (DOCK4), mRNA [NM_014705]
A_33_P3445805	PPP6R3	-1.08462	Homo sapiens protein phosphatase 6, regulatory subunit 3 (PPP6R3), transcript variant 4, mRNA [NM_001164160]
A_23_P149200	CDC20	-1.12407	Homo sapiens cell division cycle 20 homolog (S. cerevisiae) (CDC20), mRNA [NM_001255]
A_21_P0013355	XLOC_l2_014050	-1.1498	BROAD Institute lincRNA (XLOC_l2_014050), lincRNA [TCONS_l2_00026968]
A_33_P3665777	HSP90AA1	-1.05203	Homo sapiens heat shock protein 90kDa alpha (cytosolic), class A member 1 (HSP90AA1), transcript variant 1, mRNA [NM_001017963]
A_24_P832426	B3GALTL	-1.07936	Homo sapiens beta 1,3-galactosyltransferase-like (B3GALTL), mRNA [NM_194318]
A_23_P18196	RFC4	-1.05508	Homo sapiens replication factor C (activator 1) 4, 37kDa (RFC4), transcript variant 1, mRNA [NM_002916]
A_21_P0013060	XLOC_l2_012870	-1.02362	Q96GC5_HUMAN (Q96GC5) Mitochondrial ribosomal protein L48, complete [THC2774178]
A_23_P41734	RNF130	-1.05114	Homo sapiens ring finger protein 130 (RNF130), mRNA [NM_018434]
A_33_P3417820	NOL12	-1.08098	Homo sapiens nucleolar protein 12 (NOL12), mRNA [NM_024313]
A_23_P361448	SESN3	-1.09799	Homo sapiens sestrin 3 (SESN3), mRNA [NM_144665]
A_23_P62647	SLAMF1	-1.32221	Homo sapiens signaling lymphocytic activation molecule family member 1 (SLAMF1), mRNA [NM_003037]
A_21_P0002655	XLOC_002035	-1.16507	PREDICTED: Homo sapiens hypothetical LOC100505774 (LOC100505774), miscRNA [XR_109967]
A_33_P3231739	ELOVL2	-1.06326	Homo sapiens ELOVL fatty acid elongase 2 (ELOVL2), mRNA [NM_017770]
A_23_P36157	WDR74	-1.08595	Homo sapiens WD repeat domain 74 (WDR74), mRNA [NM_018093]
A_23_P15714	NSF	-1.03773	Homo sapiens N-ethylmaleimide-sensitive factor (NSF), transcript variant 1, mRNA [NM_006178]
A_23_P74843	IARS2	-1.04605	Homo sapiens isoleucyl-tRNA synthetase 2, mitochondrial (IARS2), nuclear gene encoding mitochondrial protein, mRNA [NM_018060]
A_23_P87616	ATP5G2	-1.0476	Homo sapiens ATP synthase, H+ transporting, mitochondrial Fo complex, subunit C2 (subunit 9) (ATP5G2), nuclear gene encoding mitochondrial protein, transcript variant 1, mRNA [NM_001002031]
A_24_P681301	UBC	-1.0211	Homo sapiens ubiquitin C (UBC), mRNA [NM_021009]
A_23_P94319	KBTBD11	-1.07645	Homo sapiens kelch repeat and BTB (POZ) domain containing 11 (KBTBD11), mRNA [NM_014867]
A_23_P75204	NSMCE4A	-1.02983	Homo sapiens non-SMC element 4 homolog A (S. cerevisiae) (NSMCE4A), transcript variant 1, mRNA [NM_017615]
A_23_P89884	TRIM28	-1.08347	Homo sapiens tripartite motif containing 28 (TRIM28), mRNA [NM_005762]
A_33_P3334225	ACACA	-1.06029	Homo sapiens acetyl-CoA carboxylase alpha (ACACA), transcript variant 2, mRNA [NM_198839]
A_23_P19455	MDC1	-1.07263	Homo sapiens mediator of DNA-damage checkpoint 1 (MDC1), mRNA [NM_014641]
A_33_P3230090	LUZP6	-1.09253	Homo sapiens leucine zipper protein 6 (LUZP6), mRNA [NM_001128619]
A_23_P131954	SNX5	-1.03827	Homo sapiens sorting nexin 5 (SNX5), transcript variant 2, mRNA [NM_014426]
A_33_P3290567	WEE1	-1.05512	Homo sapiens WEE1 homolog (S. pombe) (WEE1), transcript variant 1, mRNA [NM_003390]
A_33_P3245238	SULT1C2	-1.70722	Homo sapiens sulfotransferase family, cytosolic, 1C, member 2 (SULT1C2), transcript variant 2, mRNA [NM_176825]
A_21_P0004860	BTN2A1	-1.03921	Homo sapiens butyrophilin, subfamily 2, member A1 (BTN2A1), transcript variant 4, mRNA [NM_001197234]
A_23_P35467	CISD1	-1.06358	Homo sapiens CDGSH iron sulfur domain 1 (CISD1), mRNA [NM_018464]
A_24_P20383	ARPC4	-1.07028	Homo sapiens actin related protein 2/3 complex, subunit 4, 20kDa (ARPC4), transcript variant 1, mRNA [NM_005718]
A_33_P3339720	LOC644841	-1.24353	Homo sapiens cDNA FLJ42553 fis, clone BRACE3005225. [AK124544]
A_24_P787947	YPEL2	-1.12533	Homo sapiens yippee-like 2 (Drosophila) (YPEL2), mRNA [NM_001005404]
A_32_P42197	HNRNPA1	-1.03526	Homo sapiens heterogeneous nuclear ribonucleoprotein A1 (HNRNPA1), transcript variant 2, mRNA [NM_031157]
A_24_P274795	CDCA7L	-1.07071	Homo sapiens cell division cycle associated 7-like (CDCA7L), transcript variant 1, mRNA [NM_018719]
A_23_P78871	KCTD15	-1.11511	Homo sapiens potassium channel tetramerisation domain containing 15 (KCTD15), transcript variant 1, mRNA [NM_024076]
A_23_P87323	COMMD9	-1.0583	Homo sapiens COMM domain containing 9 (COMMD9), transcript variant 1, mRNA [NM_014186]
A_33_P3313796	CCDC34	-1.0896	Homo sapiens coiled-coil domain containing 34 (CCDC34), transcript variant 1, mRNA [NM_030771]
A_23_P162970	IPO4	-1.036	Homo sapiens importin 4 (IPO4), mRNA [NM_024658]
A_33_P3883912	ZCCHC10	-1.09373	Homo sapiens zinc finger, CCHC domain containing 10 (ZCCHC10), mRNA [NM_017665]
A_33_P3278968	HLA-DOA	-1.23421	Homo sapiens major histocompatibility complex, class II, DO alpha (HLA-DOA), mRNA [NM_002119]
A_33_P3255274	CNNM3	-1.07933	Homo sapiens cyclin M3 (CNNM3), transcript variant 1, mRNA [NM_017623]
A_23_P157196	RPS2P32	-1.04626	Homo sapiens ribosomal protein S2 pseudogene 32 (RPS2P32), non-coding RNA [NR_026676]
A_21_P0000280	SNORD60	-1.18222	Homo sapiens small nucleolar RNA, C/D box 60 (SNORD60), small nuclear RNA [NR_002736]
A_21_P0013453	LOC646329	-1.86901	Homo sapiens uncharacterized LOC646329 (LOC646329), non-coding RNA [NR_034120]
A_23_P341275	POP1	-1.05173	Homo sapiens processing of precursor 1, ribonuclease P/MRP subunit (S. cerevisiae) (POP1), transcript variant 3, mRNA [NM_015029]
A_33_P3330549	SLC44A2	-1.04284	Homo sapiens solute carrier family 44, member 2 (SLC44A2), transcript variant 1, mRNA [NM_020428]
A_33_P3324495	ZFP41	-1.04453	Homo sapiens zinc finger protein 41 homolog (mouse) (ZFP41), mRNA [NM_173832]
A_33_P3418726	ZNF592	-1.09881	Homo sapiens zinc finger protein 592 (ZNF592), mRNA [NM_014630]
A_21_P0013913	LOC728802	-1.29417	PREDICTED: Homo sapiens myomegalin-like (LOC728802), mRNA [XM_001713923]
A_23_P142146	RPL18	-1.04943	Homo sapiens ribosomal protein L18 (RPL18), mRNA [NM_000979]
A_23_P40347	HM13	-1.05142	Homo sapiens histocompatibility (minor) 13 (HM13), transcript variant 2, mRNA [NM_178580]
A_33_P3236646	MIA3	-1.0539	Homo sapiens melanoma inhibitory activity family, member 3 (MIA3), mRNA [NM_198551]
A_23_P15493	PTRH2	-1.04763	Homo sapiens peptidyl-tRNA hydrolase 2 (PTRH2), nuclear gene encoding mitochondrial protein, mRNA [NM_016077]
A_33_P3216090	SHC3	-1.13673	Homo sapiens SHC (Src homology 2 domain containing) transforming protein 3 (SHC3), mRNA [NM_016848]
A_23_P157007	TMEM176B	-1.14693	Homo sapiens transmembrane protein 176B (TMEM176B), transcript variant 1, mRNA [NM_014020]
A_23_P141447	RDM1	-1.11552	Homo sapiens RAD52 motif 1 (RDM1), transcript variant 2, mRNA [NM_001034836]
A_33_P3373358	GJC1	-1.05615	Homo sapiens gap junction protein, gamma 1, 45kDa (GJC1), transcript variant 1, mRNA [NM_005497]
A_24_P93371	COMMD4	-1.05535	Homo sapiens COMM domain containing 4 (COMMD4), mRNA [NM_017828]
A_19_P00323413	PTPN14	-1.11363	Homo sapiens protein tyrosine phosphatase, non-receptor type 14 (PTPN14), mRNA [NM_005401]
A_32_P6015	MNX1	-1.88681	Homo sapiens motor neuron and pancreas homeobox 1 (MNX1), transcript variant 1, mRNA [NM_005515]
A_24_P603224	SF3A3	-1.02118	Homo sapiens splicing factor 3a, subunit 3, 60kDa (SF3A3), mRNA [NM_006802]
A_23_P436353	MLLT4	-1.05798	Homo sapiens myeloid/lymphoid or mixed-lineage leukemia (trithorax homolog, Drosophila); translocated to, 4 (MLLT4), transcript variant 1, mRNA [NM_001207008]
A_33_P3263307	RANGAP1	-1.05893	Homo sapiens Ran GTPase activating protein 1 (RANGAP1), mRNA [NM_002883]
A_23_P117797	CLN6	-1.11566	Homo sapiens ceroid-lipofuscinosis, neuronal 6, late infantile, variant (CLN6), mRNA [NM_017882]
A_23_P50276	ANGPTL6	-1.34161	Homo sapiens angiopoietin-like 6 (ANGPTL6), mRNA [NM_031917]
A_24_P383076	AASDH	-1.11954	Homo sapiens aminoadipate-semialdehyde dehydrogenase (AASDH), mRNA [NM_181806]
A_23_P76851	PRMT5	-1.07307	Homo sapiens protein arginine methyltransferase 5 (PRMT5), transcript variant 2, mRNA [NM_001039619]
A_33_P3212839		-1.04504
A_32_P133244	PARN	-1.10568	Homo sapiens poly(A)-specific ribonuclease (PARN), transcript variant 1, mRNA [NM_002582]
A_23_P372834	AQP1	-1.0453	Homo sapiens aquaporin 1 (Colton blood group) (AQP1), transcript variant 1, mRNA [NM_198098]
A_23_P329198	OBFC2A	-1.10418	Homo sapiens oligonucleotide/oligosaccharide-binding fold containing 2A (OBFC2A), transcript variant 1, mRNA [NM_001031716]
A_21_P0012896	XLOC_l2_011987	-1.21308	BROAD Institute lincRNA (XLOC_l2_011987), lincRNA [TCONS_l2_00022830]
A_21_P0003219	XLOC_002587	-1.12729	BROAD Institute lincRNA (XLOC_002587), lincRNA [TCONS_00006794]
A_24_P304154	AMPD3	-1.58638	Homo sapiens adenosine monophosphate deaminase 3 (AMPD3), transcript variant 3, mRNA [NM_001025390]
A_23_P359655	ZNF664	-1.04527	Homo sapiens zinc finger protein 664 (ZNF664), transcript variant 1, mRNA [NM_152437]
A_24_P156490	KCNMA1	-1.56517	Homo sapiens potassium large conductance calcium-activated channel, subfamily M, alpha member 1 (KCNMA1), transcript variant 2, mRNA [NM_002247]
A_19_P00319537	LOC285419	-1.65297	Homo sapiens uncharacterized LOC285419 (LOC285419), transcript variant 1, non-coding RNA [NR_027105]
A_33_P3400374	PRIC285	-1.07978	Homo sapiens peroxisomal proliferator-activated receptor A interacting complex 285 (PRIC285), transcript variant 1, mRNA [NM_001037335]
A_23_P30223	SRD5A1	-1.10325	Homo sapiens steroid-5-alpha-reductase, alpha polypeptide 1 (3-oxo-5 alpha-steroid delta 4-dehydrogenase alpha 1) (SRD5A1), mRNA [NM_001047]
A_19_P00801042	ZNF90	-1.0517	Q6P3E1_RAT (Q6P3E1) Rps16 protein (Fragment), complete [THC2507957]
A_23_P80242	SEZ6L	-1.28687	Homo sapiens seizure related 6 homolog (mouse)-like (SEZ6L), transcript variant 1, mRNA [NM_021115]
A_23_P100676	SMG6	-1.09856	Homo sapiens smg-6 homolog, nonsense mediated mRNA decay factor (C. elegans) (SMG6), transcript variant 1, mRNA [NM_017575]
A_23_P202104	PPIF	-1.06432	Homo sapiens peptidylprolyl isomerase F (PPIF), nuclear gene encoding mitochondrial protein, mRNA [NM_005729]
A_33_P3249135	NBEAL1	-1.4569	Homo sapiens neurobeachin-like 1 (NBEAL1), mRNA [NM_001114132]
A_33_P3351775		-1.05727
A_21_P0014731	LOC100508633	-1.75106	PREDICTED: Homo sapiens hypothetical LOC100508633 (LOC100508633), miscRNA [XR_113052]
A_23_P133648	FAM8A1	-1.0759	Homo sapiens family with sequence similarity 8, member A1 (FAM8A1), mRNA [NM_016255]
A_24_P940644	SLIT1	-1.12497	Homo sapiens slit homolog 1 (Drosophila) (SLIT1), mRNA [NM_003061]
A_33_P3414122	ZNF260	-1.06037	Homo sapiens zinc finger protein 260 (ZNF260), transcript variant 1, mRNA [NM_001012756]
A_21_P0011345	NF1	-1.17771	Homo sapiens neurofibromin 1 (NF1), transcript variant 2, mRNA [NM_000267]
A_33_P3296074	ZNF131	-1.06886	Homo sapiens zinc finger protein 131 (ZNF131), mRNA [NM_003432]
A_23_P136058	ATR	-1.08266	Homo sapiens ataxia telangiectasia and Rad3 related (ATR), mRNA [NM_001184]
A_33_P3222183	DPYSL5	-1.04285	Homo sapiens dihydropyrimidinase-like 5 (DPYSL5), mRNA [NM_020134]
A_33_P3298128	ITPR2	-1.05542	Homo sapiens inositol 1,4,5-trisphosphate receptor, type 2 (ITPR2), mRNA [NM_002223]
A_23_P13425	CD81	-1.02976	Homo sapiens CD81 molecule (CD81), mRNA [NM_004356]
A_23_P214080	EGR1	-1.09327	Homo sapiens early growth response 1 (EGR1), mRNA [NM_001964]
A_33_P3217103	RBFOX2	-1.14372	Homo sapiens RNA binding protein, fox-1 homolog (C. elegans) 2 (RBFOX2), transcript variant 1, mRNA [NM_001031695]
A_33_P3280779	C10orf57	-1.13734	Homo sapiens chromosome 10 open reading frame 57 (C10orf57), mRNA [NM_025125]
A_24_P369232	CCDC3	-1.08098	Homo sapiens coiled-coil domain containing 3 (CCDC3), mRNA [NM_031455]
A_24_P235266	GRB10	-1.05911	Homo sapiens growth factor receptor-bound protein 10 (GRB10), transcript variant 4, mRNA [NM_001001555]
A_23_P217958	HK1	-1.06375	Homo sapiens hexokinase 1 (HK1), nuclear gene encoding mitochondrial protein, transcript variant 5, mRNA [NM_033500]
A_23_P52082	INTS7	-1.07543	Homo sapiens integrator complex subunit 7 (INTS7), transcript variant 1, mRNA [NM_015434]
A_24_P166663	CDK6	-1.0829	Homo sapiens cyclin-dependent kinase 6 (CDK6), transcript variant 1, mRNA [NM_001259]
A_33_P3347108	TTC5	-1.04566	Homo sapiens tetratricopeptide repeat domain 5 (TTC5), mRNA [NM_138376]
A_21_P0003037	XLOC_002845	-1.21921	BROAD Institute lincRNA (XLOC_002845), lincRNA [TCONS_00006249]
A_21_P0010565	SMS	-1.0536	Homo sapiens spermine synthase (SMS), mRNA [NM_004595]
A_23_P415021	METTL7A	-1.06122	Homo sapiens methyltransferase like 7A (METTL7A), mRNA [NM_014033]
A_23_P56228	GMIP	-1.04286	Homo sapiens GEM interacting protein (GMIP), mRNA [NM_016573]
A_33_P3349334	SOCS4	-1.07174	Homo sapiens suppressor of cytokine signaling 4 (SOCS4), transcript variant 1, mRNA [NM_199421]
A_23_P41143	APEH	-1.07372	Homo sapiens N-acylaminoacyl-peptide hydrolase (APEH), mRNA [NM_001640]
A_23_P165247	DAZAP1	-1.05493	Homo sapiens DAZ associated protein 1 (DAZAP1), transcript variant 1, mRNA [NM_170711]
A_33_P3292417	WDR5	-1.0838	Homo sapiens WD repeat domain 5 (WDR5), transcript variant 1, mRNA [NM_017588]
A_33_P3347452	RPS6KA2	-1.06241	Homo sapiens ribosomal protein S6 kinase, 90kDa, polypeptide 2 (RPS6KA2), transcript variant 1, mRNA [NM_021135]
A_24_P393470	MEF2BNB	-1.03523	Homo sapiens MEF2B neighbor (MEF2BNB), transcript variant 2, mRNA [NM_001145783]
A_33_P3399248	UFM1	-1.06601	Homo sapiens ubiquitin-fold modifier 1 (UFM1), mRNA [NM_016617]
A_24_P361643	C19orf55	-1.21338	Homo sapiens chromosome 19 open reading frame 55 (C19orf55), mRNA [NM_001039887]
A_23_P154806	EPB41L1	-1.05567	Homo sapiens erythrocyte membrane protein band 4.1-like 1 (EPB41L1), transcript variant 1, mRNA [NM_012156]
A_23_P87664	SART3	-1.01802	Homo sapiens squamous cell carcinoma antigen recognized by T cells 3 (SART3), mRNA [NM_014706]
A_23_P209269	PPM1B	-1.03356	Homo sapiens protein phosphatase, Mg2+/Mn2+ dependent, 1B (PPM1B), transcript variant 5, mRNA [NM_001033557]
A_33_P3314166		-1.17271	Homo sapiens cDNA FLJ46531 fis, clone THYMU3036310. [AK128388]
A_32_P506600	RAN	-1.05719	Homo sapiens RAN, member RAS oncogene family (RAN), mRNA [NM_006325]
A_33_P3239839	FBXL18	-1.08804	Homo sapiens F-box and leucine-rich repeat protein 18 (FBXL18), mRNA [NM_024963]
A_23_P131149	ORC4	-1.03965	Homo sapiens origin recognition complex, subunit 4 (ORC4), transcript variant 2, mRNA [NM_002552]
A_33_P3290617		-1.76294	Uncharacterized protein [Source:UniProtKB/TrEMBL;Acc:B9A007] [ENST00000463534]
A_23_P253221	ARHGEF4	-1.0766	Homo sapiens Rho guanine nucleotide exchange factor (GEF) 4 (ARHGEF4), transcript variant 2, mRNA [NM_032995]
A_24_P84508		-1.02745
A_32_P220463	FBLL1	-1.04828	Homo sapiens fibrillarin-like 1 (FBLL1), non-coding RNA [NR_024356]
A_24_P910688	C19orf67	-1.50937	PREDICTED: Homo sapiens chromosome 19 open reading frame 67 (C19orf67), mRNA [XM_003403704]
A_23_P77502	PKD1	-1.07532	Homo sapiens polycystic kidney disease 1 (autosomal dominant) (PKD1), transcript variant 1, mRNA [NM_001009944]
A_23_P117494	MTHFD1	-1.05394	Homo sapiens methylenetetrahydrofolate dehydrogenase (NADP+ dependent) 1, methenyltetrahydrofolate cyclohydrolase, formyltetrahydrofolate synthetase (MTHFD1), mRNA [NM_005956]
A_23_P333498	EEPD1	-1.0357	Homo sapiens endonuclease/exonuclease/phosphatase family domain containing 1 (EEPD1), mRNA [NM_030636]
A_23_P120933	ATF4	-1.04137	Homo sapiens activating transcription factor 4 (tax-responsive enhancer element B67) (ATF4), transcript variant 1, mRNA [NM_001675]
A_33_P3234168	MTDH	-1.09386	Homo sapiens metadherin (MTDH), mRNA [NM_178812]
A_23_P164148	MLX	-1.04398	Homo sapiens MAX-like protein X (MLX), transcript variant 3, mRNA [NM_170607]
A_23_P251660	ABCF1	-1.05179	Homo sapiens ATP-binding cassette, sub-family F (GCN20), member 1 (ABCF1), transcript variant 1, mRNA [NM_001025091]
A_24_P142095	AKAP13	-1.10052	Homo sapiens A kinase (PRKA) anchor protein 13 (AKAP13), transcript variant 1, mRNA [NM_006738]
A_23_P97860	LIPA	-1.07241	Homo sapiens lipase A, lysosomal acid, cholesterol esterase (LIPA), transcript variant 2, mRNA [NM_000235]
A_24_P91310	PSMC4	-1.06592	Homo sapiens proteasome (prosome, macropain) 26S subunit, ATPase, 4 (PSMC4), transcript variant 1, mRNA [NM_006503]
A_23_P86133	RPA2	-1.05002	Homo sapiens replication protein A2, 32kDa (RPA2), mRNA [NM_002946]
A_33_P3351664	CCDC57	-1.03594	Homo sapiens coiled-coil domain containing 57 (CCDC57), mRNA [NM_198082]
A_32_P84009	CMTM4	-1.03984	Homo sapiens CKLF-like MARVEL transmembrane domain containing 4 (CMTM4), transcript variant 2, mRNA [NM_181521]
A_33_P3232339	LOC100129119	-1.13137	PREDICTED: Homo sapiens hypothetical LOC100129119, transcript variant 1 (LOC100129119), miscRNA [XR_109159]
A_33_P3415500	TRIO	-1.09577	triple functional domain (PTPRF interacting) [Source:HGNC Symbol;Acc:12303] [ENST00000541447]
A_23_P47208	BANF1	-1.08363	Homo sapiens barrier to autointegration factor 1 (BANF1), transcript variant 1, mRNA [NM_003860]
A_23_P68730	PDXK	-1.10486	Homo sapiens pyridoxal (pyridoxine, vitamin B6) kinase (PDXK), mRNA [NM_003681]
A_21_P0013791	ND4	-1.08241
A_24_P527404	BMPR1A	-1.09066	Homo sapiens bone morphogenetic protein receptor, type IA (BMPR1A), mRNA [NM_004329]
A_23_P25525	GTF3A	-1.04535	Homo sapiens general transcription factor IIIA (GTF3A), mRNA [NM_002097]
A_23_P127613	TRAPPC4	-1.07221	Homo sapiens trafficking protein particle complex 4 (TRAPPC4), mRNA [NM_016146]
A_33_P3659808	PELP1	-1.07954	Homo sapiens proline, glutamate and leucine rich protein 1 (PELP1), mRNA [NM_014389]
A_23_P13914	DHX37	-1.09832	Homo sapiens DEAH (Asp-Glu-Ala-His) box polypeptide 37 (DHX37), mRNA [NM_032656]
A_23_P65983	CCDC102A	-1.03095	Homo sapiens coiled-coil domain containing 102A (CCDC102A), mRNA [NM_033212]
A_33_P3316045	INTS1	-1.03192	Homo sapiens integrator complex subunit 1 (INTS1), mRNA [NM_001080453]
A_21_P0006847	XLOC_008426	-2.55116	BROAD Institute lincRNA (XLOC_008426), lincRNA [TCONS_00018147]
A_23_P16157	KHSRP	-1.04085	Homo sapiens KH-type splicing regulatory protein (KHSRP), mRNA [NM_003685]
A_23_P21776	SNAPC5	-1.04732	small nuclear RNA activating complex, polypeptide 5, 19kDa [Source:HGNC Symbol;Acc:15484] [ENST00000316634]
A_23_P130764	KCNJ14	-1.11346	Homo sapiens potassium inwardly-rectifying channel, subfamily J, member 14 (KCNJ14), transcript variant 2, mRNA [NM_170720]
A_33_P3210059	SF3A1	-1.07653	Homo sapiens splicing factor 3a, subunit 1, 120kDa (SF3A1), transcript variant 1, mRNA [NM_005877]
A_23_P17393	CSE1L	-1.06729	Homo sapiens CSE1 chromosome segregation 1-like (yeast) (CSE1L), mRNA [NM_001316]
A_33_P3229953	EEF1A2	-1.05541	Homo sapiens eukaryotic translation elongation factor 1 alpha 2 (EEF1A2), mRNA [NM_001958]
A_21_P0000552	CREBZF	-1.80248	Homo sapiens CREB/ATF bZIP transcription factor (CREBZF), transcript variant 1, mRNA [NM_001039618]
A_23_P84860	FAM107A	-1.10512	Homo sapiens family with sequence similarity 107, member A (FAM107A), transcript variant 1, mRNA [NM_007177]
A_23_P431853	ND2	-1.0622	mitochondrially encoded NADH dehydrogenase 2 [Source:HGNC Symbol;Acc:7456] [ENST00000361453]
A_33_P3331366	TRIM25	-1.06914	Homo sapiens tripartite motif containing 25 (TRIM25), mRNA [NM_005082]
A_33_P3379371	RYK	-1.09579	Homo sapiens RYK receptor-like tyrosine kinase (RYK), transcript variant 1, mRNA [NM_001005861]
A_33_P3303951	NUPL2	-1.05625	Homo sapiens nucleoporin like 2 (NUPL2), mRNA [NM_007342]
A_33_P3318763		-1.07069
A_21_P0005785	XLOC_006973	-1.18611	BROAD Institute lincRNA (XLOC_006973), lincRNA [TCONS_00014902]
A_33_P3628409	PKI55	-1.11501	Homo sapiens DKFZp434H1419 (PKI55), non-coding RNA [NR_037701]
A_23_P68610	TPX2	-1.13878	Homo sapiens TPX2, microtubule-associated, homolog (Xenopus laevis) (TPX2), mRNA [NM_012112]
A_23_P165691	PSMD14	-1.04325	Homo sapiens proteasome (prosome, macropain) 26S subunit, non-ATPase, 14 (PSMD14), mRNA [NM_005805]
A_24_P268786	MYNN	-1.04624	Homo sapiens myoneurin (MYNN), transcript variant 1, mRNA [NM_018657]
A_23_P42331	HMGA1	-1.08767	Homo sapiens high mobility group AT-hook 1 (HMGA1), transcript variant 3, mRNA [NM_145901]
A_23_P327022	MDFIC	-1.07632	Homo sapiens MyoD family inhibitor domain containing (MDFIC), transcript variant 1, mRNA [NM_199072]
A_23_P209183	GLT25D1	-1.06923	Homo sapiens glycosyltransferase 25 domain containing 1 (GLT25D1), mRNA [NM_024656]
