# Supplementary material for: APP intracellular domain acts as a transcriptional regulator of miR-663 suppressing neuronal differentiation
Source: Cell Death Dis. 2015 Feb 19;6(2):e1651–. doi: 10.1038/cddis.2015.10 (PMC4669786; doi:10.1038/cddis.2015.10)
Supplement: Supplementary Table 8 [file cddis201510x9.xls]

## Sheet: Union_Down_633_vs_CTR_12h_&_24h
Table S8. Genes down-regulated by miR-663 at a p value < 0.05 at both 12 and 24h.
Agilent ProbeName	GeneSymbol	12h fold change	24h fold change	Description
A_23_P98183	HRAS	-1.15212	-1.12021	Homo sapiens v-Ha-ras Harvey rat sarcoma viral oncogene homolog (HRAS), transcript variant 1, mRNA [NM_005343]
A_33_P3273459	SPATA21	-1.14104	-1.15373	spermatogenesis associated 21 [Source:HGNC Symbol;Acc:28026] [ENST00000466212]
A_23_P345710	XXYLT1	-1.14475	-1.18956	Homo sapiens xyloside xylosyltransferase 1 (XXYLT1), mRNA [NM_152531]
A_23_P166122	POLR3F	-1.18323	-1.15106	Homo sapiens polymerase (RNA) III (DNA directed) polypeptide F, 39 kDa (POLR3F), mRNA [NM_006466]
A_33_P3270599	TPM2	-1.15047	-1.12689	Homo sapiens tropomyosin 2 (beta) (TPM2), transcript variant 2, mRNA [NM_213674]
A_23_P12363	ROR1	-1.14862	-1.32594	Homo sapiens receptor tyrosine kinase-like orphan receptor 1 (ROR1), transcript variant 1, mRNA [NM_005012]
A_23_P118690	ZNF207	-1.06794	-1.15768	Homo sapiens zinc finger protein 207 (ZNF207), transcript variant 2, mRNA [NM_001032293]
A_33_P3252043	P4HB	-1.14391	-1.20575	Homo sapiens prolyl 4-hydroxylase, beta polypeptide (P4HB), mRNA [NM_000918]
A_23_P168229	TXNDC5	-1.26091	-1.27349	Homo sapiens thioredoxin domain containing 5 (endoplasmic reticulum) (TXNDC5), transcript variant 1, mRNA [NM_030810]
A_23_P374689	GAD1	-1.21408	-1.25877	Homo sapiens glutamate decarboxylase 1 (brain, 67kDa) (GAD1), transcript variant GAD67, mRNA [NM_000817]
A_23_P97365	LRRC8D	-1.25086	-1.26618	Homo sapiens leucine rich repeat containing 8 family, member D (LRRC8D), transcript variant 2, mRNA [NM_018103]
A_23_P108673	FAM176A	-1.97509	-2.10091	Homo sapiens family with sequence similarity 176, member A (FAM176A), transcript variant 2, mRNA [NM_032181]
A_23_P113184	FTO	-1.09346	-1.09679	Homo sapiens fat mass and obesity associated (FTO), mRNA [NM_001080432]
A_23_P65830	HDDC3	-1.08652	-1.12654	Homo sapiens HD domain containing 3 (HDDC3), mRNA [NM_198527]
A_33_P3359160	FAM189B	-1.21696	-1.29475	Homo sapiens family with sequence similarity 189, member B (FAM189B), transcript variant 1, mRNA [NM_006589]
A_21_P0009960	XLOC_013541	-1.42797	-1.36045	BX116929 Soares_multiple_sclerosis_2NbHMSP Homo sapiens cDNA clone IMAGp998E17622, mRNA sequence [BX116929]
A_23_P10870	DOLK	-1.15585	-1.16886	Homo sapiens dolichol kinase (DOLK), mRNA [NM_014908]
A_33_P3299811	FLVCR1-AS1	-1.1079	-1.19813	Homo sapiens FLVCR1 antisense RNA 1 (non-protein coding) (FLVCR1-AS1), transcript variant 2, non-coding RNA [NR_027286]
A_33_P3367855	PIK3R2	-1.11239	-1.22423	Homo sapiens phosphoinositide-3-kinase, regulatory subunit 2 (beta) (PIK3R2), mRNA [NM_005027]
A_33_P3372281	MRS2	-1.10022	-1.10062	Homo sapiens MRS2 magnesium homeostasis factor homolog (S. cerevisiae) (MRS2), mRNA [NM_020662]
A_23_P216689	BRD3	-1.8617	-1.84214	Homo sapiens bromodomain containing 3 (BRD3), mRNA [NM_007371]
A_24_P941505	FAM120A	-1.35071	-1.4491	Homo sapiens family with sequence similarity 120A (FAM120A), mRNA [NM_014612]
A_23_P113748	ZNF385D	-1.24875	-1.49604	Homo sapiens zinc finger protein 385D (ZNF385D), mRNA [NM_024697]
A_33_P3877728	SMCR6	-1.34495	-1.67504	Homo sapiens mRNA; cDNA DKFZp686J19223 (from clone DKFZp686J19223). [BX647090]
A_23_P11262	F8A1	-1.34273	-1.31001	Homo sapiens coagulation factor VIII-associated 1 (F8A1), mRNA [NM_012151]
A_33_P3391429	ZNF672	-1.15965	-1.29139	Homo sapiens zinc finger protein 672 (ZNF672), mRNA [NM_024836]
A_24_P880043	PCGF5	-1.19639	-1.23265	Homo sapiens polycomb group ring finger 5 (PCGF5), mRNA [NM_032373]
A_24_P190168	TMEM97	-1.09801	-1.17645	Homo sapiens transmembrane protein 97 (TMEM97), mRNA [NM_014573]
A_33_P3271111	NINJ1	-1.10442	-1.21789	Homo sapiens ninjurin 1 (NINJ1), mRNA [NM_004148]
A_33_P3321657	HSPG2	-1.21079	-1.3083	Homo sapiens heparan sulfate proteoglycan 2 (HSPG2), mRNA [NM_005529]
A_23_P382043	NT5DC1	-1.49783	-1.61058	Homo sapiens 5'-nucleotidase domain containing 1 (NT5DC1), mRNA [NM_152729]
A_23_P106505	LCMT2	-1.13131	-1.20624	Homo sapiens leucine carboxyl methyltransferase 2 (LCMT2), mRNA [NM_014793]
A_19_P00802936	BRK1	-1.04777	-1.09896	Homo sapiens BRICK1, SCAR/WAVE actin-nucleating complex subunit (BRK1), mRNA [NM_018462]
A_23_P113283	ZMAT3	-1.22009	-1.30704	Homo sapiens zinc finger, matrin-type 3 (ZMAT3), transcript variant 1, mRNA [NM_022470]
A_23_P164000	SENP3	-1.10683	-1.14119	Homo sapiens SUMO1/sentrin/SMT3 specific peptidase 3 (SENP3), mRNA [NM_015670]
A_23_P121345	TBCCD1	-1.19299	-1.24826	Homo sapiens TBCC domain containing 1 (TBCCD1), transcript variant 2, mRNA [NM_018138]
A_23_P78092	EVI2A	-1.79904	-2.18027	Homo sapiens ecotropic viral integration site 2A (EVI2A), transcript variant 1, mRNA [NM_001003927]
A_21_P0014385	LOC100506848	-1.36142	-1.30434	PREDICTED: Homo sapiens hypothetical LOC100506848 (LOC100506848), miscRNA [XR_109552]
A_23_P101707	PLIN3	-1.09966	-1.08291	Homo sapiens perilipin 3 (PLIN3), transcript variant 1, mRNA [NM_005817]
A_23_P387552	RARG	-1.14608	-1.21875	Homo sapiens retinoic acid receptor, gamma (RARG), transcript variant 1, mRNA [NM_000966]
A_23_P156408	LINC00472	-1.28166	-1.33277	Homo sapiens long intergenic non-protein coding RNA 472 (LINC00472), non-coding RNA [NR_026807]
A_23_P115492	VASH2	-1.1853	-1.30553	Homo sapiens vasohibin 2 (VASH2), transcript variant 1, mRNA [NM_024749]
A_23_P425104	BRD4	-1.21157	-1.23369	Homo sapiens bromodomain containing 4 (BRD4), transcript variant long, mRNA [NM_058243]
A_33_P3399433	C20orf27	-1.2644	-1.17127	Homo sapiens chromosome 20 open reading frame 27 (C20orf27), mRNA [NM_001039140]
A_23_P3963	CDR2L	-1.06871	-1.0939	Homo sapiens cerebellar degeneration-related protein 2-like (CDR2L), mRNA [NM_014603]
A_24_P307827	WHAMM	-1.11434	-1.21931	Homo sapiens WAS protein homolog associated with actin, golgi membranes and microtubules (WHAMM), mRNA [NM_001080435]
A_23_P434944	ILF3	-1.15919	-1.16198	Homo sapiens interleukin enhancer binding factor 3, 90kDa (ILF3), transcript variant 2, mRNA [NM_004516]
A_23_P113111	AR	-1.11772	-1.24137	Homo sapiens androgen receptor (AR), transcript variant 1, mRNA [NM_000044]
A_24_P30194	IFIT5	-1.07702	-1.10383	Homo sapiens interferon-induced protein with tetratricopeptide repeats 5 (IFIT5), mRNA [NM_012420]
A_23_P150876	VPS37B	-1.08483	-1.19552	Homo sapiens vacuolar protein sorting 37 homolog B (S. cerevisiae) (VPS37B), mRNA [NM_024667]
A_24_P22079	FOXO1	-1.19192	-1.30732	Homo sapiens forkhead box O1 (FOXO1), mRNA [NM_002015]
A_33_P3365810	MRPL12	-1.11566	-1.09397	Homo sapiens mitochondrial ribosomal protein L12 (MRPL12), nuclear gene encoding mitochondrial protein, mRNA [NM_002949]
A_33_P3238315	RBCK1	-1.16125	-1.12561	Homo sapiens RanBP-type and C3HC4-type zinc finger containing 1 (RBCK1), transcript variant 1, mRNA [NM_006462]
A_23_P107412	P4HB	-1.20014	-1.30412	Homo sapiens prolyl 4-hydroxylase, beta polypeptide (P4HB), mRNA [NM_000918]
A_23_P325631	SKI	-1.19836	-1.32809	Homo sapiens v-ski sarcoma viral oncogene homolog (avian) (SKI), mRNA [NM_003036]
A_23_P138725	MARVELD1	-1.2132	-1.29732	Homo sapiens MARVEL domain containing 1 (MARVELD1), mRNA [NM_031484]
A_23_P169887	GTF3C2	-1.1012	-1.11133	Homo sapiens general transcription factor IIIC, polypeptide 2, beta 110kDa (GTF3C2), transcript variant 1, mRNA [NM_001521]
A_33_P3418833	FLRT3	-1.27209	-1.32693	Homo sapiens fibronectin leucine rich transmembrane protein 3 (FLRT3), transcript variant 2, mRNA [NM_198391]
A_21_P0013163	RAET1K	-1.15887	-1.26479	Homo sapiens retinoic acid early transcript 1K pseudogene (RAET1K), non-coding RNA [NR_024045]
A_23_P215956	MYC	-1.45628	-2.1149	Homo sapiens v-myc myelocytomatosis viral oncogene homolog (avian) (MYC), mRNA [NM_002467]
A_21_P0006347	XLOC_007348	-1.15829	-1.38374	BROAD Institute lincRNA (XLOC_007348), lincRNA [TCONS_00016575]
A_23_P983	PRDX6	-1.09375	-1.16393	Homo sapiens peroxiredoxin 6 (PRDX6), mRNA [NM_004905]
A_23_P155890	NAA11	-1.10803	-1.14108	Homo sapiens N(alpha)-acetyltransferase 11, NatA catalytic subunit (NAA11), mRNA [NM_032693]
A_33_P3356361	LOC100131089	-1.21288	-1.18142	Homo sapiens uncharacterized LOC100131089 (LOC100131089), transcript variant 1, non-coding RNA [NR_040059]
A_24_P940517	PCYOX1	-1.25548	-1.2421	Homo sapiens prenylcysteine oxidase 1 (PCYOX1), mRNA [NM_016297]
A_23_P117928	BAHD1	-1.32741	-1.44096	Homo sapiens bromo adjacent homology domain containing 1 (BAHD1), mRNA [NM_014952]
A_23_P435941	SAMD1	-1.5566	-1.52882	Homo sapiens sterile alpha motif domain containing 1 (SAMD1), mRNA [NM_138352]
A_24_P142743	CNN2	-4.19242	-5.08933	Homo sapiens calponin 2 (CNN2), transcript variant 1, mRNA [NM_004368]
A_23_P120472	TFAP2C	-1.24511	-1.80878	Homo sapiens transcription factor AP-2 gamma (activating enhancer binding protein 2 gamma) (TFAP2C), mRNA [NM_003222]
A_33_P3255766	NIF3L1	-1.08361	-1.09255	Homo sapiens NIF3 NGG1 interacting factor 3-like 1 (S. pombe) (NIF3L1), transcript variant 4, mRNA [NM_001142356]
A_24_P126557	RAVER1	-1.13782	-1.15126	Homo sapiens ribonucleoprotein, PTB-binding 1 (RAVER1), mRNA [NM_133452]
A_33_P3272990	FKBP8	-1.35184	-1.63933	Homo sapiens FK506 binding protein 8, 38kDa (FKBP8), mRNA [NM_012181]
A_23_P43476	VLDLR	-1.85062	-1.6354	Homo sapiens very low density lipoprotein receptor (VLDLR), transcript variant 1, mRNA [NM_003383]
A_23_P23719	VPS45	-1.10311	-1.10186	Homo sapiens vacuolar protein sorting 45 homolog (S. cerevisiae) (VPS45), mRNA [NM_007259]
A_23_P214411	GLO1	-1.15934	-1.32543	Homo sapiens glyoxalase I (GLO1), mRNA [NM_006708]
A_23_P91814	SLC25A38	-1.05304	-1.14211	Homo sapiens solute carrier family 25, member 38 (SLC25A38), nuclear gene encoding mitochondrial protein, mRNA [NM_017875]
A_23_P73530	MTMR1	-1.1656	-1.19445	Homo sapiens myotubularin related protein 1 (MTMR1), mRNA [NM_003828]
A_23_P123866	UBAP1	-1.15375	-1.21367	Homo sapiens ubiquitin associated protein 1 (UBAP1), transcript variant 1, mRNA [NM_016525]
A_23_P251303	SEC16A	-1.28631	-1.2912	Homo sapiens SEC16 homolog A (S. cerevisiae) (SEC16A), mRNA [NM_014866]
A_23_P50399	DCAF15	-1.16113	-1.2253	Homo sapiens DDB1 and CUL4 associated factor 15 (DCAF15), mRNA [NM_138353]
A_19_P00321014	LOC100506661	-1.33362	-1.32199	PREDICTED: Homo sapiens hypothetical LOC100506661 (LOC100506661), miscRNA [XR_110931]
A_21_P0000642	LOC387723	-1.37742	-1.56706	Homo sapiens uncharacterized LOC387723 (LOC387723), non-coding RNA [NR_034125]
A_23_P114084	PHEX	-1.27921	-1.40156	Homo sapiens phosphate regulating endopeptidase homolog, X-linked (PHEX), mRNA [NM_000444]
A_24_P296698	MAP2K3	-1.08063	-1.26604	Homo sapiens mitogen-activated protein kinase kinase 3 (MAP2K3), transcript variant B, mRNA [NM_145109]
A_32_P212058	CEP19	-1.14315	-1.10809	Homo sapiens centrosomal protein 19kDa (CEP19), mRNA [NM_032898]
A_33_P3251841	DSEL	-1.21457	-1.34865	Homo sapiens dermatan sulfate epimerase-like (DSEL), mRNA [NM_032160]
A_23_P168551	SLC29A4	-1.24068	-1.19933	Homo sapiens solute carrier family 29 (nucleoside transporters), member 4 (SLC29A4), transcript variant 1, mRNA [NM_001040661]
A_23_P328600	SLC24A6	-1.1346	-1.19743	Homo sapiens solute carrier family 24 (sodium/potassium/calcium exchanger), member 6 (SLC24A6), mRNA [NM_024959]
A_23_P121276	NEK4	-1.14991	-1.23307	Homo sapiens NIMA (never in mitosis gene a)-related kinase 4 (NEK4), transcript variant 1, mRNA [NM_003157]
A_23_P208835	MAP2K2	-1.11405	-1.19702	Homo sapiens mitogen-activated protein kinase kinase 2 (MAP2K2), mRNA [NM_030662]
A_33_P3400147	TLE6	-1.36482	-1.85473	Homo sapiens transducin-like enhancer of split 6 (E(sp1) homolog, Drosophila) (TLE6), transcript variant 1, mRNA [NM_001143986]
A_23_P81770	PTP4A1	-1.21256	-1.31334	Homo sapiens protein tyrosine phosphatase type IVA, member 1 (PTP4A1), mRNA [NM_003463]
A_23_P100292	ZNF598	-1.15823	-1.18633	Homo sapiens mRNA for FLJ00086 protein, partial cds. [AK024487]
A_23_P43490	CDKN2A	-1.4147	-1.437	Homo sapiens cyclin-dependent kinase inhibitor 2A (melanoma, p16, inhibits CDK4) (CDKN2A), transcript variant 3, mRNA [NM_058197]
A_23_P20255	COMMD5	-1.16219	-1.16484	Homo sapiens COMM domain containing 5 (COMMD5), transcript variant 1, mRNA [NM_014066]
A_23_P166686	AMOTL2	-1.13629	-1.26889	Homo sapiens angiomotin like 2 (AMOTL2), mRNA [NM_016201]
A_23_P147025	RAB33A	-1.25492	-1.32943	Homo sapiens RAB33A, member RAS oncogene family (RAB33A), mRNA [NM_004794]
A_23_P217507	ZBED1	-1.24635	-1.50328	Homo sapiens zinc finger, BED-type containing 1 (ZBED1), transcript variant 2, mRNA [NM_004729]
A_33_P3240674	BRD3	-1.41479	-1.47542	Homo sapiens bromodomain containing 3 (BRD3), mRNA [NM_007371]
A_23_P157600	DDHD2	-1.10689	-1.1722	Homo sapiens DDHD domain containing 2 (DDHD2), transcript variant 1, mRNA [NM_015214]
A_23_P94998	LETM1	-1.13556	-1.1542	Homo sapiens leucine zipper-EF-hand containing transmembrane protein 1 (LETM1), nuclear gene encoding mitochondrial protein, mRNA [NM_012318]
A_33_P3328292	PLAGL2	-1.18639	-1.34872	Homo sapiens pleiomorphic adenoma gene-like 2 (PLAGL2), mRNA [NM_002657]
A_23_P17593	CDH4	-1.21116	-1.48114	Homo sapiens cadherin 4, type 1, R-cadherin (retinal) (CDH4), transcript variant 1, mRNA [NM_001794]
A_23_P122375	ZFAND3	-1.17356	-1.22663	Homo sapiens zinc finger, AN1-type domain 3 (ZFAND3), mRNA [NM_021943]
A_23_P132669	GLT8D1	-1.08213	-1.14105	Homo sapiens glycosyltransferase 8 domain containing 1 (GLT8D1), transcript variant 3, mRNA [NM_001010983]
A_23_P502750	MDM2	-1.15131	-1.22756	Homo sapiens Mdm2 p53 binding protein homolog (mouse) (MDM2), transcript variant MDM2, mRNA [NM_002392]
A_32_P50522	FKBP1A	-1.06958	-1.06344	Homo sapiens FK506 binding protein 1A, 12kDa (FKBP1A), transcript variant 1, mRNA [NM_000801]
A_23_P144816	VDAC1	-1.14564	-1.23948	Homo sapiens voltage-dependent anion channel 1 (VDAC1), nuclear gene encoding mitochondrial protein, transcript variant 1, mRNA [NM_003374]
A_23_P304016	LOC100132167	-1.36187	-1.42959	Homo sapiens similar to hCG1993567, mRNA (cDNA clone MGC:13162 IMAGE:3010103), complete cds. [BC006438]
A_23_P112482	AQP3	-1.40173	-1.71387	Homo sapiens aquaporin 3 (Gill blood group) (AQP3), mRNA [NM_004925]
A_23_P117599	AHSA1	-1.07494	-1.06283	Homo sapiens AHA1, activator of heat shock 90kDa protein ATPase homolog 1 (yeast) (AHSA1), mRNA [NM_012111]
A_32_P116606	LIX1	-1.35433	-1.74282	Homo sapiens Lix1 homolog (chicken) (LIX1), mRNA [NM_153234]
A_23_P24044	CNNM2	-1.24121	-1.5929	Homo sapiens cyclin M2 (CNNM2), transcript variant 1, mRNA [NM_017649]
A_33_P3221438	XXYLT1	-1.18961	-1.27419	Homo sapiens xyloside xylosyltransferase 1 (XXYLT1), mRNA [NM_152531]
A_33_P3396877	RPP38	-1.1042	-1.13203	Homo sapiens ribonuclease P/MRP 38kDa subunit (RPP38), transcript variant 1, mRNA [NM_183005]
A_23_P30254	PLK2	-1.28375	-1.31923	Homo sapiens polo-like kinase 2 (PLK2), transcript variant 1, mRNA [NM_006622]
A_21_P0011698	XLOC_l2_006718	-1.8142	-2.0275	BROAD Institute lincRNA (XLOC_l2_006718), lincRNA [TCONS_l2_00012523]
A_21_P0000856	LOC100288432	-1.33929	-1.46405	Homo sapiens uncharacterized LOC100288432 (LOC100288432), non-coding RNA [NR_038974]
A_33_P3244921	C15orf44	-1.10683	-1.11762	Homo sapiens chromosome 15 open reading frame 44 (C15orf44), transcript variant 4, mRNA [NM_001207058]
A_24_P157424	NCBP2	-1.0656	-1.06017	Homo sapiens nuclear cap binding protein subunit 2, 20kDa (NCBP2), transcript variant 1, mRNA [NM_007362]
A_23_P380881	ANKRD13B	-1.70697	-1.8721	Homo sapiens ankyrin repeat domain 13B (ANKRD13B), mRNA [NM_152345]
A_23_P11286	HNRNPH2	-1.11801	-1.14999	Homo sapiens heterogeneous nuclear ribonucleoprotein H2 (H') (HNRNPH2), transcript variant 1, mRNA [NM_019597]
A_21_P0000006	TOMM40	-1.17485	-1.17845	Homo sapiens translocase of outer mitochondrial membrane 40 homolog (yeast) (TOMM40), nuclear gene encoding mitochondrial protein, transcript variant 1, mRNA [NM_001128917]
A_24_P142151	LRRC28	-1.16333	-1.1312	Homo sapiens leucine rich repeat containing 28 (LRRC28), mRNA [NM_144598]
A_24_P261724	RNF10	-1.31827	-1.33786	Homo sapiens ring finger protein 10 (RNF10), mRNA [NM_014868]
A_23_P75453	MEN1	-1.17028	-1.11419	Homo sapiens multiple endocrine neoplasia I (MEN1), transcript variant e1E, mRNA [NM_130803]
A_24_P56484	BRMS1L	-1.17747	-1.27965	Homo sapiens breast cancer metastasis-suppressor 1-like (BRMS1L), mRNA [NM_032352]
A_23_P150080	RPP38	-1.10247	-1.1325	Homo sapiens ribonuclease P/MRP 38kDa subunit (RPP38), transcript variant 1, mRNA [NM_183005]
A_33_P3276369	HSD17B7	-1.16457	-1.28621	Homo sapiens hydroxysteroid (17-beta) dehydrogenase 7 (HSD17B7), mRNA [NM_016371]
A_33_P3363485	SOBP	-1.27329	-1.32734	Homo sapiens sine oculis binding protein homolog (Drosophila) (SOBP), mRNA [NM_018013]
A_23_P121480	CD200	-1.34369	-1.2488	Homo sapiens CD200 molecule (CD200), transcript variant 2, mRNA [NM_001004196]
A_33_P3266396	GLTPD1	-1.09186	-1.10282	Homo sapiens glycolipid transfer protein domain containing 1 (GLTPD1), mRNA [NM_001029885]
A_24_P266728	SF1	-1.09477	-1.09858	Homo sapiens splicing factor 1 (SF1), transcript variant 1, mRNA [NM_004630]
A_24_P6083	CHCHD10	-1.23576	-1.28881	Homo sapiens coiled-coil-helix-coiled-coil-helix domain containing 10 (CHCHD10), mRNA [NM_213720]
A_23_P150009	ZDHHC16	-1.0704	-1.08699	Homo sapiens zinc finger, DHHC-type containing 16 (ZDHHC16), transcript variant 5, mRNA [NM_198046]
A_23_P159382	SEC24D	-1.2224	-1.3407	Homo sapiens SEC24 family, member D (S. cerevisiae) (SEC24D), mRNA [NM_014822]
A_24_P103025	PCBP1	-1.18914	-1.20193	Homo sapiens poly(rC) binding protein 1 (PCBP1), mRNA [NM_006196]
A_21_P0002371	XLOC_001903	-1.54094	-1.36535	601817555F1 NIH_MGC_57 Homo sapiens cDNA clone IMAGE:4041036 5', mRNA sequence [BF185848]
A_33_P3210338	RFX7	-1.16192	-1.18802	Homo sapiens regulatory factor X, 7 (RFX7), mRNA [NM_022841]
A_24_P329065	BTN3A1	-1.20403	-1.37395	Homo sapiens butyrophilin, subfamily 3, member A1 (BTN3A1), transcript variant 1, mRNA [NM_007048]
A_23_P89910	GEMIN7	-1.13517	-1.11519	Homo sapiens gem (nuclear organelle) associated protein 7 (GEMIN7), transcript variant 1, mRNA [NM_024707]
A_23_P215048	KIAA0408	-1.13282	-1.16836	Homo sapiens KIAA0408 (KIAA0408), mRNA [NM_014702]
A_33_P3235766	QSER1	-1.49668	-1.61254	Homo sapiens glutamine and serine rich 1 (QSER1), mRNA [NM_001076786]
A_23_P327519	STARD4	-1.30821	-1.35985	Homo sapiens StAR-related lipid transfer (START) domain containing 4 (STARD4), mRNA [NM_139164]
A_23_P33364	SH3D19	-1.13424	-1.32733	Homo sapiens SH3 domain containing 19 (SH3D19), transcript variant 1, mRNA [NM_001009555]
A_24_P331560	STS	-2.28985	-2.77601	Homo sapiens steroid sulfatase (microsomal), isozyme S (STS), mRNA [NM_000351]
A_24_P400324	THSD7A	-1.97088	-2.48617	Homo sapiens thrombospondin, type I, domain containing 7A (THSD7A), mRNA [NM_015204]
A_33_P3243093	RGS5	-1.38606	-1.43337	Homo sapiens regulator of G-protein signaling 5 (RGS5), transcript variant 1, mRNA [NM_003617]
A_23_P324523	IQCK	-1.1013	-1.16406	Homo sapiens IQ motif containing K (IQCK), mRNA [NM_153208]
A_21_P0006521	XLOC_008100	-1.68226	-2.00994	UI-E-EJ0-aiq-m-17-0-UI.r1 UI-E-EJ0 Homo sapiens cDNA clone UI-E-EJ0-aiq-m-17-0-UI 5', mRNA sequence [BM723547]
A_21_P0004479	XLOC_005110	-1.05082	-1.08523
A_33_P3339860	PLEKHA2	-1.1517	-1.06842	Homo sapiens pleckstrin homology domain containing, family A (phosphoinositide binding specific) member 2 (PLEKHA2), mRNA [NM_021623]
A_23_P83045	VCP	-1.073	-1.12511	Homo sapiens valosin containing protein (VCP), mRNA [NM_007126]
A_23_P1926	SDHAF2	-1.15292	-1.1981	Homo sapiens succinate dehydrogenase complex assembly factor 2 (SDHAF2), nuclear gene encoding mitochondrial protein, mRNA [NM_017841]
A_24_P409661		-1.18209	-1.20494
A_23_P17870	TMEM184B	-1.17128	-1.18949	Homo sapiens transmembrane protein 184B (TMEM184B), transcript variant 1, mRNA [NM_012264]
A_24_P102293	SLITRK5	-1.23707	-1.27678	Homo sapiens SLIT and NTRK-like family, member 5 (SLITRK5), mRNA [NM_015567]
A_23_P348298	SAC3D1	-1.25959	-1.24841	Homo sapiens SAC3 domain containing 1 (SAC3D1), mRNA [NM_013299]
A_23_P389102	MYO1D	-1.57362	-1.68243	Homo sapiens myosin ID (MYO1D), mRNA [NM_015194]
A_32_P409222	ZNF628	-1.26015	-1.26658	Homo sapiens zinc finger protein 628 (ZNF628), mRNA [NM_033113]
A_33_P3356701	ZDHHC12	-1.59349	-2.29671	Homo sapiens zinc finger, DHHC-type containing 12 (ZDHHC12), mRNA [NM_032799]
A_33_P3341429	NEXN	-1.95272	-1.74802	Homo sapiens nexilin (F actin binding protein) (NEXN), transcript variant 1, mRNA [NM_144573]
A_24_P412976	TMEM143	-1.29542	-1.31751	Homo sapiens transmembrane protein 143 (TMEM143), mRNA [NM_018273]
A_24_P139943	HS1BP3	-1.33213	-1.35208	Homo sapiens HCLS1 binding protein 3 (HS1BP3), mRNA [NM_022460]
A_32_P473302	FLJ35024	-1.81208	-1.61472	Homo sapiens uncharacterized LOC401491 (FLJ35024), non-coding RNA [NR_015375]
A_24_P230938	MORN4	-1.0837	-1.16175	Homo sapiens MORN repeat containing 4, mRNA (cDNA clone IMAGE:4690584), complete cds. [BC022054]
A_19_P00321203	LINC00472	-1.31965	-1.39927	Homo sapiens long intergenic non-protein coding RNA 472 (LINC00472), non-coding RNA [NR_026807]
A_33_P3359157	FAM189B	-1.18286	-1.24336	Homo sapiens family with sequence similarity 189, member B (FAM189B), transcript variant 1, mRNA [NM_006589]
A_24_P804667	METTL12	-1.198	-1.23714	Homo sapiens methyltransferase like 12 (METTL12), nuclear gene encoding mitochondrial protein, mRNA [NM_001043229]
A_33_P3343705	LOC442028	-2.16426	-1.82685	Homo sapiens uncharacterized LOC442028 (LOC442028), non-coding RNA [NR_037597]
A_32_P78816	PSPH	-1.12278	-1.13554	Homo sapiens phosphoserine phosphatase (PSPH), mRNA [NM_004577]
A_23_P146728	ALG2	-1.08234	-1.05106	Homo sapiens asparagine-linked glycosylation 2, alpha-1,3-mannosyltransferase homolog (S. cerevisiae) (ALG2), transcript variant 1, mRNA [NM_033087]
A_24_P19810	PPCS	-1.05669	-1.23625	Homo sapiens phosphopantothenoylcysteine synthetase (PPCS), transcript variant 1, mRNA [NM_024664]
A_23_P398491	MRPL42P5	-1.23361	-1.43945	Homo sapiens mitochondrial ribosomal protein L42 pseudogene 5 (MRPL42P5), non-coding RNA [NR_002208]
A_23_P361773	CCND3	-1.13334	-1.13549	Homo sapiens cyclin D3 (CCND3), transcript variant 2, mRNA [NM_001760]
A_33_P3622472	NAA10	-1.11052	-1.1527	Homo sapiens N(alpha)-acetyltransferase 10, NatA catalytic subunit (NAA10), mRNA [NM_003491]
A_24_P85200	C14orf43	-1.29137	-1.38995	Homo sapiens chromosome 14 open reading frame 43 (C14orf43), transcript variant 1, mRNA [NM_194278]
A_32_P100683	TTC28	-1.18022	-1.17411	Homo sapiens tetratricopeptide repeat domain 28 (TTC28), mRNA [NM_001145418]
A_24_P402588	BCL11A	-1.23267	-1.27907	Homo sapiens B-cell CLL/lymphoma 11A (zinc finger protein) (BCL11A), transcript variant 2, mRNA [NM_018014]
A_23_P28878	C20orf27	-1.24123	-1.19736	Homo sapiens chromosome 20 open reading frame 27 (C20orf27), mRNA [NM_001039140]
A_23_P102890	MRPS6	-1.35212	-1.34568	Homo sapiens mitochondrial ribosomal protein S6 (MRPS6), nuclear gene encoding mitochondrial protein, mRNA [NM_032476]
A_23_P52610	DDB2	-1.30104	-1.30567	Homo sapiens damage-specific DNA binding protein 2, 48kDa (DDB2), mRNA [NM_000107]
A_23_P133694	SLC29A1	-1.17693	-1.44548	Homo sapiens solute carrier family 29 (nucleoside transporters), member 1 (SLC29A1), nuclear gene encoding mitochondrial protein, transcript variant 1, mRNA [NM_001078177]
A_33_P3280729	SHISA9	-1.50552	-1.76918	Homo sapiens shisa homolog 9 (Xenopus laevis) (SHISA9), transcript variant 1, mRNA [NM_001145204]
A_24_P339664	NCLN	-1.14016	-1.17511	Homo sapiens nicalin (NCLN), mRNA [NM_020170]
A_19_P00318297	LOC100652843	-1.43187	-1.4242	PREDICTED: Homo sapiens hypothetical LOC100652843 (LOC100652843), miscRNA [XR_132539]
A_32_P126375	NHS	-1.35304	-1.72359	Homo sapiens Nance-Horan syndrome (congenital cataracts and dental anomalies) (NHS), transcript variant 1, mRNA [NM_198270]
A_23_P717	TMEM206	-1.0947	-1.14411	Homo sapiens transmembrane protein 206 (TMEM206), transcript variant 2, mRNA [NM_018252]
A_23_P122915	BRI3	-1.25294	-1.2625	Homo sapiens brain protein I3 (BRI3), transcript variant 1, mRNA [NM_015379]
A_23_P168788	PLOD3	-1.14096	-1.1808	Homo sapiens procollagen-lysine, 2-oxoglutarate 5-dioxygenase 3 (PLOD3), mRNA [NM_001084]
A_33_P3331282	LOC648987	-1.21279	-1.23605	Homo sapiens uncharacterized LOC648987 (LOC648987), transcript variant 1, non-coding RNA [NR_034085]
A_33_P3411628	CDKN2A	-1.58289	-1.66727	Homo sapiens cyclin-dependent kinase inhibitor 2A (melanoma, p16, inhibits CDK4) (CDKN2A), transcript variant 1, mRNA [NM_000077]
A_21_P0005172	XLOC_005764	-1.17132	-1.25545	BROAD Institute lincRNA (XLOC_005764), lincRNA [TCONS_00012755]
A_23_P19663	CTGF	-2.22888	-2.8494	Homo sapiens connective tissue growth factor (CTGF), mRNA [NM_001901]
A_19_P00320986	LOC100506661	-1.31323	-1.231	PREDICTED: Homo sapiens hypothetical LOC100506661 (LOC100506661), miscRNA [XR_110931]
A_24_P941824	KIF3B	-1.10096	-1.12883	Homo sapiens kinesin family member 3B (KIF3B), mRNA [NM_004798]
A_23_P142289	GNA11	-1.19685	-1.19398	Homo sapiens guanine nucleotide binding protein (G protein), alpha 11 (Gq class) (GNA11), mRNA [NM_002067]
A_23_P303210	IKBIP	-1.18169	-1.20407	Homo sapiens IKBKB interacting protein (IKBIP), transcript variant 1, mRNA [NM_153687]
A_23_P156390	JAKMIP2	-1.13833	-1.12588	Homo sapiens janus kinase and microtubule interacting protein 2 (JAKMIP2), mRNA [NM_014790]
A_21_P0011933	LOC442028	-1.1521	-1.29203	Homo sapiens uncharacterized LOC442028 (LOC442028), non-coding RNA [NR_037597]
A_23_P845	TOMM40L	-1.14139	-1.23443	Homo sapiens translocase of outer mitochondrial membrane 40 homolog (yeast)-like (TOMM40L), nuclear gene encoding mitochondrial protein, mRNA [NM_032174]
A_23_P422831	FAM189A2	-1.31434	-1.46827	Homo sapiens family with sequence similarity 189, member A2 (FAM189A2), transcript variant 1, mRNA [NM_004816]
A_23_P50775	LRFN3	-1.23648	-1.26612	Homo sapiens leucine rich repeat and fibronectin type III domain containing 3 (LRFN3), mRNA [NM_024509]
A_23_P83923	ZNF672	-1.16478	-1.2984	Homo sapiens zinc finger protein 672 (ZNF672), mRNA [NM_024836]
A_23_P148513	GNG5	-1.13806	-1.19034	Homo sapiens guanine nucleotide binding protein (G protein), gamma 5 (GNG5), mRNA [NM_005274]
A_23_P310560	NUDT16	-1.14466	-1.16563	Homo sapiens nudix (nucleoside diphosphate linked moiety X)-type motif 16 (NUDT16), transcript variant 2, mRNA [NM_152395]
A_24_P196117	GTF2H5	-1.10631	-1.08588	Homo sapiens general transcription factor IIH, polypeptide 5 (GTF2H5), mRNA [NM_207118]
A_32_P224149	FKBP15	-1.20539	-1.24917	Homo sapiens FK506 binding protein 15, 133kDa (FKBP15), mRNA [NM_015258]
A_33_P3298785	CUX1	-1.25752	-1.14921	Homo sapiens cut-like homeobox 1 (CUX1), transcript variant 4, mRNA [NM_001202543]
A_24_P401739	ARHGAP17	-1.10857	-1.09166	Homo sapiens Rho GTPase activating protein 17 (ARHGAP17), transcript variant 1, mRNA [NM_001006634]
A_23_P402787	FAM100A	-1.17133	-1.13616	Homo sapiens family with sequence similarity 100, member A (FAM100A), mRNA [NM_145253]
A_33_P3386726	PI4KB	-1.11211	-1.24801	Homo sapiens phosphatidylinositol 4-kinase, catalytic, beta (PI4KB), transcript variant 2, mRNA [NM_001198773]
A_23_P103690	FAM189B	-1.21005	-1.22526	Homo sapiens family with sequence similarity 189, member B (FAM189B), transcript variant 1, mRNA [NM_006589]
A_23_P164559	CHAMP1	-1.15721	-1.17943	Homo sapiens chromosome alignment maintaining phosphoprotein 1 (CHAMP1), transcript variant 1, mRNA [NM_032436]
A_33_P3382118		-1.17789	-1.23618
A_23_P128396	RNF34	-1.06019	-1.07721	Homo sapiens ring finger protein 34 (RNF34), transcript variant 1, mRNA [NM_194271]
A_23_P151820	RIN3	-1.4854	-1.63322	Homo sapiens Ras and Rab interactor 3 (RIN3), mRNA [NM_024832]
A_23_P144877	ATOX1	-1.21508	-1.20943	Homo sapiens ATX1 antioxidant protein 1 homolog (yeast) (ATOX1), mRNA [NM_004045]
A_23_P67748	RAB11B	-1.30621	-1.47924	Homo sapiens RAB11B, member RAS oncogene family (RAB11B), mRNA [NM_004218]
A_23_P135914	SF3B3	-1.1124	-1.12075	Homo sapiens splicing factor 3b, subunit 3, 130kDa (SF3B3), mRNA [NM_012426]
A_33_P3296707	FAM127C	-1.22438	-1.24942	Homo sapiens family with sequence similarity 127, member C (FAM127C), mRNA [NM_001078173]
A_23_P17144	GPN1	-1.08511	-1.08604	Homo sapiens GPN-loop GTPase 1 (GPN1), transcript variant 1, mRNA [NM_007266]
A_23_P153628	YIF1B	-1.55176	-1.94104	Homo sapiens Yip1 interacting factor homolog B (S. cerevisiae) (YIF1B), transcript variant 2, mRNA [NM_033557]
A_21_P0012781	XLOC_l2_011204	-1.12642	-1.23427	BX104493 Soares fetal liver spleen 1NFLS Homo sapiens cDNA clone IMAGp998E24531, mRNA sequence [BX104493]
A_23_P63153	DDX20	-1.07249	-1.25029	Homo sapiens DEAD (Asp-Glu-Ala-Asp) box polypeptide 20 (DDX20), mRNA [NM_007204]
A_23_P7562	ACSL6	-1.27689	-1.29871	Homo sapiens acyl-CoA synthetase long-chain family member 6 (ACSL6), transcript variant 2, mRNA [NM_001009185]
A_23_P75978	CLPB	-1.07438	-1.12119	Homo sapiens ClpB caseinolytic peptidase B homolog (E. coli) (CLPB), mRNA [NM_030813]
A_23_P164623	ZBTB45	-1.2484	-1.1977	Homo sapiens zinc finger and BTB domain containing 45 (ZBTB45), mRNA [NM_032792]
A_33_P3880302	EPHB2	-1.19681	-1.19517	Homo sapiens EPH receptor B2 (EPHB2), transcript variant 2, mRNA [NM_004442]
A_24_P58337	FTH1	-1.09375	-1.09654	Homo sapiens ferritin, heavy polypeptide 1 (FTH1), mRNA [NM_002032]
A_23_P319617	CHST7	-1.18385	-1.41916	Homo sapiens carbohydrate (N-acetylglucosamine 6-O) sulfotransferase 7 (CHST7), mRNA [NM_019886]
A_23_P213562	F2R	-1.22112	-1.31739	Homo sapiens coagulation factor II (thrombin) receptor (F2R), mRNA [NM_001992]
A_24_P262738	DDA1	-1.87039	-1.90221	Homo sapiens DET1 and DDB1 associated 1 (DDA1), mRNA [NM_024050]
A_23_P38181	GGA3	-1.17065	-1.17881	Homo sapiens golgi-associated, gamma adaptin ear containing, ARF binding protein 3 (GGA3), transcript variant long, mRNA [NM_138619]
A_33_P3416574	AIG1	-1.08752	-1.10976	Homo sapiens androgen-induced 1 (AIG1), mRNA [NM_016108]
A_23_P26094	SLTM	-1.08628	-1.08623	Homo sapiens SAFB-like, transcription modulator (SLTM), transcript variant 1, mRNA [NM_024755]
A_19_P00315804	FLJ35024	-1.82152	-1.90215	Homo sapiens uncharacterized LOC401491 (FLJ35024), non-coding RNA [NR_015375]
A_24_P362317	ADAR	-1.07689	-1.05548	Homo sapiens adenosine deaminase, RNA-specific (ADAR), transcript variant 1, mRNA [NM_001111]
A_24_P91991	NAT8L	-1.14912	-1.30825	Homo sapiens N-acetyltransferase 8-like (GCN5-related, putative) (NAT8L), mRNA [NM_178557]
A_23_P58396	PDGFC	-1.1322	-1.19941	Homo sapiens platelet derived growth factor C (PDGFC), transcript variant 1, mRNA [NM_016205]
A_33_P3411090	ADAL	-1.12108	-1.30841	Homo sapiens adenosine deaminase-like (ADAL), transcript variant 2, mRNA [NM_001012969]
A_32_P46571	RHBDL2	-1.18463	-1.78574	Homo sapiens rhomboid, veinlet-like 2 (Drosophila) (RHBDL2), mRNA [NM_017821]
A_23_P52647	EHD1	-1.1043	-1.21566	Homo sapiens EH-domain containing 1 (EHD1), mRNA [NM_006795]
A_32_P2738	TCTN3	-1.07601	-1.10196	Homo sapiens tectonic family member 3 (TCTN3), transcript variant 1, mRNA [NM_015631]
A_33_P3251821	C5orf44	-1.20346	-1.1696	Homo sapiens chromosome 5 open reading frame 44 (C5orf44), transcript variant 4, non-coding RNA [NR_003545]
A_23_P84230	OTP	-1.61962	-1.60395	Homo sapiens orthopedia homeobox (OTP), mRNA [NM_032109]
A_24_P177964	NCKAP5L	-1.11783	-1.12301	Homo sapiens NCK-associated protein 5-like (NCKAP5L), mRNA [NM_001037806]
A_23_P257578	SRA1	-1.08839	-1.09747	Homo sapiens steroid receptor RNA activator 1 (SRA1), mRNA [NM_001035235]
A_21_P0006069	XLOC_007653	-2.3263	-1.91661	BROAD Institute lincRNA (XLOC_007653), lincRNA [TCONS_00015796]
A_33_P3301851	MAP3K11	-1.20961	-1.16114	Homo sapiens mitogen-activated protein kinase kinase kinase 11 (MAP3K11), mRNA [NM_002419]
A_33_P3320127	RAB8A	-1.36279	-1.35971	Homo sapiens RAB8A, member RAS oncogene family (RAB8A), mRNA [NM_005370]
A_23_P406385	FBXL16	-1.7014	-1.76211	Homo sapiens F-box and leucine-rich repeat protein 16 (FBXL16), mRNA [NM_153350]
A_19_P00318599	LOC648987	-1.17645	-1.23286	Homo sapiens uncharacterized LOC648987 (LOC648987), transcript variant 1, non-coding RNA [NR_034085]
A_33_P3334205	TMEM184A	-1.7357	-2.07373	Homo sapiens transmembrane protein 184A (TMEM184A), mRNA [NM_001097620]
A_33_P3234457	FBRSL1	-2.06752	-1.83035	fibrosin-like 1 [Source:HGNC Symbol;Acc:29308] [ENST00000542061]
A_32_P92505	LCLAT1	-1.08888	-1.10816	Homo sapiens lysocardiolipin acyltransferase 1 (LCLAT1), transcript variant 1, mRNA [NM_182551]
A_32_P90047	C4orf48	-1.23301	-1.30242	Homo sapiens chromosome 4 open reading frame 48 (C4orf48), transcript variant 2, mRNA [NM_001141936]
A_23_P12911	C11orf24	-1.23116	-1.32788	Homo sapiens chromosome 11 open reading frame 24 (C11orf24), mRNA [NM_022338]
A_23_P151368	N6AMT2	-1.067	-1.10946	Homo sapiens N-6 adenine-specific DNA methyltransferase 2 (putative) (N6AMT2), mRNA [NM_174928]
A_23_P46903	CAMK2G	-1.25746	-1.22419	Homo sapiens calcium/calmodulin-dependent protein kinase II gamma (CAMK2G), transcript variant 1, mRNA [NM_172171]
A_23_P1552	CTSC	-1.11257	-1.28068	Homo sapiens cathepsin C (CTSC), transcript variant 1, mRNA [NM_001814]
A_32_P4018	ROR1	-1.62489	-1.41196	receptor tyrosine kinase-like orphan receptor 1 [Source:HGNC Symbol;Acc:10256] [ENST00000371079]
A_23_P259692	PSAT1	-1.12633	-1.15183	Homo sapiens phosphoserine aminotransferase 1 (PSAT1), transcript variant 1, mRNA [NM_058179]
A_23_P148546	NAA10	-1.12221	-1.11197	Homo sapiens N(alpha)-acetyltransferase 10, NatA catalytic subunit (NAA10), mRNA [NM_003491]
A_21_P0010993	XLOC_l2_002433	-1.29529	-1.22916	BROAD Institute lincRNA (XLOC_l2_002433), lincRNA [TCONS_l2_00004711]
A_24_P150023	KCNA4	-1.25542	-1.52189	Homo sapiens potassium voltage-gated channel, shaker-related subfamily, member 4 (KCNA4), mRNA [NM_002233]
A_23_P154962	RIMBP3	-1.5521	-1.65845	Homo sapiens RIMS binding protein 3 (RIMBP3), mRNA [NM_015672]
A_33_P3507542	LEPREL2	-1.04146	-1.04408	Homo sapiens leprecan-like 2 (LEPREL2), mRNA [NM_014262]
A_23_P83192	PHPT1	-1.11177	-1.22372	Homo sapiens phosphohistidine phosphatase 1 (PHPT1), transcript variant 3, mRNA [NM_014172]
A_32_P103695	FAM92A1	-1.09104	-1.07795	Homo sapiens family with sequence similarity 92, member A1 (FAM92A1), mRNA [NM_145269]
A_23_P204484	RAB35	-1.22174	-1.26593	Homo sapiens RAB35, member RAS oncogene family (RAB35), transcript variant 1, mRNA [NM_006861]
A_23_P75786	SLC15A3	-1.37414	-1.65961	Homo sapiens solute carrier family 15, member 3 (SLC15A3), transcript variant 1, mRNA [NM_016582]
A_33_P3291394	GPN1	-1.10223	-1.09987	Homo sapiens GPN-loop GTPase 1 (GPN1), transcript variant 1, mRNA [NM_007266]
A_23_P201079	PRDM2	-1.30736	-1.19749	Homo sapiens PR domain containing 2, with ZNF domain (PRDM2), transcript variant 1, mRNA [NM_012231]
A_33_P3357653		-1.08424	-1.07429	Uncharacterized protein [Source:UniProtKB/TrEMBL;Acc:A8MV45] [ENST00000400512]
A_23_P30495	HMGCR	-1.10049	-1.17742	Homo sapiens 3-hydroxy-3-methylglutaryl-CoA reductase (HMGCR), transcript variant 1, mRNA [NM_000859]
A_32_P80597	ELOVL6	-1.25641	-1.33695	ELOVL fatty acid elongase 6 [Source:HGNC Symbol;Acc:15829] [ENST00000394607]
A_23_P152024	CSK	-1.42988	-1.59128	Homo sapiens c-src tyrosine kinase (CSK), transcript variant 1, mRNA [NM_004383]
A_23_P99632	RNF31	-1.13716	-1.1683	Homo sapiens ring finger protein 31 (RNF31), mRNA [NM_017999]
A_33_P3359344	C1orf86	-2.97105	-3.12208	Homo sapiens chromosome 1 open reading frame 86 (C1orf86), transcript variant 2, mRNA [NM_182533]
A_33_P3396473	PPP6R2	-1.09993	-1.24139	Homo sapiens protein phosphatase 6, regulatory subunit 2 (PPP6R2), transcript variant 1, mRNA [NM_001242898]
A_33_P3331376	EPHB2	-1.14981	-1.26008	Homo sapiens EPH receptor B2 (EPHB2), transcript variant 2, mRNA [NM_004442]
A_23_P98900	CCDC92	-1.16713	-1.18796	Homo sapiens coiled-coil domain containing 92 (CCDC92), mRNA [NM_025140]
A_33_P3306159	TNRC18	-1.20868	-1.21091	Homo sapiens trinucleotide repeat containing 18 (TNRC18), mRNA [NM_001080495]
A_33_P3709327	LOC100144602	-1.25524	-1.30171	Homo sapiens uncharacterized LOC100144602 (LOC100144602), non-coding RNA [NR_034138]
A_33_P3219895	KLC2	-1.31495	-1.19491	Homo sapiens kinesin light chain 2 (KLC2), transcript variant 2, mRNA [NM_001134774]
A_21_P0014514	LOC100131774	-1.76633	-2.2622	PREDICTED: Homo sapiens hypothetical LOC100131774 (LOC100131774), miscRNA [XR_110171]
A_21_P0011968	XLOC_l2_008270	-1.19663	-1.30818	BROAD Institute lincRNA (XLOC_l2_008270), lincRNA [TCONS_l2_00014908]
A_32_P102252		-1.16481	-1.15495
A_23_P18739	TMEM184C	-1.16526	-1.15649	Homo sapiens transmembrane protein 184C (TMEM184C), mRNA [NM_018241]
A_33_P3289121	C2orf40	-1.2786	-1.32546	Homo sapiens chromosome 2 open reading frame 40 (C2orf40), mRNA [NM_032411]
A_33_P3309222		-1.36735	-1.61379	Homo sapiens mRNA; cDNA DKFZp686H0413 (from clone DKFZp686H0413). [AL832737]
A_33_P3329344	FASN	-1.18835	-1.32998	Homo sapiens fatty acid synthase (FASN), mRNA [NM_004104]
A_23_P214533	ZNF323	-1.22912	-1.24158	Homo sapiens zinc finger protein 323 (ZNF323), transcript variant 1, mRNA [NM_030899]
A_32_P57702	LOC641746	-1.16584	-1.17144	Homo sapiens glycine cleavage system protein H (aminomethyl carrier) pseudogene (LOC641746), non-coding RNA [NR_033245]
A_24_P67806	MTR	-1.13185	-1.18517	Homo sapiens 5-methyltetrahydrofolate-homocysteine methyltransferase (MTR), mRNA [NM_000254]
A_23_P151179	C12orf43	-1.16699	-1.22896	Homo sapiens chromosome 12 open reading frame 43 (C12orf43), mRNA [NM_022895]
A_23_P94434	HRCT1	-1.45282	-1.84601	Homo sapiens histidine rich carboxyl terminus 1 (HRCT1), mRNA [NM_001039792]
A_24_P929754	MKNK2	-1.12462	-1.27885	Homo sapiens MAP kinase interacting serine/threonine kinase 2 (MKNK2), transcript variant 2, mRNA [NM_199054]
A_24_P83738	ASTN2	-1.21144	-1.29137	Homo sapiens astrotactin 2 (ASTN2), transcript variant 4, mRNA [NM_198188]
A_19_P00802550	XLOC_009868	-1.28403	-1.33577	BROAD Institute lincRNA (XLOC_009868), lincRNA [TCONS_00020555]
A_21_P0014039	FBRSL1	-1.47913	-1.3068	PREDICTED: Homo sapiens hypothetical protein LOC100653341 (LOC100653341), mRNA [XM_003403653]
A_24_P56317	MBNL2	-1.11585	-1.10046	Homo sapiens muscleblind-like 2 (Drosophila) (MBNL2), transcript variant 1, mRNA [NM_144778]
A_21_P0000090	TSFM	-1.10064	-1.12317	Homo sapiens Ts translation elongation factor, mitochondrial (TSFM), nuclear gene encoding mitochondrial protein, transcript variant 4, mRNA [NM_001172697]
A_23_P397238	FKBP1A	-1.11314	-1.1922	Homo sapiens FK506 binding protein 1A, 12kDa (FKBP1A), transcript variant 2, mRNA [NM_054014]
A_24_P43588	MAD2L1BP	-1.03727	-1.0356	Homo sapiens MAD2L1 binding protein (MAD2L1BP), transcript variant 1, mRNA [NM_001003690]
A_33_P3380331	NKIRAS2	-1.3795	-1.3737	Homo sapiens NFKB inhibitor interacting Ras-like 2 (NKIRAS2), transcript variant 3, mRNA [NM_001144927]
A_23_P148297	SH3BGRL	-1.22948	-1.28423	Homo sapiens SH3 domain binding glutamic acid-rich protein like (SH3BGRL), mRNA [NM_003022]
A_24_P919452		-1.15111	-1.43396
A_33_P3413741	OXTR	-1.4427	-1.49909	Homo sapiens oxytocin receptor (OXTR), mRNA [NM_000916]
A_23_P53467	IKBIP	-1.20162	-1.26397	Homo sapiens IKBKB interacting protein (IKBIP), transcript variant 2, mRNA [NM_201612]
A_21_P0001238	XLOC_001257	-1.15896	-1.15308
A_23_P100704	MAPK7	-1.06363	-1.1074	Homo sapiens mitogen-activated protein kinase 7 (MAPK7), transcript variant 1, mRNA [NM_139033]
A_23_P15305	PRPSAP1	-1.12251	-1.11142	Homo sapiens phosphoribosyl pyrophosphate synthetase-associated protein 1 (PRPSAP1), mRNA [NM_002766]
A_23_P216501	TPM2	-1.16037	-1.11072	Homo sapiens tropomyosin 2 (beta) (TPM2), transcript variant 2, mRNA [NM_213674]
A_23_P105592	MVK	-1.17677	-1.17648	Homo sapiens mevalonate kinase (MVK), transcript variant 1, mRNA [NM_000431]
A_33_P3358243	KIAA1161	-1.31735	-1.20573	Homo sapiens KIAA1161 (KIAA1161), mRNA [NM_020702]
A_24_P32887	BRD3	-1.75357	-1.7907	Homo sapiens bromodomain containing 3 (BRD3), mRNA [NM_007371]
A_23_P5976	ZSWIM1	-1.23348	-1.31212	Homo sapiens zinc finger, SWIM-type containing 1 (ZSWIM1), mRNA [NM_080603]
A_24_P189533	ENDOD1	-1.19067	-1.46238	Homo sapiens endonuclease domain containing 1 (ENDOD1), mRNA [NM_015036]
A_23_P213085	SLC10A7	-1.21747	-1.27718	Homo sapiens solute carrier family 10 (sodium/bile acid cotransporter family), member 7 (SLC10A7), transcript variant 2, mRNA [NM_001029998]
A_21_P0010886	XLOC_l2_002033	-1.1138	-1.15613	BROAD Institute lincRNA (XLOC_l2_002033), lincRNA [TCONS_l2_00003633]
A_23_P3502	ZC3H18	-1.22697	-1.27035	Homo sapiens zinc finger CCCH-type containing 18 (ZC3H18), mRNA [NM_144604]
A_23_P116264	NRGN	-1.70727	-2.3024	Homo sapiens neurogranin (protein kinase C substrate, RC3) (NRGN), transcript variant 1, mRNA [NM_006176]
A_24_P62505	GLT25D2	-1.29496	-1.31655	Homo sapiens glycosyltransferase 25 domain containing 2 (GLT25D2), mRNA [NM_015101]
A_24_P15754	TOMM40	-1.14449	-1.22726	Homo sapiens translocase of outer mitochondrial membrane 40 homolog (yeast) (TOMM40), nuclear gene encoding mitochondrial protein, transcript variant 3, mRNA [NM_006114]
A_23_P206830	PAM16	-1.30835	-1.25674	Homo sapiens presequence translocase-associated motor 16 homolog (S. cerevisiae) (PAM16), nuclear gene encoding mitochondrial protein, mRNA [NM_016069]
A_33_P3376954		-1.24891	-1.23383
A_33_P3254431	C1orf86	-1.47551	-1.23662	Homo sapiens cDNA FLJ30256 fis, clone BRACE2002458. [AK054818]
A_24_P220454	CUX1	-1.10638	-1.14909	Homo sapiens cut-like homeobox 1 (CUX1), transcript variant 1, mRNA [NM_181552]
A_23_P214969	CITED2	-1.15265	-1.28174	Homo sapiens Cbp/p300-interacting transactivator, with Glu/Asp-rich carboxy-terminal domain, 2 (CITED2), transcript variant 1, mRNA [NM_006079]
A_21_P0004309	XLOC_004585	-1.20775	-1.4826	BROAD Institute lincRNA (XLOC_004585), lincRNA [TCONS_00010119]
A_24_P114339	RMND5A	-1.32076	-1.18434	Homo sapiens required for meiotic nuclear division 5 homolog A (S. cerevisiae) (RMND5A), mRNA [NM_022780]
A_23_P79221	ACVR1	-1.29842	-1.25071	Homo sapiens activin A receptor, type I (ACVR1), transcript variant 1, mRNA [NM_001105]
A_24_P383609	NANOS1	-1.75894	-2.04832	Homo sapiens nanos homolog 1 (Drosophila) (NANOS1), mRNA [NM_199461]
A_23_P316812	AKR7A2P1	-1.06241	-1.09684	Homo sapiens aldo-keto reductase family 7, member A2 pseudogene 1 (AKR7A2P1), non-coding RNA [NR_002796]
A_23_P71981	ERAL1	-1.0873	-1.09445	Homo sapiens Era G-protein-like 1 (E. coli) (ERAL1), mRNA [NM_005702]
A_23_P35444	INA	-1.18778	-1.21409	Homo sapiens internexin neuronal intermediate filament protein, alpha (INA), mRNA [NM_032727]
A_33_P3291636	ZNF74	-1.07283	-1.15561	Homo sapiens zinc finger protein 74 (ZNF74), transcript variant 1, mRNA [NM_003426]
A_33_P3306352	C20orf108	-1.44507	-1.54013	chromosome 20 open reading frame 108 [Source:HGNC Symbol;Acc:16102] [ENST00000437418]
A_23_P54340	MEGF11	-1.35806	-1.5278	Homo sapiens multiple EGF-like-domains 11 (MEGF11), mRNA [NM_032445]
A_33_P3368471	NT5DC1	-1.95618	-2.12358	Homo sapiens 5'-nucleotidase domain containing 1 (NT5DC1), mRNA [NM_152729]
A_24_P235049	MTHFD1L	-1.57258	-1.30589	Homo sapiens methylenetetrahydrofolate dehydrogenase (NADP+ dependent) 1-like (MTHFD1L), nuclear gene encoding mitochondrial protein, transcript variant 2, mRNA [NM_015440]
A_23_P407684	ZNF598	-1.19381	-1.19342	Homo sapiens zinc finger protein 598 (ZNF598), mRNA [NM_178167]
A_24_P307854	FBXL18	-1.34994	-1.30826	Homo sapiens F-box and leucine-rich repeat protein 18 (FBXL18), mRNA [NM_024963]
A_33_P3347465	ZC3H18	-1.25072	-1.17542	Homo sapiens zinc finger CCCH-type containing 18 (ZC3H18), mRNA [NM_144604]
A_23_P217367	ATG4A	-1.12636	-1.11359	Homo sapiens ATG4 autophagy related 4 homolog A (S. cerevisiae) (ATG4A), transcript variant 1, mRNA [NM_052936]
A_23_P208847	SIRT6	-1.16134	-1.18371	Homo sapiens sirtuin 6 (SIRT6), transcript variant 1, mRNA [NM_016539]
A_23_P117933	GCSH	-1.14518	-1.14115	Homo sapiens glycine cleavage system protein H (aminomethyl carrier) (GCSH), nuclear gene encoding mitochondrial protein, transcript variant 1, mRNA [NM_004483]
A_24_P141332	CAMK2G	-1.1774	-1.17753	Homo sapiens calcium/calmodulin-dependent protein kinase II gamma (CAMK2G), transcript variant 1, mRNA [NM_172171]
A_33_P3217465	MID1IP1	-1.08156	-1.14242	Homo sapiens MID1 interacting protein 1 (gastrulation specific G12 homolog (zebrafish)) (MID1IP1), transcript variant 1, mRNA [NM_021242]
A_23_P97442	TMEM222	-1.12601	-1.18699	Homo sapiens transmembrane protein 222 (TMEM222), transcript variant 1, mRNA [NM_032125]
A_24_P218265	TNFRSF10B	-1.13582	-1.19115	Homo sapiens tumor necrosis factor receptor superfamily, member 10b (TNFRSF10B), transcript variant 1, mRNA [NM_003842]
A_24_P664939	CNBP	-1.21405	-1.3072	Homo sapiens CCHC-type zinc finger, nucleic acid binding protein (CNBP), transcript variant 1, mRNA [NM_001127192]
A_23_P33433	MAZ	-1.23323	-1.62278	Homo sapiens MYC-associated zinc finger protein (purine-binding transcription factor) (MAZ), transcript variant 2, mRNA [NM_001042539]
A_23_P54816	ATP6V0C	-1.60016	-1.66197	Homo sapiens ATPase, H+ transporting, lysosomal 16kDa, V0 subunit c (ATP6V0C), transcript variant 1, mRNA [NM_001694]
A_21_P0007376	XLOC_009509	-1.25912	-1.37915	PPN1_CANGA (Q6FMQ0) Endopolyphosphatase , partial (3%) [THC2656073]
A_33_P3389148	STK11	-1.46686	-1.53452	Homo sapiens serine/threonine kinase 11 (STK11), mRNA [NM_000455]
A_23_P74435	C1orf50	-1.07778	-1.09852	Homo sapiens chromosome 1 open reading frame 50 (C1orf50), transcript variant 1, mRNA [NM_024097]
A_24_P185986	UPRT	-1.09374	-1.1443	Homo sapiens uracil phosphoribosyltransferase (FUR1) homolog (S. cerevisiae) (UPRT), transcript variant 1, mRNA [NM_145052]
A_32_P163169	VDAC1	-1.20403	-1.22792	Homo sapiens voltage-dependent anion channel 1 (VDAC1), nuclear gene encoding mitochondrial protein, transcript variant 1, mRNA [NM_003374]
A_23_P303203	CHMP7	-1.06266	-1.08851	Homo sapiens charged multivesicular body protein 7 (CHMP7), mRNA [NM_152272]
A_23_P119714	BABAM1	-1.18157	-1.36927	Homo sapiens BRISC and BRCA1 A complex member 1 (BABAM1), transcript variant 1, mRNA [NM_001033549]
A_33_P3214343		-1.36972	-1.54698	Q1W9F5_9CHON (Q1W9F5) NADH dehydrogenase subunit 2, partial (5%) [THC2601170]
A_33_P3378509	USP38	-1.10888	-1.11468	Homo sapiens ubiquitin specific peptidase 38 (USP38), mRNA [NM_032557]
A_24_P79153	SCAMP4	-1.54139	-1.46386	Homo sapiens secretory carrier membrane protein 4 (SCAMP4), mRNA [NM_079834]
A_23_P7783	KDM3B	-1.12439	-1.15618	Homo sapiens lysine (K)-specific demethylase 3B (KDM3B), mRNA [NM_016604]
A_23_P154605	SULF2	-1.11333	-1.15707	Homo sapiens sulfatase 2 (SULF2), transcript variant 1, mRNA [NM_018837]
A_23_P1361	ALDH18A1	-1.16667	-1.15165	Homo sapiens aldehyde dehydrogenase 18 family, member A1 (ALDH18A1), nuclear gene encoding mitochondrial protein, transcript variant 1, mRNA [NM_002860]
A_23_P53530	MTERFD3	-1.07831	-1.06245	Homo sapiens MTERF domain containing 3 (MTERFD3), transcript variant 1, mRNA [NM_001033050]
A_23_P129903	TRIM16L	-1.15082	-1.22542	Homo sapiens tripartite motif containing 16-like (TRIM16L), mRNA [NM_001037330]
A_21_P0009484	XLOC_012685	-1.85716	-1.59499	BROAD Institute lincRNA (XLOC_012685), lincRNA [TCONS_00026338]
A_24_P362572	BZW1	-1.1338	-1.16705	Homo sapiens basic leucine zipper and W2 domains 1 (BZW1), transcript variant 4, mRNA [NM_014670]
A_23_P100056	RBPMS2	-1.60185	-1.50004	Homo sapiens RNA binding protein with multiple splicing 2 (RBPMS2), mRNA [NM_194272]
A_33_P3214849	KDELC2	-1.25095	-1.56406	Homo sapiens KDEL (Lys-Asp-Glu-Leu) containing 2 (KDELC2), mRNA [NM_153705]
A_24_P147765	FOXRED2	-1.383	-1.48125	Homo sapiens FAD-dependent oxidoreductase domain containing 2 (FOXRED2), transcript variant 1, mRNA [NM_024955]
A_33_P3270451	TXNDC5	-1.27764	-1.29443	Homo sapiens thioredoxin domain containing 5 (endoplasmic reticulum) (TXNDC5), transcript variant 1, mRNA [NM_030810]
A_23_P255076	RWDD2A	-1.16534	-1.13814	Homo sapiens RWD domain containing 2A (RWDD2A), mRNA [NM_033411]
A_33_P3326256	MRPS16	-1.11712	-1.1131	Homo sapiens mitochondrial ribosomal protein S16 (MRPS16), nuclear gene encoding mitochondrial protein, mRNA [NM_016065]
A_33_P3240333	PITX1	-1.25499	-1.21742	Homo sapiens paired-like homeodomain 1 (PITX1), mRNA [NM_002653]
A_33_P3352970	IRAK2	-1.24555	-1.19328	Homo sapiens interleukin-1 receptor-associated kinase 2 (IRAK2), mRNA [NM_001570]
A_23_P130919	MOB3A	-1.1154	-1.14651	Homo sapiens MOB kinase activator 3A (MOB3A), mRNA [NM_130807]
A_33_P3262742	DAPL1	-1.45334	-1.32795	Homo sapiens death associated protein-like 1 (DAPL1), mRNA [NM_001017920]
A_23_P98483	ZBED5	-1.06289	-1.06991	Homo sapiens zinc finger, BED-type containing 5 (ZBED5), transcript variant 1, mRNA [NM_021211]
A_23_P171077	EBP	-1.13286	-1.15514	Homo sapiens emopamil binding protein (sterol isomerase) (EBP), mRNA [NM_006579]
A_23_P14636	MFAP1	-1.10628	-1.07107	Homo sapiens microfibrillar-associated protein 1 (MFAP1), mRNA [NM_005926]
A_23_P420361	BRK1	-1.05981	-1.07363	Homo sapiens BRICK1, SCAR/WAVE actin-nucleating complex subunit (BRK1), mRNA [NM_018462]
A_33_P3211739	CREB3L2	-1.07774	-1.11698	Homo sapiens cAMP responsive element binding protein 3-like 2 (CREB3L2), mRNA [NM_194071]
A_23_P29185	TTC28	-1.13548	-1.08885	Homo sapiens tetratricopeptide repeat domain 28 (TTC28), mRNA [NM_001145418]
A_19_P00318361	FLJ39534	-1.15626	-1.14536	Homo sapiens uncharacterized FLJ39534 (FLJ39534), non-coding RNA [NR_033373]
A_24_P132099	HMGN3	-1.11165	-1.26292	Homo sapiens high mobility group nucleosomal binding domain 3 (HMGN3), transcript variant 2, mRNA [NM_138730]
A_23_P149206	B4GALT2	-1.31519	-1.25853	Homo sapiens UDP-Gal:betaGlcNAc beta 1,4- galactosyltransferase, polypeptide 2 (B4GALT2), transcript variant 2, mRNA [NM_003780]
A_33_P3239242	SPATA6	-1.19856	-1.1577	Homo sapiens spermatogenesis associated 6 (SPATA6), mRNA [NM_019073]
A_23_P21618	PDZRN3	-1.1404	-1.15486	Homo sapiens PDZ domain containing ring finger 3 (PDZRN3), mRNA [NM_015009]
A_33_P3382959	CASP8AP2	-1.19519	-1.22579	Homo sapiens caspase 8 associated protein 2 (CASP8AP2), transcript variant 1, mRNA [NM_012115]
A_33_P3244283	CAMK2N2	-1.79136	-1.89119	Homo sapiens calcium/calmodulin-dependent protein kinase II inhibitor 2 (CAMK2N2), mRNA [NM_033259]
A_33_P3357979	CTBP1	-1.08328	-1.15432	Homo sapiens C-terminal binding protein 1 (CTBP1), transcript variant 2, mRNA [NM_001012614]
A_21_P0014348	LOC100499466	-1.06833	-1.07507	Homo sapiens uncharacterized LOC100499466 (LOC100499466), non-coding RNA [NR_027418]
A_33_P3692979	LOC283485	-1.28465	-1.44062	Homo sapiens cDNA FLJ36543 fis, clone TRACH2006194. [AK093862]
A_23_P139396	C11orf73	-1.04631	-1.0916	Homo sapiens chromosome 11 open reading frame 73 (C11orf73), transcript variant 1, mRNA [NM_016401]
A_23_P50357	ARHGEF18	-1.08207	-1.13428	Homo sapiens Rho/Rac guanine nucleotide exchange factor (GEF) 18 (ARHGEF18), transcript variant 1, mRNA [NM_015318]
A_24_P400473	SLC25A44	-1.09023	-1.11847	Homo sapiens solute carrier family 25, member 44 (SLC25A44), mRNA [NM_014655]
A_33_P3393766	C17orf96	-1.47767	-1.74755	Homo sapiens chromosome 17 open reading frame 96 (C17orf96), mRNA [NM_001130677]
A_33_P3285540	CLDN5	-1.59337	-1.44099	Homo sapiens claudin 5 (CLDN5), transcript variant 1, mRNA [NM_001130861]
A_33_P3318581	PLOD2	-1.11678	-1.21717	Homo sapiens procollagen-lysine, 2-oxoglutarate 5-dioxygenase 2 (PLOD2), transcript variant 1, mRNA [NM_182943]
A_24_P252078	BTN3A2	-1.20278	-1.33693	Homo sapiens butyrophilin, subfamily 3, member A2 (BTN3A2), transcript variant 1, mRNA [NM_007047]
A_23_P200001	NEXN	-1.44324	-1.70758	Homo sapiens nexilin (F actin binding protein) (NEXN), transcript variant 1, mRNA [NM_144573]
A_33_P3889634	LOC284798	-1.41053	-2.61072	Homo sapiens uncharacterized LOC284798 (LOC284798), transcript variant 1, non-coding RNA [NR_027091]
A_23_P323227	PPP1CA	-1.08742	-1.15455	Homo sapiens protein phosphatase 1, catalytic subunit, alpha isozyme (PPP1CA), transcript variant 3, mRNA [NM_001008709]
A_33_P3299314	RPL28	-1.76427	-2.42046	Homo sapiens ribosomal protein L28 (RPL28), transcript variant 1, mRNA [NM_001136134]
A_33_P3416414		-1.25145	-1.25371
A_23_P70843	BPGM	-1.16751	-1.26899	Homo sapiens 2,3-bisphosphoglycerate mutase (BPGM), transcript variant 2, mRNA [NM_199186]
A_23_P129486	SEPX1	-1.07968	-1.13102	Homo sapiens selenoprotein X, 1 (SEPX1), mRNA [NM_016332]
A_23_P397969	FOXK2	-1.10423	-1.10181	Homo sapiens forkhead box K2 (FOXK2), mRNA [NM_004514]
A_21_P0005033	XLOC_005764	-1.21226	-1.34172	BROAD Institute lincRNA (XLOC_005764), lincRNA [TCONS_00012211]
A_21_P0002720	LOC100505844	-2.03151	-1.92583	PREDICTED: Homo sapiens hypothetical LOC100505844 (LOC100505844), miscRNA [XR_108529]
A_32_P232559	LOC439949	-1.17789	-1.36882	Homo sapiens uncharacterized LOC439949 (LOC439949), transcript variant 1, non-coding RNA [NR_036502]
A_33_P3287646	HSPB1	-1.1579	-1.12237	Homo sapiens heat shock 27kDa protein 1 (HSPB1), mRNA [NM_001540]
A_23_P29630	SPCS1	-1.11351	-1.22095	Homo sapiens signal peptidase complex subunit 1 homolog (S. cerevisiae) (SPCS1), mRNA [NM_014041]
A_23_P117380	FAM181A	-1.17262	-1.26214	Homo sapiens family with sequence similarity 181, member A (FAM181A), transcript variant 1, mRNA [NM_138344]
A_33_P3373850	WDR24	-1.11264	-1.12722	Homo sapiens WD repeat domain 24 (WDR24), mRNA [NM_032259]
A_23_P210091	SUPT7L	-1.14546	-1.20295	Homo sapiens suppressor of Ty 7 (S. cerevisiae)-like (SUPT7L), mRNA [NM_014860]
A_23_P340922	ZNF414	-1.24107	-1.33798	Homo sapiens zinc finger protein 414 (ZNF414), transcript variant 2, mRNA [NM_032370]
A_33_P3343220	GLTPD1	-1.11621	-1.10469	Homo sapiens glycolipid transfer protein domain containing 1 (GLTPD1), mRNA [NM_001029885]
A_23_P7361	ELOVL6	-1.21659	-1.28136	Homo sapiens ELOVL fatty acid elongase 6 (ELOVL6), transcript variant 1, mRNA [NM_024090]
A_32_P137939	ACTB	-1.17303	-1.35103	Homo sapiens actin, beta (ACTB), mRNA [NM_001101]
A_24_P396375	ECE1	-1.38321	-1.30544	Homo sapiens endothelin converting enzyme 1 (ECE1), transcript variant 3, mRNA [NM_001113347]
A_21_P0013574	MTHFD1L	-1.63956	-1.36601	Homo sapiens methylenetetrahydrofolate dehydrogenase (NADP+ dependent) 1-like (MTHFD1L), nuclear gene encoding mitochondrial protein, transcript variant 1, mRNA [NM_001242767]
A_23_P48237	MCRS1	-1.04798	-1.09765	Homo sapiens microspherule protein 1 (MCRS1), transcript variant 1, mRNA [NM_006337]
A_23_P98282	SPTBN2	-1.42532	-1.37458	Homo sapiens spectrin, beta, non-erythrocytic 2 (SPTBN2), mRNA [NM_006946]
A_23_P86943	SRPR	-1.14762	-1.22525	Homo sapiens signal recognition particle receptor (docking protein) (SRPR), transcript variant 1, mRNA [NM_003139]
A_23_P63178	TAF12	-1.1247	-1.19748	Homo sapiens TAF12 RNA polymerase II, TATA box binding protein (TBP)-associated factor, 20kDa (TAF12), transcript variant 2, mRNA [NM_005644]
A_21_P0000961	XLOC_000110	-1.90517	-1.72283	BROAD Institute lincRNA (XLOC_000110), lincRNA [TCONS_00000174]
A_23_P214011	CDH6	-1.35796	-1.22108	Homo sapiens cadherin 6, type 2, K-cadherin (fetal kidney) (CDH6), mRNA [NM_004932]
A_19_P00321356	XLOC_l2_007834	-1.22721	-1.24416	BROAD Institute lincRNA (XLOC_l2_007834), lincRNA [TCONS_l2_00014338]
A_23_P377434	TNRC18	-1.31342	-1.2483	Homo sapiens trinucleotide repeat containing 18 (TNRC18), mRNA [NM_001080495]
A_23_P8196	ME1	-1.45251	-1.43119	Homo sapiens malic enzyme 1, NADP(+)-dependent, cytosolic (ME1), mRNA [NM_002395]
A_33_P3344201	AKT1S1	-2.5577	-2.53219	Homo sapiens AKT1 substrate 1 (proline-rich) (AKT1S1), transcript variant 1, mRNA [NM_032375]
A_33_P3394694	LOC100128498	-1.15853	-1.12163	Homo sapiens cDNA FLJ44788 fis, clone BRACE3038570. [AK126742]
A_33_P3218694	PNN	-1.21139	-1.26314	Homo sapiens pinin, desmosome associated protein (PNN), mRNA [NM_002687]
A_33_P3417339	SHROOM3	-1.34924	-1.48587	Homo sapiens shroom family member 3 (SHROOM3), mRNA [NM_020859]
A_33_P3232945	F2RL1	-1.39838	-1.49911	Homo sapiens coagulation factor II (thrombin) receptor-like 1 (F2RL1), mRNA [NM_005242]
A_23_P152284	SNRNP25	-1.08829	-1.19902	Homo sapiens small nuclear ribonucleoprotein 25kDa (U11/U12) (SNRNP25), mRNA [NM_024571]
A_21_P0004722	XLOC_005592	-1.38852	-1.46716	BC008282 SH3-domain binding protein 1 {Homo sapiens} (exp=-1; wgp=0; cg=0), partial (4%) [THC2618827]
A_23_P15466	SCO1	-1.1043	-1.19607	Homo sapiens SCO cytochrome oxidase deficient homolog 1 (yeast) (SCO1), nuclear gene encoding mitochondrial protein, mRNA [NM_004589]
A_24_P191067	CLSTN1	-1.4375	-1.68367	Homo sapiens calsyntenin 1 (CLSTN1), transcript variant 1, mRNA [NM_001009566]
A_23_P344555	NEDD9	-1.31451	-1.57871	Homo sapiens neural precursor cell expressed, developmentally down-regulated 9 (NEDD9), transcript variant 1, mRNA [NM_006403]
A_33_P3424272	NAA60	-1.10153	-1.15256	Homo sapiens N(alpha)-acetyltransferase 60, NatF catalytic subunit (NAA60), transcript variant 1, mRNA [NM_001083601]
A_33_P3232290	NPS	-3.13666	-3.81842	Homo sapiens neuropeptide S (NPS), transcript variant 1, mRNA [NM_001030013]
A_19_P00316985	LINC00472	-1.38919	-1.19066	Homo sapiens long intergenic non-protein coding RNA 472 (LINC00472), non-coding RNA [NR_026807]
A_33_P3249509	NFIC	-1.21687	-1.2486	Homo sapiens nuclear factor I/C (CCAAT-binding transcription factor) (NFIC), transcript variant 2, mRNA [NM_205843]
A_19_P00812924	LOC100507165	-1.263	-1.42922	PREDICTED: Homo sapiens hypothetical LOC100507165 (LOC100507165), miscRNA [XR_110530]
A_23_P56746	FAP	-1.93488	-2.18184	Homo sapiens fibroblast activation protein, alpha (FAP), mRNA [NM_004460]
A_24_P134834	RHBDD1	-1.09292	-1.10868	Homo sapiens rhomboid domain containing 1 (RHBDD1), transcript variant 1, mRNA [NM_032276]
A_23_P86855	MACROD1	-1.21238	-1.33663	Homo sapiens MACRO domain containing 1 (MACROD1), mRNA [NM_014067]
A_23_P159101	SNRNP35	-1.11165	-1.08358	Homo sapiens small nuclear ribonucleoprotein 35kDa (U11/U12) (SNRNP35), transcript variant 2, mRNA [NM_022717]
A_33_P3288904	ARHGEF7	-1.10866	-1.14486	Homo sapiens Rho guanine nucleotide exchange factor (GEF) 7 (ARHGEF7), transcript variant 1, mRNA [NM_003899]
A_23_P371787	KIAA0247	-1.12423	-1.20036	Homo sapiens KIAA0247 (KIAA0247), mRNA [NM_014734]
A_24_P371758	MRPL36	-1.0907	-1.14472	Homo sapiens mitochondrial ribosomal protein L36 (MRPL36), nuclear gene encoding mitochondrial protein, mRNA [NM_032479]
A_23_P169178	TESK1	-1.18849	-1.1348	Homo sapiens testis-specific kinase 1 (TESK1), mRNA [NM_006285]
A_23_P82503	PEG10	-1.24837	-1.23167	Homo sapiens paternally expressed 10 (PEG10), transcript variant 1, mRNA [NM_001040152]
A_32_P89352	MACROD2	-1.96377	-2.76083	Homo sapiens MACRO domain containing 2 (MACROD2), transcript variant 1, mRNA [NM_080676]
A_32_P98975	C15orf57	-1.11189	-1.22741	Homo sapiens chromosome 15 open reading frame 57 (C15orf57), transcript variant 2, mRNA [NM_052849]
A_24_P380132	G3BP2	-1.08119	-1.07701	Homo sapiens GTPase activating protein (SH3 domain) binding protein 2 (G3BP2), transcript variant 1, mRNA [NM_203505]
A_33_P3423979	PALLD	-1.18745	-1.23446	Homo sapiens palladin, cytoskeletal associated protein (PALLD), transcript variant 3, mRNA [NM_001166109]
A_23_P10135	NKIRAS2	-1.35689	-1.46424	Homo sapiens NFKB inhibitor interacting Ras-like 2 (NKIRAS2), transcript variant 1, mRNA [NM_001001349]
A_24_P76879	TSPYL1	-1.12164	-1.175	Homo sapiens TSPY-like 1 (TSPYL1), mRNA [NM_003309]
A_33_P3215113	LDOC1	-1.48989	-1.77214	Homo sapiens leucine zipper, down-regulated in cancer 1 (LDOC1), mRNA [NM_012317]
A_33_P3242798	CPS1	-1.13386	-1.12287	Homo sapiens carbamoyl-phosphate synthase 1, mitochondrial (CPS1), nuclear gene encoding mitochondrial protein, transcript variant 2, mRNA [NM_001875]
A_23_P133227	HARS	-1.09504	-1.14729	Homo sapiens histidyl-tRNA synthetase (HARS), mRNA [NM_002109]
A_23_P69863	PCDHB5	-1.22802	-1.29829	Homo sapiens protocadherin beta 5 (PCDHB5), mRNA [NM_015669]
A_24_P921477	METTL23	-1.13062	-1.11774	Homo sapiens methyltransferase like 23 (METTL23), transcript variant 6, mRNA [NM_001206987]
A_23_P410965	KIAA1522	-1.12166	-1.12778	Homo sapiens KIAA1522 (KIAA1522), transcript variant 1, mRNA [NM_020888]
A_21_P0010526	XLOC_l2_000138	-1.29562	-1.48939	603040460F1 NIH_MGC_115 Homo sapiens cDNA clone IMAGE:5181351 5', mRNA sequence [BI822986]
A_33_P3415097	CLCN4	-1.10081	-1.1085	Homo sapiens chloride channel 4 (CLCN4), mRNA [NM_001830]
A_32_P137035	TRIM27	-1.0806	-1.10902	Homo sapiens tripartite motif containing 27 (TRIM27), mRNA [NM_006510]
A_23_P215227	DNAJB6	-1.12608	-1.20163	Homo sapiens DnaJ (Hsp40) homolog, subfamily B, member 6 (DNAJB6), transcript variant 2, mRNA [NM_005494]
A_33_P3384392	ADRBK1	-1.22742	-1.24904	Homo sapiens adrenergic, beta, receptor kinase 1 (ADRBK1), mRNA [NM_001619]
A_33_P3359306	MTA1	-1.1721	-1.20566	Homo sapiens metastasis associated 1 (MTA1), transcript variant 1, mRNA [NM_004689]
A_23_P74269	SRM	-2.28529	-2.37046	Homo sapiens spermidine synthase (SRM), mRNA [NM_003132]
A_23_P314755	STC1	-2.39349	-4.22245	Homo sapiens stanniocalcin 1 (STC1), mRNA [NM_003155]
A_33_P3322654	RNPEPL1	-1.68627	-2.00345	Homo sapiens arginyl aminopeptidase (aminopeptidase B)-like 1 (RNPEPL1), mRNA [NM_018226]
A_24_P391104	RFX1	-1.34857	-1.39331	Homo sapiens regulatory factor X, 1 (influences HLA class II expression) (RFX1), mRNA [NM_002918]
A_23_P26336	ZC3H7A	-1.16951	-1.13466	Homo sapiens zinc finger CCCH-type containing 7A (ZC3H7A), mRNA [NM_014153]
A_23_P74059	NPPA	-1.95776	-2.7379	Homo sapiens natriuretic peptide A (NPPA), mRNA [NM_006172]
A_24_P197284	C2orf85	-2.2577	-3.98959	Homo sapiens chromosome 2 open reading frame 85 (C2orf85), mRNA [NM_173821]
A_23_P89460	AATF	-2.58093	-2.58566	Homo sapiens apoptosis antagonizing transcription factor (AATF), mRNA [NM_012138]
A_23_P99163	DRAM1	-1.1896	-1.25935	Homo sapiens DNA-damage regulated autophagy modulator 1 (DRAM1), mRNA [NM_018370]
A_24_P354496	C4orf38	-1.28853	-1.27193	Homo sapiens chromosome 4 open reading frame 38 (C4orf38), non-coding RNA [NR_024008]
A_32_P196047	DPY19L4	-1.10406	-1.11042	Homo sapiens dpy-19-like 4 (C. elegans) (DPY19L4), mRNA [NM_181787]
A_33_P3410449	SCARF2	-1.19016	-1.30675	Homo sapiens scavenger receptor class F, member 2 (SCARF2), transcript variant 1, mRNA [NM_153334]
A_21_P0013776	XLOC_l2_015578	-1.12218	-1.28731	Q8K2R3_MOUSE (Q8K2R3) AI448196 protein (Fragment), partial (39%) [THC2649310]
A_24_P305678	PITPNB	-1.2094	-1.23056	Homo sapiens phosphatidylinositol transfer protein, beta (PITPNB), mRNA [NM_012399]
A_33_P3383955	DDB2	-1.2917	-1.417	Homo sapiens damage-specific DNA binding protein 2, 48kDa (DDB2), mRNA [NM_000107]
A_23_P413888	SLC35F1	-1.16214	-1.318	Homo sapiens solute carrier family 35, member F1 (SLC35F1), mRNA [NM_001029858]
A_23_P142421	MLL4	-1.15793	-1.11484	Homo sapiens myeloid/lymphoid or mixed-lineage leukemia 4 (MLL4), mRNA [NM_014727]
A_19_P00318600	LOC648987	-1.15099	-1.359	Homo sapiens uncharacterized LOC648987 (LOC648987), transcript variant 1, non-coding RNA [NR_034085]
A_24_P6903	ACTBL2	-1.11641	-1.16758	Homo sapiens actin, beta-like 2 (ACTBL2), mRNA [NM_001017992]
A_24_P832426	B3GALTL	-1.23791	-1.28487	Homo sapiens beta 1,3-galactosyltransferase-like (B3GALTL), mRNA [NM_194318]
A_23_P251051	NF2	-1.08387	-1.12499	Homo sapiens neurofibromin 2 (merlin) (NF2), transcript variant 8, mRNA [NM_181832]
A_23_P150857	SUOX	-1.18075	-1.19911	Homo sapiens sulfite oxidase (SUOX), nuclear gene encoding mitochondrial protein, transcript variant 1, mRNA [NM_000456]
A_23_P352799	NPW	-2.19556	-1.88129	Homo sapiens neuropeptide W (NPW), mRNA [NM_001099456]
A_23_P5568	SFT2D3	-1.26963	-1.39285	Homo sapiens SFT2 domain containing 3 (SFT2D3), mRNA [NM_032740]
A_23_P213620	PPP2R2B	-1.29634	-1.33252	Homo sapiens protein phosphatase 2, regulatory subunit B, beta (PPP2R2B), transcript variant 1, mRNA [NM_004576]
A_23_P73511	ARAF	-1.22157	-1.33847	Homo sapiens v-raf murine sarcoma 3611 viral oncogene homolog (ARAF), mRNA [NM_001654]
A_33_P3577671	DPP8	-1.09528	-1.06441	Homo sapiens dipeptidyl-peptidase 8 (DPP8), transcript variant 1, mRNA [NM_130434]
A_23_P64898	KLRG1	-1.14339	-1.21802	Homo sapiens killer cell lectin-like receptor subfamily G, member 1 (KLRG1), mRNA [NM_005810]
A_24_P194508	SPIN2B	-1.08655	-1.16039	Homo sapiens spindlin family, member 2B (SPIN2B), transcript variant 3, mRNA [NM_001006683]
A_21_P0010991	XLOC_l2_002433	-1.29194	-1.37598	BROAD Institute lincRNA (XLOC_l2_002433), lincRNA [TCONS_l2_00005330]
A_23_P140427	EVL	-1.24389	-1.29975	Homo sapiens Enah/Vasp-like (EVL), mRNA [NM_016337]
A_33_P3244274	RNF208	-1.14685	-1.12825	Homo sapiens ring finger protein 208, mRNA (cDNA clone MGC:21544 IMAGE:4151712), complete cds. [BC016958]
A_33_P3283167		-1.22164	-1.31658
A_32_P223173		-1.16113	-1.29052	MYO5B_HUMAN (Q9ULV0) Myosin-5B (Myosin Vb), partial (5%) [THC2650095]
A_32_P235796	BBS12	-1.25358	-1.29323	Homo sapiens Bardet-Biedl syndrome 12 (BBS12), transcript variant 2, mRNA [NM_152618]
A_23_P70818	SMO	-1.0668	-1.07973	Homo sapiens smoothened, frizzled family receptor (SMO), mRNA [NM_005631]
A_23_P46429	CYR61	-1.32786	-1.96244	Homo sapiens cysteine-rich, angiogenic inducer, 61 (CYR61), mRNA [NM_001554]
A_23_P210900	ACSS2	-1.08011	-1.18751	Homo sapiens acyl-CoA synthetase short-chain family member 2 (ACSS2), transcript variant 1, mRNA [NM_018677]
A_23_P23206	MAD2L2	-1.08283	-1.16247	Homo sapiens MAD2 mitotic arrest deficient-like 2 (yeast) (MAD2L2), transcript variant 2, mRNA [NM_006341]
A_33_P3282566	TMEM104	-1.24467	-1.29625	Homo sapiens transmembrane protein 104 (TMEM104), mRNA [NM_017728]
A_23_P65558	MGAT2	-1.18781	-1.18751	Homo sapiens mannosyl (alpha-1,6-)-glycoprotein beta-1,2-N-acetylglucosaminyltransferase (MGAT2), mRNA [NM_002408]
A_23_P80353	L3MBTL2	-1.15385	-1.20222	Homo sapiens l(3)mbt-like 2 (Drosophila) (L3MBTL2), mRNA [NM_031488]
A_23_P1594	VEGFB	-1.64547	-1.65011	Homo sapiens vascular endothelial growth factor B (VEGFB), transcript variant VEGFB-186, mRNA [NM_003377]
A_23_P6151	PLAGL2	-1.40899	-1.55343	Homo sapiens pleiomorphic adenoma gene-like 2 (PLAGL2), mRNA [NM_002657]
A_33_P3379726	CCDC106	-1.3791	-1.3574	Homo sapiens coiled-coil domain containing 106 (CCDC106), mRNA [NM_013301]
A_33_P3297923	TPRN	-1.19901	-1.31195	Homo sapiens taperin (TPRN), mRNA [NM_001128228]
A_23_P310331	RANBP3	-1.14293	-1.21308	Homo sapiens RAN binding protein 3 (RANBP3), transcript variant RANBP3-a, mRNA [NM_003624]
A_21_P0005869	XLOC_007149	-1.08934	-1.12773	BROAD Institute lincRNA (XLOC_007149), lincRNA [TCONS_00015084]
A_23_P211814	MAP4	-1.08701	-1.16312	Homo sapiens microtubule-associated protein 4 (MAP4), transcript variant 1, mRNA [NM_002375]
A_33_P3353242	HSPB1	-1.22477	-1.1425	Homo sapiens heat shock 27kDa protein 1 (HSPB1), mRNA [NM_001540]
A_23_P92687	DAP	-1.33884	-1.47546	Homo sapiens death-associated protein (DAP), mRNA [NM_004394]
A_33_P3406072	FRMD3	-2.05596	-1.74834	Homo sapiens FERM domain containing 3 (FRMD3), transcript variant 2, mRNA [NM_001244959]
A_19_P00320555	XLOC_l2_014579	-1.13476	-1.12472	BROAD Institute lincRNA (XLOC_l2_014579), lincRNA [TCONS_l2_00028295]
A_24_P416660	FDX1L	-1.09745	-1.14655	Homo sapiens ferredoxin 1-like (FDX1L), nuclear gene encoding mitochondrial protein, mRNA [NM_001031734]
A_23_P350045	REEP5	-1.17019	-1.14986	Homo sapiens receptor accessory protein 5 (REEP5), mRNA [NM_005669]
A_23_P13713	PRPH	-1.17802	-1.29306	Homo sapiens peripherin (PRPH), mRNA [NM_006262]
A_21_P0012646	PRDX6	-1.13889	-1.14255	Homo sapiens peroxiredoxin 6 (PRDX6), mRNA [NM_004905]
A_23_P303181	SPHK2	-1.14125	-1.10236	Homo sapiens sphingosine kinase 2 (SPHK2), transcript variant 1, mRNA [NM_020126]
A_23_P61398	PIM3	-1.26702	-1.24461	Homo sapiens pim-3 oncogene (PIM3), mRNA [NM_001001852]
A_33_P3224345		-1.18717	-1.23163	GB
A_24_P357465	TP53INP2	-1.58658	-1.54902	Homo sapiens tumor protein p53 inducible nuclear protein 2 (TP53INP2), mRNA [NM_021202]
A_33_P3421515		-1.11465	-1.18733
A_23_P316974	SYNJ2	-1.20517	-1.33403	Homo sapiens synaptojanin 2 (SYNJ2), transcript variant 1, mRNA [NM_003898]
A_23_P171117	MORC4	-1.1268	-1.13809	Homo sapiens MORC family CW-type zinc finger 4 (MORC4), transcript variant 1, mRNA [NM_024657]
A_23_P79441	C2orf42	-1.139	-1.14559	Homo sapiens chromosome 2 open reading frame 42 (C2orf42), mRNA [NM_017880]
A_24_P244162	PI4K2A	-1.51388	-1.79281	Homo sapiens phosphatidylinositol 4-kinase type 2 alpha (PI4K2A), mRNA [NM_018425]
A_23_P169117	RRAGA	-1.10333	-1.11216	Homo sapiens Ras-related GTP binding A (RRAGA), mRNA [NM_006570]
A_32_P46840	LOC729680	-1.21788	-1.28863	Homo sapiens cDNA FLJ33345 fis, clone BRACE2003713. [AK090664]
A_23_P214026	FBN2	-1.15326	-1.35306	Homo sapiens fibrillin 2 (FBN2), mRNA [NM_001999]
A_33_P3352522	FLJ41484	-1.39243	-1.34556	Homo sapiens uncharacterized LOC650669 (FLJ41484), non-coding RNA [NR_044995]
A_33_P3414058	MEN1	-1.14732	-1.15103	Homo sapiens multiple endocrine neoplasia I (MEN1), transcript variant e1E, mRNA [NM_130803]
A_23_P168541	C7orf26	-1.37553	-1.30276	Homo sapiens chromosome 7 open reading frame 26 (C7orf26), mRNA [NM_024067]
A_23_P3368	FURIN	-1.30301	-1.35379	Homo sapiens furin (paired basic amino acid cleaving enzyme) (FURIN), mRNA [NM_002569]
A_23_P110882	TSPYL4	-1.15471	-1.20043	Homo sapiens TSPY-like 4 (TSPYL4), mRNA [NM_021648]
A_23_P40856	LRTM1	-1.67235	-3.52674	Homo sapiens leucine-rich repeats and transmembrane domains 1 (LRTM1), mRNA [NM_020678]
A_32_P150856	LOC407835	-1.12976	-1.19126	Homo sapiens mitogen-activated protein kinase kinase 2 pseudogene (LOC407835), non-coding RNA [NR_002144]
A_24_P216681	LSM10	-1.16776	-1.1682	Homo sapiens LSM10, U7 small nuclear RNA associated (LSM10), mRNA [NM_032881]
A_23_P49924	NT5C3L	-1.08685	-1.12558	Homo sapiens 5'-nucleotidase, cytosolic III-like (NT5C3L), transcript variant 1, mRNA [NM_052935]
A_23_P102571	SLC2A4RG	-1.18973	-1.15462	Homo sapiens SLC2A4 regulator (SLC2A4RG), mRNA [NM_020062]
A_23_P425502	DONSON	-1.06985	-1.07517	Homo sapiens downstream neighbor of SON (DONSON), mRNA [NM_017613]
A_33_P3394809	PCYT2	-1.25669	-1.24963	Homo sapiens phosphate cytidylyltransferase 2, ethanolamine (PCYT2), transcript variant 1, mRNA [NM_001184917]
A_23_P16139	CHERP	-1.2453	-1.18471	Homo sapiens calcium homeostasis endoplasmic reticulum protein (CHERP), mRNA [NM_006387]
A_24_P166663	CDK6	-1.14143	-1.35608	Homo sapiens cyclin-dependent kinase 6 (CDK6), transcript variant 1, mRNA [NM_001259]
A_24_P38895	H2AFX	-1.19175	-1.49095	Homo sapiens H2A histone family, member X (H2AFX), mRNA [NM_002105]
A_33_P3348244	BRI3	-1.23184	-1.304	Homo sapiens brain protein I3 (BRI3), transcript variant 1, mRNA [NM_015379]
A_23_P203891	NCOR2	-1.1489	-1.30594	Homo sapiens nuclear receptor corepressor 2 (NCOR2), transcript variant 1, mRNA [NM_006312]
A_23_P314726	PI4KB	-1.13683	-1.20909	Homo sapiens phosphatidylinositol 4-kinase, catalytic, beta (PI4KB), transcript variant 1, mRNA [NM_002651]
A_21_P0013618	FLJ35024	-1.86875	-1.77446
A_23_P160460	UAP1	-1.13156	-1.12192	Homo sapiens UDP-N-acteylglucosamine pyrophosphorylase 1 (UAP1), mRNA [NM_003115]
A_23_P88865	CMTM3	-1.11564	-1.29328	Homo sapiens CKLF-like MARVEL transmembrane domain containing 3 (CMTM3), transcript variant 1, mRNA [NM_144601]
A_33_P3239839	FBXL18	-1.27113	-1.32666	Homo sapiens F-box and leucine-rich repeat protein 18 (FBXL18), mRNA [NM_024963]
A_23_P42738	C7orf70	-1.12194	-1.11736	Homo sapiens chromosome 7 open reading frame 70 (C7orf70), mRNA [NM_001037163]
A_33_P3421748	SON	-1.11388	-1.18316	SON DNA binding protein [Source:HGNC Symbol;Acc:11183] [ENST00000381679]
A_33_P3287223	DPP4	-1.19997	-1.37598	Homo sapiens dipeptidyl-peptidase 4 (DPP4), mRNA [NM_001935]
A_23_P518	VTCN1	-1.24428	-1.28009	Homo sapiens V-set domain containing T cell activation inhibitor 1 (VTCN1), mRNA [NM_024626]
A_23_P120776	SLC25A1	-1.60976	-1.88959	Homo sapiens solute carrier family 25 (mitochondrial carrier; citrate transporter), member 1 (SLC25A1), nuclear gene encoding mitochondrial protein, transcript variant 1, mRNA [NM_005984]
A_21_P0000096	CPXM1	-1.25587	-1.31132	Homo sapiens carboxypeptidase X (M14 family), member 1 (CPXM1), transcript variant 1, mRNA [NM_019609]
A_23_P14915	CSNK2A2	-1.63425	-2.53065	Homo sapiens casein kinase 2, alpha prime polypeptide (CSNK2A2), mRNA [NM_001896]
A_32_P66974	PCSK7	-1.09759	-1.1108	Homo sapiens proprotein convertase subtilisin/kexin type 7 (PCSK7), mRNA [NM_004716]
A_23_P149946	CDHR1	-1.22988	-1.27908	Homo sapiens cadherin-related family member 1 (CDHR1), transcript variant 1, mRNA [NM_033100]
A_24_P201739	SH2B3	-1.17686	-1.31139	Homo sapiens SH2B adaptor protein 3 (SH2B3), mRNA [NM_005475]
A_23_P251660	ABCF1	-1.09248	-1.09065	Homo sapiens ATP-binding cassette, sub-family F (GCN20), member 1 (ABCF1), transcript variant 1, mRNA [NM_001025091]
A_23_P257003	PCSK5	-1.2792	-1.37832	Homo sapiens proprotein convertase subtilisin/kexin type 5 (PCSK5), transcript variant 2, mRNA [NM_006200]
A_24_P313822	PAK4	-1.18279	-1.21689	Homo sapiens p21 protein (Cdc42/Rac)-activated kinase 4 (PAK4), transcript variant 1, mRNA [NM_005884]
A_33_P3307363	LPHN2	-1.10867	-1.12393	Homo sapiens latrophilin 2 (LPHN2), mRNA [NM_012302]
A_21_P0000821	LOC100507043	-1.58348	-2.47373	Homo sapiens uncharacterized LOC100507043 (LOC100507043), non-coding RNA [NR_038861]
A_23_P355447	ZDHHC22	-1.35583	-1.52605	Homo sapiens zinc finger, DHHC-type containing 22 (ZDHHC22), mRNA [NM_174976]
A_23_P214907	MTHFD1L	-1.83808	-1.48594	Homo sapiens methylenetetrahydrofolate dehydrogenase (NADP+ dependent) 1-like (MTHFD1L), nuclear gene encoding mitochondrial protein, transcript variant 2, mRNA [NM_015440]
A_23_P149992	PDLIM1	-1.37851	-1.75287	Homo sapiens PDZ and LIM domain 1 (PDLIM1), mRNA [NM_020992]
A_24_P21044	PSMG3	-1.08759	-1.11941	Homo sapiens proteasome (prosome, macropain) assembly chaperone 3 (PSMG3), transcript variant 1, mRNA [NM_032302]
A_24_P6030	FAM165B	-1.08375	-1.12884	family with sequence similarity 165, member B [Source:HGNC Symbol;Acc:1293] [ENST00000481710]
A_32_P135243	MTHFD1L	-1.54447	-1.43172	Homo sapiens methylenetetrahydrofolate dehydrogenase (NADP+ dependent) 1-like (MTHFD1L), nuclear gene encoding mitochondrial protein, transcript variant 2, mRNA [NM_015440]
A_23_P158007	ZDHHC12	-1.65721	-2.60859	Homo sapiens zinc finger, DHHC-type containing 12 (ZDHHC12), mRNA [NM_032799]
A_33_P3249595	BCL11A	-1.3692	-1.33588	Homo sapiens B-cell CLL/lymphoma 11A (zinc finger protein) (BCL11A), transcript variant 3, mRNA [NM_138559]
A_21_P0014442	LOC100507306	-1.16959	-1.32182	PREDICTED: Homo sapiens hypothetical LOC100507306 (LOC100507306), miscRNA [XR_109826]
A_23_P110571	MAST4	-1.12788	-1.18383	Homo sapiens microtubule associated serine/threonine kinase family member 4 (MAST4), transcript variant 3, mRNA [NM_001164664]
A_23_P166196	C20orf4	-1.06623	-1.0566	Homo sapiens chromosome 20 open reading frame 4 (C20orf4), mRNA [NM_015511]
A_33_P3301469	ANKRD30BL	-1.17776	-1.22379	Homo sapiens ankyrin repeat domain 30B-like (ANKRD30BL), transcript variant 1, non-coding RNA [NR_027019]
A_33_P3310751	LOC100132249	-1.17938	-1.20786	PREDICTED: Homo sapiens hypothetical LOC100132249 (LOC100132249), partial miscRNA [XR_132823]
A_23_P30435	TNIP1	-1.12892	-1.17716	Homo sapiens TNFAIP3 interacting protein 1 (TNIP1), transcript variant 5, mRNA [NM_006058]
A_23_P423695	MXD4	-1.24543	-1.40767	Homo sapiens MAX dimerization protein 4 (MXD4), mRNA [NM_006454]
A_24_P138022	FAM120A	-1.33056	-1.33923	Homo sapiens family with sequence similarity 120A (FAM120A), mRNA [NM_014612]
A_23_P20225	RRM2B	-1.15809	-1.14027	Homo sapiens ribonucleotide reductase M2 B (TP53 inducible) (RRM2B), transcript variant 1, mRNA [NM_015713]
A_19_P00315649	LOC100507165	-1.22435	-1.28784	PREDICTED: Homo sapiens hypothetical LOC100507165 (LOC100507165), miscRNA [XR_110530]
A_33_P3422747	DIS3L2	-1.25491	-1.46728	Homo sapiens DIS3 mitotic control homolog (S. cerevisiae)-like 2 (DIS3L2), mRNA [NM_152383]
A_23_P156907	SOBP	-1.66663	-1.70948	Homo sapiens sine oculis binding protein homolog (Drosophila) (SOBP), mRNA [NM_018013]
A_23_P211957	TGFBR2	-1.4681	-1.32869	Homo sapiens transforming growth factor, beta receptor II (70/80kDa) (TGFBR2), transcript variant 1, mRNA [NM_001024847]
A_33_P3551349	LOC439911	-1.05957	-1.04944	Homo sapiens cDNA FLJ45542 fis, clone BRTHA2033320. [AK127450]
A_23_P150510	MED19	-1.10935	-1.17414	Homo sapiens mediator complex subunit 19 (MED19), mRNA [NM_153450]
A_23_P215790	EGFR	-1.33307	-1.2428	Homo sapiens epidermal growth factor receptor (EGFR), transcript variant 1, mRNA [NM_005228]
