# Supplementary material for: APP intracellular domain acts as a transcriptional regulator of miR-663 suppressing neuronal differentiation
Source: Cell Death Dis. 2015 Feb 19;6(2):e1651–. doi: 10.1038/cddis.2015.10 (PMC4669786; doi:10.1038/cddis.2015.10)
Supplement: Supplementary Table 9 [file cddis201510x10.xls]

## Sheet: 工作表1
Table S9. List of the qPCR primers and siRNAs used in this study.
ChIP	Forward	Reverse
gapdh promoter	ATGGTTGCCACTGGGGATCT	TGCCAAAGCCTAGGGGAAGA
mir3687 p1	CGCCCGTCTGTGCCCTCT	GACGTGAAGCCGGTGAGCC
mir3687 p2	GCCGCCTTTCTCGCG	CCGGTTCGGAAGAGCG
mir663 p1	TCGCTCGTGATTCTCGTCCA	ACGGCGTTTGCGTGGC
mir663 p2	AACCGCCTCGAACCCC	CTTTGCGGTGCTCCTGG
mir548f p1	ACTATCACTGCCGTCACC	GATGGTGTTGTTATAGTGATGA
mir122 p1	TAAAAAAGGCTTCTTCAGGC	CACACAACACACGCACACAG
mir122 p2	TTCTGAGGCCCCTTACTCC	TATCTAAACCACTTTCCCATTC
mir3910-2 p1	TGTGTGGTGTGGGTTGAT	ACAGACACGTATTCTGCAAA
mir3910-2 p2	TGAACACAAGAGAGGGGGA	CAGAAAAAAGGGCAGGAAA
let-7a-1 p1	ATGTCGAGGCTACAGTGAGC	TTGGGGTCTGAGGGTTTT
let-7a-1 p2	TCCGTCGCCATTTTATTTC	TCCCAGCCCGCGTTAG
MIR592 p1	GATTAGAAAAGGGATCCAGAA	TTGACATAAGACAGCAGAGGT
mir193a p1	ACCACCTCCCCTCCACTGA	AGACCGACGCCTTACCACT
mir193a p2	CGCCAATGGGGACACTAA	ATAATTCACCTTCCAAAGAACA
mir1538 p1	GCTGAGGAGAAACACGAAAC	AGGACCGAGGAAACGATG
mir1538 p2	CTCGGACTTCATCTCATTGC	CAGCCTGACTCACCTCGC
mir3648 p1	CTCAGGGAGTCGCCTGTCTG	TGGTGGTGATTTCTGGGTGC
mir3648 p2	GAGTCAGCCTCCCACAC	TGAGGGCAAAGACCTGA
mir3943 p1	CCCTGTCAGCTGTGGCTG	TTGTTGGAGTGTGTGCGTTG
mir3943 p2	TCCTACCTTGTATTTGTTCA	TCTCTTATATCGGATTTGTG
mir595 p1	CATTTTCTTGAGGGCTACAA	CTGTTTGCTTGTTCTATCCAT
mir663 ChIP Scan
-4296bp	TCTGGGTCGGTAGGACAATCT	CTATACACTTCACTGCCGTTCAC
-1931bp	TCTAATATCATTTGCCCTCCA	CACCCTCAGATTTGTTGTCA
-1150bp	AACCGCCTCGAACCCC	CTTTGCGGTGCTCCTGG
-154bp	TCGCTCGTGATTCTCGTCCA	ACGGCGTTTGCGTGGC
+375bp	TTACAGTGCCACATTTTCCTT	AATCAGACATGATACTTGCTTTT
+2460bp	GAGAGGAGGGAGCAGATGA	TATGAGGAAGCAGGACAGAC
mir3648 mir3687 cluster ChIP Scan
-126,986bp	CTCAGGGAGTCGCCTGTCTG	TGGTGGTGATTTCTGGGTGC
--126,201bp	GAGTCAGCCTCCCACAC	TGAGGGCAAAGACCTGA
-247bp	CGCCCGTCTGTGCCCTCT	GACGTGAAGCCGGTGAGCC
+206bp	GCCGCCTTTCTCGCG	CCGGTTCGGAAGAGCG
+1226bp	GGTTGATCCTGCCAGTAGC	TGAGCCATTCGCAGTTTC
+1828bp	CACATTCTCACTTGTATTGGG	TTTCTTAACGCTCTGTCTCC
+4455bp	GTGTTCTCCCGTGTCCTCC	AGAGTCGTTGATGGGTGGG
Gene expression
U6	CTCGCTTCGGCAGCACA	AACGCTTCACGAATTTGCGT
RPL28	CGGCAAAGGTGTCGTGGT	GCCAGTCTCCCCAAGCCT
BRD4	AGACAAAGAAGGGAGTGAAG	CTTCTTTGGAGGTTTCACAG
B3GALTL	GGAATGGTnlTGGGAAAAG	ACAAGTGGAATACTTAAGGC
C2orf85	AAGGCTATTACCAGAAGAGG	GATCCAGAAGTCCTCGTAG
CDK6	GGATATGATGTTTCAGCTTCTC	TCTGGAAACTATAGATGCGG
CNBP	TGGTTTTACCTCGGATAGAG	ATCCTCCTGAAGATCACAATC
CUX1	ATTTGGGGAGACCATCTTAG	GCTTCATGTAGGCTTTCTTC
FBXL18	AAAGGACTATCAGGCGAG	GAGAGGTTCACCTTCACC
PAM16	AGGTGAATGATAAATCCGTG	CCAAGCTATAAATTAGAGGCG
PTP4A1	ACGAAGATGCAGTACAATTC	TCAAGTTCCACTTCCAGTAG
RNF208	ATGAGGTCATTGTGAATCAG	CAGGACTCGTAGAGAATCTG
TNRC18	AATCCTCCAGAGAAGGTAAAC	TCTGAGTCCGTATTGTAAGAG
ZFAN03	GCGGTTATGTGTTCTGTATG	TTCACCATTTTCATGATGGC
Target GeneSymbol	siRNA ID	Sense	Antisense
CDK6	s53	GCAGAAAUGUUUCGUAGAAtt	UUCUACGAAACAUUUCUGCaa
PTP4A1	s15363	CAACCAAUGCGACCUUAAAtt	UUUAAGGUCGCAUUGGUUGga
ZFAND3	s34182	AGAACUGAAUGUAACUUCAtt	UGAAGUUACAUUCAGUUCUgt
TNRC18	s26148	GCUCCUGCAUCAUCGACAAtt	UUGUCGAUGAUGCAGGAGCga
PAM16	s226706	GGAUGAGGAACUCAAAAUCtt	GAUUUUGAGUUCCUCAUCCag
FBXL18	s36850	CUGCAGCACAUGAAAUUCAtt	UGAAUUUCAUGUGCUGCAGga
B3GALTL	s44704	GGGAAUUCCUAAUACAGAUtt	AUCUGUAUUAGGAAUUCCCaa
AATF	s25540	GGAAGGAUCAAACUACAAAtt	UUUGUAGUUUGAUCCUUCCtt

## Sheet: 工作表2
	Forward	Reverse
mir3687 p1	CGCCCGTCTGTGCCCTCT	GACGTGAAGCCGGTGAGCC
mir3687 p2	GCCGCCTTTCTCGCG	CCGGTTCGGAAGAGCG
mir3687 p3	GGTTGATCCTGCCAGTAGC	TGAGCCATTCGCAGTTTC
mir3687 p4	CACATTCTCACTTGTATTGGG	TTTCTTAACGCTCTGTCTCC
